# Supplementary material for: Schwann cells regulate tumor cells and cancer-associated fibroblasts in the pancreatic ductal adenocarcinoma microenvironment
Source: Nat Commun. 2023 Jul 31;14:4600. doi: 10.1038/s41467-023-40314-w (PMC10390497; doi:10.1038/s41467-023-40314-w)
Supplement: Supplementary file 3 — Supplementary Data 1 [file 41467_2023_40314_MOESM3_ESM.xlsx]

## Sheet: MarkerGenes of total cells
allmarkers.gene	p_val	avg_logFC	pct.1	pct.2	p_val_adj	cluster
PGC	0	3.35821	0.78	0.073	0	Classical
MMP1	0	2.91607	0.869	0.13	0	Classical
PIGR	0	2.64684	0.852	0.08	0	Classical
TSPAN8	0	2.57555	0.936	0.122	0	Classical
GPX2	0	2.5387	0.887	0.08	0	Classical
TFF1	0	2.22311	0.47	0.092	0	Classical
AGR2	0	2.21528	0.92	0.137	0	Classical
RGS5	0	2.17092	0.604	0.058	0	Classical
CEACAM6	0	2.14173	0.934	0.169	0	Classical
TFF2	0	2.1412	0.513	0.095	0	Classical
CCL20	0	2.09601	0.477	0.083	0	Classical
LEFTY1	0	2.00688	0.432	0.011	0	Classical
SPINK1	0	1.9655	0.53	0.093	0	Classical
ELF3	0	1.94471	0.955	0.197	0	Classical
GCNT3	0	1.94141	0.827	0.097	0	Classical
ADH1C	0	1.93957	0.669	0.04	0	Classical
CTSE	0	1.93135	0.897	0.141	0	Classical
DPCR1	0	1.90845	0.643	0.085	0	Classical
MUC1	0	1.85069	0.909	0.136	0	Classical
FXYD3	0	1.84737	0.935	0.187	0	Classical
GOLM1	0	1.84175	0.898	0.185	0	Classical
CXCL5	0	1.79138	0.579	0.082	0	Classical
S100A6	0	1.77416	0.999	0.627	0	Classical
PLAC8	0	1.74328	0.794	0.135	0	Classical
NQO1	0	1.72554	0.885	0.143	0	Classical
TSPAN3	0	1.70544	0.964	0.295	0	Classical
DUOX2	0	1.68635	0.689	0.09	0	Classical
LGALS4	0	1.68211	0.794	0.089	0	Classical
ANXA10	0	1.64447	0.668	0.046	0	Classical
SLC44A4	0	1.6199	0.865	0.109	0	Classical
CYP3A5	0	1.60198	0.847	0.104	0	Classical
MUC13	0	1.58185	0.68	0.06	0	Classical
TMC5	0	1.57637	0.871	0.108	0	Classical
TFF3	0	1.56561	0.345	0.05	0	Classical
S100P	0	1.56497	0.836	0.144	0	Classical
CLDN18	0	1.5627	0.366	0.038	0	Classical
SOD3	0	1.52305	0.448	0.071	0	Classical
CLU	0	1.50212	0.817	0.176	0	Classical
WFDC2	0	1.49325	0.76	0.09	0	Classical
CYSTM1	0	1.48116	0.918	0.293	0	Classical
LCN2	0	1.45858	0.822	0.191	0	Classical
ALDOB	0	1.43322	0.46	0.013	0	Classical
SLC40A1	0	1.41639	0.842	0.16	0	Classical
GPRC5A	0	1.4154	0.923	0.176	0	Classical
GSTP1	0	1.40408	0.965	0.401	0	Classical
MLPH	0	1.39787	0.818	0.122	0	Classical
EPCAM	0	1.39025	0.944	0.183	0	Classical
ABHD2	0	1.35864	0.907	0.316	0	Classical
CD55	0	1.33642	0.819	0.401	0	Classical
MMP7	0	1.33062	0.88	0.233	0	Classical
MGLL	0	1.32853	0.854	0.167	0	Classical
TMBIM1	0	1.31688	0.932	0.384	0	Classical
CLDN2	0	1.31216	0.417	0.041	0	Classical
LIF	0	1.31135	0.447	0.074	0	Classical
CLDN4	0	1.29501	0.864	0.19	0	Classical
DDR1	0	1.28185	0.876	0.166	0	Classical
TSPAN1	0	1.27581	0.824	0.134	0	Classical
NPDC1	0	1.27546	0.714	0.09	0	Classical
LYZ	0	1.25809	0.917	0.41	0	Classical
IFI27	0	1.25707	0.888	0.253	0	Classical
VSIG2	0	1.25147	0.683	0.061	0	Classical
TM4SF1	0	1.23666	0.957	0.256	0	Classical
RIPK4	0	1.23634	0.578	0.071	0	Classical
ATP1B1	0	1.23324	0.852	0.196	0	Classical
PERP	0	1.22923	0.897	0.236	0	Classical
PPP1R1B	0	1.22878	0.56	0.031	0	Classical
PDZK1IP1	0	1.22823	0.858	0.162	0	Classical
APOL1	0	1.22534	0.76	0.231	0	Classical
SOX9	0	1.22102	0.743	0.123	0	Classical
LDLR	0	1.20091	0.76	0.137	0	Classical
BCAS1	0	1.19817	0.67	0.079	0	Classical
TMED3	0	1.19431	0.768	0.212	0	Classical
IGFBP2	0	1.18963	0.623	0.056	0	Classical
SCNN1A	0	1.18547	0.776	0.13	0	Classical
CEACAM5	0	1.17712	0.319	0.052	0	Classical
SFN	0	1.17616	0.729	0.121	0	Classical
CAMK2N1	0	1.17067	0.868	0.207	0	Classical
ITGA6	0	1.16968	0.847	0.191	0	Classical
SOD1	0	1.16852	0.913	0.43	0	Classical
BACE2	0	1.16637	0.734	0.119	0	Classical
CLINT1	0	1.14421	0.868	0.267	0	Classical
SHROOM3	0	1.13882	0.693	0.077	0	Classical
MGST2	0	1.1301	0.763	0.194	0	Classical
ID1	0	1.12284	0.641	0.117	0	Classical
LIPH	0	1.11947	0.775	0.123	0	Classical
ANXA4	0	1.10849	0.837	0.237	0	Classical
RETREG1	0	1.10846	0.654	0.091	0	Classical
MGST1	0	1.09962	0.726	0.116	0	Classical
ZG16B	0	1.09624	0.543	0.055	0	Classical
TXN	0	1.08661	0.914	0.393	0	Classical
CXCL3	0	1.08382	0.353	0.056	0	Classical
CLDN10	0	1.08117	0.626	0.051	0	Classical
TCN1	0	1.07118	0.345	0.047	0	Classical
SLC12A2	0	1.06943	0.622	0.115	0	Classical
ERBB3	0	1.06803	0.7	0.106	0	Classical
MYH14	0	1.06734	0.712	0.118	0	Classical
ABCC3	0	1.06587	0.737	0.14	0	Classical
LGALS3BP	0	1.06404	0.929	0.345	0	Classical
ABHD17C	0	1.06264	0.641	0.083	0	Classical
KLF5	0	1.06119	0.746	0.131	0	Classical
MDK	0	1.06097	0.707	0.15	0	Classical
MUC3A	0	1.05752	0.441	0.045	0	Classical
KRT19	0	1.05639	0.85	0.181	0	Classical
EZR	0	1.05334	0.921	0.357	0	Classical
TM4SF4	0	1.0514	0.26	0.065	0	Classical
TST	0	1.04902	0.659	0.103	0	Classical
SPINT2	0	1.04681	0.959	0.336	0	Classical
KLF4	0	1.04657	0.724	0.226	0	Classical
TOB1	0	1.04571	0.925	0.398	0	Classical
POF1B	0	1.04485	0.653	0.071	0	Classical
SDC4	0	1.04279	0.827	0.224	0	Classical
DEFB1	0	1.04253	0.664	0.104	0	Classical
CREB3L1	0	1.0412	0.636	0.082	0	Classical
TMPRSS4	0	1.03983	0.668	0.096	0	Classical
ARL14	0	1.0379	0.485	0.066	0	Classical
CXCL17	0	1.03512	0.347	0.05	0	Classical
HSD17B2	0	1.02792	0.566	0.04	0	Classical
CLDN7	0	1.02279	0.733	0.149	0	Classical
IER3	0	1.01475	0.877	0.41	0	Classical
KRT8	0	1.01352	0.774	0.179	0	Classical
FUT2	0	1.00936	0.611	0.062	0	Classical
PLS1	0	1.00524	0.694	0.089	0	Classical
LGALS3	0	1.00515	0.952	0.413	0	Classical
CD24	0	1.00407	0.659	0.12	0	Classical
TRNP1	0	0.996099	0.519	0.054	0	Classical
ASS1	0	0.986125	0.639	0.092	0	Classical
PPDPF	0	0.985111	0.938	0.432	0	Classical
RAB11FIP1	0	0.979845	0.843	0.254	0	Classical
LMO7	0	0.976082	0.861	0.198	0	Classical
PTGIS	0	0.971777	0.575	0.082	0	Classical
AOC1	0	0.966715	0.565	0.052	0	Classical
LAPTM4B	0	0.964457	0.771	0.19	0	Classical
CD59	0	0.961105	0.924	0.366	0	Classical
TM4SF20	0	0.958494	0.189	0.013	0	Classical
CA2	0	0.958311	0.509	0.038	0	Classical
AQP3	0	0.956496	0.577	0.139	0	Classical
CHMP4C	0	0.95129	0.606	0.081	0	Classical
MAL2	0	0.947197	0.806	0.164	0	Classical
ATF3	0	0.943951	0.649	0.211	0	Classical
ANKRD36C	0	0.942666	0.498	0.118	0	Classical
TRAK1	0	0.942357	0.667	0.144	0	Classical
KCNK1	0	0.937608	0.654	0.094	0	Classical
PLLP	0	0.936859	0.591	0.059	0	Classical
H1F0	0	0.934542	0.815	0.267	0	Classical
LPCAT4	0	0.926902	0.737	0.165	0	Classical
MUC6	0	0.924146	0.2	0.006	0	Classical
GALNT3	0	0.915871	0.668	0.099	0	Classical
KLK10	0	0.910327	0.642	0.097	0	Classical
OCIAD2	0	0.907894	0.768	0.192	0	Classical
SLC25A25	0	0.90616	0.551	0.096	0	Classical
CMBL	0	0.901763	0.567	0.074	0	Classical
EPS8L3	0	0.898601	0.541	0.054	0	Classical
TRIM2	0	0.898422	0.572	0.064	0	Classical
GABRP	0	0.896661	0.379	0.059	0	Classical
CDH1	0	0.890251	0.733	0.129	0	Classical
SYT13	0	0.889495	0.499	0.031	0	Classical
ANXA2	0	0.889069	0.991	0.537	0	Classical
EPS8	0	0.888334	0.74	0.187	0	Classical
JUP	0	0.888107	0.831	0.192	0	Classical
LMNA	0	0.878111	0.74	0.196	0	Classical
KLK11	0	0.876491	0.548	0.055	0	Classical
ANXA3	0	0.875814	0.672	0.124	0	Classical
CTTN	0	0.870612	0.762	0.173	0	Classical
SGPP2	0	0.870408	0.57	0.065	0	Classical
QSOX1	0	0.868845	0.804	0.265	0	Classical
MYRF	0	0.867099	0.597	0.084	0	Classical
EFNA1	0	0.861997	0.593	0.108	0	Classical
GSTM3	0	0.859771	0.557	0.089	0	Classical
SELENOW	0	0.857424	0.775	0.266	0	Classical
LAD1	0	0.856075	0.614	0.118	0	Classical
STK39	0	0.855441	0.699	0.16	0	Classical
TCIM	0	0.850005	0.429	0.059	0	Classical
CAPN8	0	0.849048	0.519	0.067	0	Classical
ESRP1	0	0.848476	0.599	0.078	0	Classical
CYB561	0	0.844232	0.667	0.144	0	Classical
ATP1A1	0	0.84324	0.905	0.405	0	Classical
RAB25	0	0.840134	0.64	0.109	0	Classical
GDA	0	0.834472	0.511	0.053	0	Classical
B3GNT3	0	0.833433	0.56	0.07	0	Classical
CD2AP	0	0.832533	0.788	0.247	0	Classical
TPD52	0	0.829074	0.653	0.132	0	Classical
SRD5A3	0	0.82712	0.573	0.13	0	Classical
CAV2	0	0.824511	0.633	0.142	0	Classical
MUC5AC	0	0.822855	0.294	0.017	0	Classical
TACSTD2	0	0.821052	0.755	0.204	0	Classical
SLPI	0	0.820479	0.636	0.138	0	Classical
NET1	0	0.819592	0.723	0.192	0	Classical
FA2H	0	0.814519	0.527	0.064	0	Classical
EHF	0	0.814027	0.587	0.088	0	Classical
LIMA1	0	0.808902	0.732	0.214	0	Classical
IRF6	0	0.8054	0.579	0.081	0	Classical
AGR3	0	0.804514	0.485	0.049	0	Classical
SPTBN1	0	0.804502	0.722	0.224	0	Classical
FHL2	0	0.80433	0.627	0.129	0	Classical
AKR1B10	0	0.80425	0.29	0.018	0	Classical
LINC01133	0	0.803753	0.508	0.066	0	Classical
TMC4	0	0.803566	0.61	0.118	0	Classical
REG4	0	0.801658	0.181	0.014	0	Classical
FOXQ1	0	0.800207	0.586	0.115	0	Classical
CD151	0	0.799593	0.744	0.255	0	Classical
CLIC1	0	0.799341	0.832	0.386	0	Classical
S100A14	0	0.796811	0.535	0.085	0	Classical
TMEM30B	0	0.795918	0.562	0.078	0	Classical
ST6GAL1	0	0.79448	0.655	0.191	0	Classical
SAV1	0	0.793251	0.62	0.179	0	Classical
EMP2	0	0.791985	0.652	0.153	0	Classical
GPRC5C	0	0.791095	0.516	0.062	0	Classical
RASEF	0	0.78807	0.514	0.052	0	Classical
CORO2A	0	0.787355	0.587	0.098	0	Classical
DSTN	0	0.7871	0.906	0.36	0	Classical
GDF15	0	0.786458	0.309	0.047	0	Classical
USH1C	0	0.783717	0.496	0.045	0	Classical
HES1	0	0.780674	0.515	0.114	0	Classical
CTNND1	0	0.776254	0.843	0.28	0	Classical
PRR15L	0	0.769154	0.469	0.056	0	Classical
SELENOS	0	0.766587	0.714	0.26	0	Classical
TJP2	0	0.762788	0.621	0.11	0	Classical
ITGA2	0	0.761876	0.624	0.118	0	Classical
TMEM246	0	0.761385	0.494	0.045	0	Classical
GJB1	0	0.760773	0.441	0.025	0	Classical
AP1M2	0	0.760567	0.548	0.083	0	Classical
COX6C	0	0.7579	0.909	0.481	0	Classical
MARCKSL1	0	0.756873	0.784	0.213	0	Classical
CCND1	0	0.75454	0.555	0.144	0	Classical
CAPN5	0	0.753914	0.488	0.062	0	Classical
GSN	0	0.750357	0.908	0.393	0	Classical
PTPRF	0	0.74866	0.604	0.134	0	Classical
SDR16C5	0	0.74666	0.453	0.051	0	Classical
ARSD	0	0.746565	0.575	0.134	0	Classical
UQCRB	0	0.745982	0.895	0.509	0	Classical
CXCL2	0	0.744776	0.298	0.078	0	Classical
TSC22D1	0	0.742649	0.819	0.29	0	Classical
FERMT1	0	0.739025	0.445	0.051	0	Classical
AKAP1	0	0.738149	0.55	0.088	0	Classical
C6orf132	0	0.73761	0.495	0.071	0	Classical
CXADR	0	0.736009	0.544	0.085	0	Classical
GIPC1	0	0.735606	0.51	0.135	0	Classical
HNF1B	0	0.731065	0.469	0.039	0	Classical
PPA1	0	0.729184	0.681	0.264	0	Classical
ENTPD2	0	0.72867	0.419	0.036	0	Classical
TMED9	0	0.724685	0.888	0.4	0	Classical
TESC	0	0.717686	0.362	0.055	0	Classical
EPHA2	0	0.717249	0.53	0.093	0	Classical
NCKAP1	0	0.716989	0.706	0.178	0	Classical
INAVA	0	0.713583	0.507	0.065	0	Classical
BMP4	0	0.713311	0.41	0.04	0	Classical
C9orf152	0	0.711189	0.413	0.023	0	Classical
MSMO1	0	0.709563	0.481	0.118	0	Classical
NFIX	0	0.708441	0.484	0.103	0	Classical
APP	0	0.707444	0.908	0.349	0	Classical
FAM120A	0	0.706828	0.857	0.373	0	Classical
ST6GALNAC1	0	0.704613	0.447	0.044	0	Classical
CTDSPL	0	0.703588	0.527	0.096	0	Classical
MYO5C	0	0.703158	0.535	0.091	0	Classical
SPATS2L	0	0.703133	0.813	0.303	0	Classical
AAMP	0	0.701084	0.696	0.215	0	Classical
LRP5	0	0.699539	0.49	0.081	0	Classical
EI24	0	0.696905	0.71	0.231	0	Classical
SSFA2	0	0.696891	0.751	0.238	0	Classical
LACTB2	0	0.696694	0.496	0.076	0	Classical
CDC42EP4	0	0.694614	0.485	0.079	0	Classical
TMEM97	0	0.691782	0.405	0.044	0	Classical
GNE	0	0.690226	0.427	0.091	0	Classical
EPS8L1	0	0.690022	0.513	0.109	0	Classical
CST3	0	0.688554	0.795	0.401	0	Classical
ITGB4	0	0.686816	0.452	0.092	0	Classical
GULP1	0	0.686759	0.479	0.074	0	Classical
GALNT5	0	0.681408	0.439	0.05	0	Classical
AHCYL2	0	0.680487	0.436	0.05	0	Classical
INSR	0	0.679935	0.599	0.125	0	Classical
UQCRQ	0	0.677819	0.796	0.336	0	Classical
RNF128	0	0.676533	0.456	0.049	0	Classical
TNFRSF21	0	0.6752	0.676	0.199	0	Classical
TM9SF3	0	0.67505	0.884	0.421	0	Classical
SPINT1	0	0.674464	0.711	0.196	0	Classical
CDKN2A	0	0.672988	0.393	0.064	0	Classical
WEE1	0	0.672343	0.462	0.115	0	Classical
CGN	0	0.671762	0.514	0.086	0	Classical
MECOM	0	0.671581	0.449	0.046	0	Classical
MAGED1	0	0.671468	0.614	0.166	0	Classical
GALNT12	0	0.670588	0.491	0.067	0	Classical
FAM3B	0	0.670397	0.466	0.058	0	Classical
SREBF2	0	0.67013	0.522	0.146	0	Classical
RPS17	0	0.67011	0.913	0.609	0	Classical
SDCBP2	0	0.669957	0.483	0.078	0	Classical
COX5A	0	0.668865	0.734	0.296	0	Classical
GOLGB1	0	0.664846	0.846	0.35	0	Classical
PDIA3	0	0.662779	0.917	0.499	0	Classical
ENDOD1	0	0.662196	0.547	0.128	0	Classical
SCIN	0	0.660075	0.401	0.03	0	Classical
PCDH1	0	0.658867	0.541	0.105	0	Classical
FUT3	0	0.657658	0.459	0.08	0	Classical
S100A16	0	0.657492	0.637	0.167	0	Classical
SERINC2	0	0.657034	0.429	0.131	0	Classical
TCF7L2	0	0.650839	0.592	0.143	0	Classical
AKAP12	0	0.650786	0.362	0.097	0	Classical
MYO6	0	0.650653	0.583	0.14	0	Classical
KDELR2	0	0.648733	0.805	0.326	0	Classical
VEGFA	0	0.645179	0.848	0.345	0	Classical
KRTCAP3	0	0.644769	0.439	0.057	0	Classical
VPS13A	0	0.644063	0.552	0.113	0	Classical
SRI	0	0.64393	0.789	0.32	0	Classical
TINAGL1	0	0.642634	0.541	0.133	0	Classical
HDLBP	0	0.641656	0.826	0.355	0	Classical
CDC42BPA	0	0.640901	0.551	0.132	0	Classical
GSDMB	0	0.640572	0.466	0.077	0	Classical
PDLIM1	0	0.64	0.655	0.161	0	Classical
BMP2	0	0.639461	0.384	0.064	0	Classical
TAGLN2	0	0.638542	0.977	0.647	0	Classical
SLC39A7	0	0.634303	0.656	0.223	0	Classical
PKM	0	0.633837	0.952	0.515	0	Classical
MANSC1	0	0.631684	0.485	0.058	0	Classical
AQP5	0	0.631264	0.304	0.031	0	Classical
CDC42EP1	0	0.631258	0.504	0.122	0	Classical
ALDH1A1	0	0.628932	0.494	0.108	0	Classical
LSR	0	0.628103	0.49	0.095	0	Classical
HSD11B2	0	0.625279	0.358	0.032	0	Classical
SDC1	0	0.624996	0.57	0.167	0	Classical
SYNE2	0	0.624424	0.823	0.293	0	Classical
KDELR1	0	0.622876	0.834	0.375	0	Classical
EPB41L1	0	0.622591	0.544	0.147	0	Classical
TSPAN13	0	0.61981	0.625	0.151	0	Classical
LAMB3	0	0.618865	0.718	0.165	0	Classical
LTBR	0	0.616939	0.639	0.202	0	Classical
ROMO1	0	0.616612	0.67	0.241	0	Classical
PDK4	0	0.615994	0.407	0.101	0	Classical
PKP3	0	0.614651	0.457	0.087	0	Classical
ARL6IP1	0	0.614394	0.8	0.339	0	Classical
NNMT	0	0.613789	0.504	0.158	0	Classical
FAM114A1	0	0.613567	0.554	0.139	0	Classical
DDAH1	0	0.613019	0.412	0.064	0	Classical
CTNNA1	0	0.612347	0.777	0.302	0	Classical
PYGB	0	0.610747	0.461	0.096	0	Classical
ONECUT2	0	0.610299	0.3	0.039	0	Classical
C1orf116	0	0.610254	0.422	0.06	0	Classical
PNPLA2	0	0.61014	0.717	0.271	0	Classical
PCMTD1	0	0.60964	0.678	0.247	0	Classical
SFTA2	0	0.608927	0.306	0.072	0	Classical
RAB11A	0	0.608664	0.78	0.303	0	Classical
DSP	0	0.608591	0.653	0.148	0	Classical
SUN1	0	0.608323	0.663	0.176	0	Classical
MGST3	0	0.607382	0.762	0.308	0	Classical
MSLN	0	0.606595	0.288	0.041	0	Classical
TFPI	0	0.606198	0.512	0.125	0	Classical
MET	0	0.603595	0.537	0.115	0	Classical
CRYZ	0	0.601048	0.525	0.112	0	Classical
PAM	0	0.600904	0.614	0.167	0	Classical
IDH1	0	0.600254	0.637	0.194	0	Classical
PRSS8	0	0.597898	0.408	0.095	0	Classical
ADAM9	0	0.597519	0.75	0.272	0	Classical
NCOA7	0	0.597246	0.563	0.187	0	Classical
HSPB1	0	0.597169	0.78	0.383	0	Classical
SLC5A1	0	0.596288	0.358	0.022	0	Classical
MPZL2	0	0.593677	0.553	0.137	0	Classical
HTATIP2	0	0.592914	0.654	0.195	0	Classical
C9orf3	0	0.588373	0.454	0.084	0	Classical
BCL2L1	0	0.586792	0.537	0.214	0	Classical
TMEM98	0	0.586332	0.419	0.08	0	Classical
NDUFA1	0	0.586145	0.866	0.447	0	Classical
EIF3E	0	0.584996	0.793	0.37	0	Classical
NPM1	0	0.58494	0.929	0.554	0	Classical
RRBP1	0	0.584534	0.594	0.258	0	Classical
SLC6A20	0	0.583995	0.342	0.025	0	Classical
SLC35B2	0	0.583958	0.544	0.148	0	Classical
ZDHHC9	0	0.583781	0.5	0.113	0	Classical
SULT1C2	0	0.583251	0.218	0.02	0	Classical
CRIP2	0	0.582047	0.494	0.156	0	Classical
KRT18	0	0.581746	0.532	0.119	0	Classical
BTF3	0	0.581153	0.918	0.565	0	Classical
2022-03-03	0	0.580033	0.37	0.036	0	Classical
PLAT	0	0.579561	0.587	0.233	0	Classical
BARX2	0	0.578305	0.4	0.049	0	Classical
ZDHHC7	0	0.576172	0.609	0.181	0	Classical
UACA	0	0.57611	0.611	0.18	0	Classical
FAM210B	0	0.576105	0.567	0.155	0	Classical
PDXDC1	0	0.575507	0.627	0.188	0	Classical
ATP9A	0	0.574154	0.411	0.076	0	Classical
GORASP2	0	0.573702	0.676	0.247	0	Classical
PLK2	0	0.57325	0.416	0.116	0	Classical
NBL1	0	0.572985	0.397	0.114	0	Classical
S100A10	0	0.571471	0.871	0.388	0	Classical
PTK6	0	0.571363	0.414	0.062	0	Classical
SH3YL1	0	0.570191	0.488	0.106	0	Classical
SH3BP4	0	0.568572	0.489	0.113	0	Classical
TMPRSS2	0	0.567477	0.398	0.045	0	Classical
CEACAM1	0	0.566267	0.536	0.108	0	Classical
ALDH3B1	0	0.565912	0.537	0.154	0	Classical
ABLIM1	0	0.5659	0.615	0.159	0	Classical
GFPT1	0	0.565811	0.608	0.195	0	Classical
INPP1	0	0.565536	0.431	0.076	0	Classical
CASK	0	0.564253	0.532	0.121	0	Classical
SYBU	0	0.563832	0.353	0.028	0	Classical
PNKD	0	0.563696	0.565	0.165	0	Classical
HHLA2	0	0.563189	0.297	0.032	0	Classical
UGCG	0	0.563045	0.649	0.255	0	Classical
DST	0	0.561987	0.611	0.205	0	Classical
ATP5G3	0	0.56196	0.816	0.384	0	Classical
CUTA	0	0.561527	0.668	0.265	0	Classical
PLA2G16	0	0.559928	0.571	0.185	0	Classical
WDR83OS	0	0.559775	0.502	0.184	0	Classical
CDKN1C	0	0.559617	0.382	0.107	0	Classical
TPRG1	0	0.559287	0.321	0.05	0	Classical
GPT2	0	0.558769	0.331	0.037	0	Classical
SOWAHC	0	0.558531	0.378	0.061	0	Classical
CES2	0	0.558008	0.358	0.104	0	Classical
GATA6	0	0.55783	0.397	0.041	0	Classical
LGR4	0	0.557342	0.428	0.06	0	Classical
PLPP5	0	0.555958	0.588	0.176	0	Classical
ONECUT3	0	0.554033	0.295	0.021	0	Classical
FLNB	0	0.553645	0.489	0.146	0	Classical
FAM3D	0	0.552959	0.241	0.016	0	Classical
DHCR24	0	0.552596	0.398	0.108	0	Classical
SLC1A1	0	0.552396	0.335	0.023	0	Classical
CASR	0	0.550684	0.309	0.012	0	Classical
TCEA3	0	0.550542	0.37	0.041	0	Classical
SLIRP	0	0.550417	0.679	0.25	0	Classical
PLEKHA5	0	0.550129	0.489	0.111	0	Classical
NDRG2	0	0.550042	0.519	0.142	0	Classical
SLC20A1	0	0.549579	0.527	0.224	0	Classical
HSP90AB1	0	0.549176	0.983	0.687	0	Classical
ARHGAP5	0	0.54741	0.662	0.221	0	Classical
CRABP2	0	0.547386	0.489	0.138	0	Classical
SVIP	0	0.546263	0.598	0.167	0	Classical
TOX3	0	0.546244	0.336	0.027	0	Classical
DPYSL2	0	0.545345	0.583	0.221	0	Classical
BSPRY	0	0.545067	0.366	0.042	0	Classical
MAOA	0	0.544803	0.335	0.041	0	Classical
ATP5H	0	0.543605	0.784	0.346	0	Classical
COX6B1	0	0.543528	0.833	0.402	0	Classical
RAB2A	0	0.541465	0.829	0.373	0	Classical
SMIM14	0	0.541381	0.703	0.242	0	Classical
SGMS2	0	0.541055	0.441	0.106	0	Classical
B4GALT4	0	0.539165	0.492	0.114	0	Classical
PDIA4	0	0.539063	0.709	0.28	0	Classical
CHP1	0	0.538535	0.629	0.199	0	Classical
CLCN3	0	0.537892	0.548	0.17	0	Classical
GATM	0	0.537819	0.376	0.085	0	Classical
TRIM29	0	0.537623	0.476	0.107	0	Classical
VDAC1	0	0.537336	0.726	0.295	0	Classical
SLC35D2	0	0.537119	0.476	0.109	0	Classical
AK4	0	0.534426	0.417	0.087	0	Classical
MRPL52	0	0.532435	0.582	0.197	0	Classical
AAMDC	0	0.531702	0.375	0.064	0	Classical
ARHGEF12	0	0.529795	0.64	0.207	0	Classical
ASPH	0	0.528836	0.669	0.242	0	Classical
PRSS3	0	0.527591	0.312	0.022	0	Classical
SHB	0	0.527524	0.388	0.067	0	Classical
SCCPDH	0	0.527277	0.56	0.151	0	Classical
RACK1	0	0.526716	0.933	0.604	0	Classical
SMIM24	0	0.525927	0.276	0.032	0	Classical
RBM47	0	0.525784	0.689	0.206	0	Classical
ARHGAP32	0	0.525021	0.429	0.079	0	Classical
ITGB6	0	0.522604	0.619	0.131	0	Classical
FDFT1	0	0.522003	0.576	0.182	0	Classical
ARHGAP12	0	0.521902	0.498	0.12	0	Classical
TMEM45B	0	0.521008	0.354	0.043	0	Classical
DYNLRB1	0	0.520844	0.789	0.34	0	Classical
HIST1H2BD	0	0.519687	0.465	0.107	0	Classical
ZFAND1	0	0.518253	0.463	0.112	0	Classical
DHRS3	0	0.517749	0.44	0.151	0	Classical
CHPF	0	0.517098	0.37	0.084	0	Classical
PCK1	0	0.51649	0.124	0.002	0	Classical
KCTD3	0	0.516324	0.454	0.111	0	Classical
FAM129B	0	0.515402	0.521	0.206	0	Classical
AKR1C3	0	0.51515	0.347	0.054	0	Classical
CDCP1	0	0.514818	0.512	0.148	0	Classical
IMP3	0	0.514716	0.603	0.21	0	Classical
CD9	0	0.513732	0.773	0.301	0	Classical
NPTN	0	0.513245	0.705	0.282	0	Classical
PRDX2	0	0.511795	0.453	0.148	0	Classical
DYNC1LI2	0	0.511552	0.741	0.294	0	Classical
HDGF	0	0.511112	0.833	0.392	0	Classical
PTTG1IP	0	0.510188	0.834	0.388	0	Classical
RPL37A	0	0.509818	0.98	0.726	0	Classical
ATP8B1	0	0.50852	0.397	0.066	0	Classical
SLC44A1	0	0.508407	0.687	0.24	0	Classical
CYP2S1	0	0.508005	0.369	0.064	0	Classical
SSBP1	0	0.507643	0.755	0.323	0	Classical
NBEAL1	0	0.506951	0.88	0.501	0	Classical
WWP1	0	0.506293	0.568	0.166	0	Classical
PGRMC1	0	0.505909	0.586	0.194	0	Classical
SH3RF2	0	0.504456	0.333	0.033	0	Classical
LMO4	0	0.504026	0.508	0.209	0	Classical
MFSD4A	0	0.50342	0.295	0.033	0	Classical
TSTD1	0	0.502995	0.496	0.123	0	Classical
TFCP2L1	0	0.502247	0.353	0.064	0	Classical
PMEPA1	0	0.502025	0.636	0.213	0	Classical
SELENBP1	0	0.501477	0.319	0.05	0	Classical
PLBD1	0	0.501014	0.615	0.175	0	Classical
CDS1	0	0.500917	0.376	0.06	0	Classical
MTCH1	0	0.49999	0.79	0.359	0	Classical
AZGP1	0	0.499932	0.27	0.036	0	Classical
SEM1	0	0.49985	0.76	0.329	0	Classical
ABO	0	0.499715	0.344	0.04	0	Classical
ITGA3	0	0.499706	0.455	0.111	0	Classical
TCEAL9	0	0.499554	0.539	0.168	0	Classical
SEZ6L2	0	0.4995	0.353	0.063	0	Classical
SH3RF1	0	0.498632	0.377	0.057	0	Classical
EEF1B2	0	0.497149	0.803	0.4	0	Classical
PCBD1	0	0.497093	0.511	0.159	0	Classical
YAP1	0	0.495865	0.486	0.125	0	Classical
LFNG	0	0.495611	0.503	0.15	0	Classical
TMED10	0	0.495408	0.881	0.466	0	Classical
STAU1	0	0.494879	0.725	0.323	0	Classical
FZD5	0	0.49347	0.351	0.043	0	Classical
COX5B	0	0.492974	0.636	0.246	0	Classical
PAQR8	0	0.492454	0.389	0.068	0	Classical
NT5E	0	0.491515	0.377	0.082	0	Classical
DYNC1I2	0	0.491313	0.714	0.289	0	Classical
SLC1A5	0	0.490781	0.605	0.228	0	Classical
THSD4	0	0.490738	0.321	0.039	0	Classical
PPIA	0	0.489904	0.944	0.538	0	Classical
CA12	0	0.489284	0.282	0.042	0	Classical
DYNC2H1	0	0.488603	0.301	0.061	0	Classical
PTPN3	0	0.488599	0.349	0.043	0	Classical
TMEM245	0	0.487152	0.559	0.183	0	Classical
COPG1	0	0.48683	0.726	0.295	0	Classical
RARS	0	0.486824	0.537	0.163	0	Classical
WWC1	0	0.48629	0.354	0.061	0	Classical
EGLN3	0	0.485728	0.296	0.091	0	Classical
LLGL2	0	0.485419	0.378	0.081	0	Classical
COX7C	0	0.485326	0.871	0.461	0	Classical
C19orf33	0	0.484353	0.339	0.052	0	Classical
RRAS	0	0.483801	0.401	0.122	0	Classical
CPNE3	0	0.483491	0.633	0.222	0	Classical
SEMA4B	0	0.482651	0.579	0.187	0	Classical
CA9	0	0.482497	0.23	0.032	0	Classical
MYO1D	0	0.482213	0.421	0.1	0	Classical
PDE4C	0	0.481797	0.293	0.033	0	Classical
TRIQK	0	0.481687	0.384	0.066	0	Classical
AREG	0	0.481524	0.611	0.208	0	Classical
ETFB	0	0.481263	0.357	0.071	0	Classical
HNRNPAB	0	0.481088	0.623	0.232	0	Classical
SMIM22	0	0.480668	0.326	0.067	0	Classical
HIST1H1C	0	0.479177	0.404	0.089	0	Classical
CSTB	0	0.47819	0.941	0.481	0	Classical
RPL35	0	0.477563	0.789	0.383	0	Classical
SRC	0	0.477199	0.427	0.1	0	Classical
CYB5R3	0	0.475264	0.617	0.246	0	Classical
SPTSSA	0	0.474964	0.49	0.171	0	Classical
NCL	0	0.473691	0.91	0.523	0	Classical
B3GALT5	0	0.472245	0.235	0.035	0	Classical
MAP7	0	0.47177	0.385	0.065	0	Classical
CANX	0	0.47172	0.933	0.548	0	Classical
NDUFC1	0	0.471497	0.612	0.231	0	Classical
TRAF4	0	0.471228	0.393	0.075	0	Classical
HDAC1	0	0.469451	0.508	0.181	0	Classical
CPT1A	0	0.468868	0.52	0.15	0	Classical
SH3BGRL2	0	0.468271	0.338	0.035	0	Classical
YBX3	0	0.468207	0.697	0.258	0	Classical
ATIC	0	0.466968	0.477	0.133	0	Classical
C1GALT1C1	0	0.466436	0.458	0.112	0	Classical
PLS3	0	0.466346	0.626	0.191	0	Classical
CLTB	0	0.466092	0.413	0.127	0	Classical
SNU13	0	0.466039	0.718	0.317	0	Classical
EFNA5	0	0.465784	0.336	0.057	0	Classical
EPN1	0	0.464787	0.525	0.194	0	Classical
SIAE	0	0.464722	0.341	0.056	0	Classical
ERG28	0	0.464135	0.489	0.151	0	Classical
MAGI1	0	0.463897	0.328	0.041	0	Classical
RASSF6	0	0.463199	0.321	0.04	0	Classical
HEBP2	0	0.462813	0.672	0.247	0	Classical
BCL2L15	0	0.462676	0.332	0.045	0	Classical
LAMA3	0	0.462619	0.482	0.096	0	Classical
CKB	0	0.46244	0.318	0.046	0	Classical
MTMR11	0	0.461978	0.352	0.056	0	Classical
ALDH2	0	0.461934	0.567	0.176	0	Classical
PTGR1	0	0.461863	0.357	0.075	0	Classical
SNRPD2	0	0.461511	0.76	0.359	0	Classical
EPS8L2	0	0.461302	0.322	0.058	0	Classical
REPS2	0	0.46073	0.361	0.056	0	Classical
BFAR	0	0.460413	0.512	0.158	0	Classical
TANC1	0	0.460403	0.341	0.07	0	Classical
HOOK2	0	0.460313	0.298	0.054	0	Classical
UGT8	0	0.459995	0.315	0.033	0	Classical
MCU	0	0.459479	0.437	0.1	0	Classical
KDELR3	0	0.45946	0.351	0.072	0	Classical
PIM3	0	0.458558	0.631	0.235	0	Classical
MUC4	0	0.458231	0.263	0.059	0	Classical
TMEM54	0	0.458091	0.329	0.057	0	Classical
CBR1	0	0.456441	0.385	0.088	0	Classical
PLEKHS1	0	0.456402	0.24	0.02	0	Classical
ATPIF1	0	0.456293	0.641	0.272	0	Classical
CCDC47	0	0.455298	0.643	0.238	0	Classical
PKP4	0	0.45518	0.447	0.107	0	Classical
PLEKHA1	0	0.455066	0.486	0.137	0	Classical
PROM2	0	0.455044	0.353	0.068	0	Classical
ADI1	0	0.454692	0.493	0.172	0	Classical
DNAJC10	0	0.454019	0.61	0.223	0	Classical
FRY	0	0.453626	0.36	0.054	0	Classical
ACSL5	0	0.452801	0.501	0.144	0	Classical
PROM1	0	0.452627	0.286	0.045	0	Classical
KLK7	0	0.452429	0.236	0.058	0	Classical
BCAP31	0	0.452337	0.728	0.293	0	Classical
ICA1	0	0.45175	0.486	0.128	0	Classical
NDUFB3	0	0.451545	0.659	0.258	0	Classical
PRDX5	0	0.451362	0.664	0.323	0	Classical
2022-09-10	0	0.450135	0.433	0.114	0	Classical
METTL5	0	0.450097	0.483	0.142	0	Classical
PON2	0	0.449437	0.485	0.145	0	Classical
TSTA3	0	0.449304	0.314	0.094	0	Classical
UPK1B	0	0.448748	0.187	0.015	0	Classical
SCD	0	0.448521	0.519	0.167	0	Classical
C11orf1	0	0.447311	0.379	0.08	0	Classical
LRP11	0	0.447196	0.381	0.079	0	Classical
AKR1C2	0	0.446174	0.184	0.019	0	Classical
TSPAN15	0	0.445835	0.398	0.113	0	Classical
PRKCI	0	0.445715	0.486	0.13	0	Classical
ERGIC3	0	0.445632	0.546	0.213	0	Classical
FAM213B	0	0.445589	0.382	0.107	0	Classical
APLP2	0	0.445435	0.932	0.482	0	Classical
VSIG1	0	0.445235	0.182	0.014	0	Classical
ALG2	0	0.444807	0.504	0.162	0	Classical
PLP2	0	0.444791	0.865	0.448	0	Classical
BAIAP2L1	0	0.444321	0.362	0.073	0	Classical
PDP1	0	0.444284	0.385	0.095	0	Classical
NECTIN3	0	0.444109	0.317	0.038	0	Classical
GPI	0	0.443997	0.769	0.351	0	Classical
RNF5	0	0.443221	0.547	0.183	0	Classical
ZBTB10	0	0.44299	0.324	0.085	0	Classical
GNG12	0	0.442716	0.491	0.15	0	Classical
MYL12B	0	0.442388	0.947	0.585	0	Classical
TPM1	0	0.442284	0.737	0.262	0	Classical
ITGB5	0	0.441595	0.662	0.23	0	Classical
COLGALT2	0	0.441326	0.205	0.012	0	Classical
YIPF6	0	0.440311	0.521	0.163	0	Classical
MTUS1	0	0.439984	0.372	0.074	0	Classical
ZKSCAN1	0	0.439	0.552	0.203	0	Classical
FAT1	0	0.438844	0.442	0.118	0	Classical
SH2D4A	0	0.437507	0.308	0.042	0	Classical
NUCB2	0	0.437065	0.527	0.212	0	Classical
EFNB2	0	0.437011	0.403	0.095	0	Classical
RPL30	0	0.436872	0.975	0.738	0	Classical
SGCB	0	0.436405	0.397	0.084	0	Classical
RAC1	0	0.436098	0.943	0.541	0	Classical
CLDN12	0	0.435598	0.342	0.047	0	Classical
CMPK1	0	0.435324	0.785	0.358	0	Classical
SESTD1	0	0.435269	0.424	0.12	0	Classical
RBM3	0	0.434361	0.82	0.413	0	Classical
TMPRSS3	0	0.43417	0.317	0.052	0	Classical
CAPN6	0	0.433775	0.252	0.011	0	Classical
AFDN	0	0.43264	0.439	0.129	0	Classical
SLCO4A1	0	0.432608	0.338	0.067	0	Classical
RHPN2	0	0.431831	0.317	0.049	0	Classical
EMP1	0	0.430175	0.677	0.237	0	Classical
CP	0	0.429878	0.202	0.039	0	Classical
NECTIN4	0	0.429772	0.368	0.083	0	Classical
VWA1	0	0.429561	0.25	0.051	0	Classical
SUMO1	0	0.429131	0.682	0.28	0	Classical
IFT172	0	0.428422	0.301	0.049	0	Classical
CSPP1	0	0.427706	0.345	0.083	0	Classical
SLC6A14	0	0.427693	0.281	0.046	0	Classical
PTMA	0	0.427279	0.992	0.728	0	Classical
PTPRK	0	0.427167	0.398	0.094	0	Classical
ANK3	0	0.4263	0.284	0.038	0	Classical
SLC35A2	0	0.426127	0.466	0.127	0	Classical
TBCA	0	0.425982	0.639	0.264	0	Classical
KLF3	0	0.425723	0.591	0.206	0	Classical
LRRC1	0	0.425573	0.363	0.075	0	Classical
FNBP1L	0	0.42536	0.406	0.104	0	Classical
TMEM59	0	0.42501	0.831	0.45	0	Classical
CLMN	0	0.424595	0.421	0.101	0	Classical
AKAP9	0	0.423676	0.744	0.313	0	Classical
SERF2	0	0.423554	0.946	0.583	0	Classical
STK38L	0	0.423175	0.523	0.164	0	Classical
TM9SF2	0	0.422932	0.818	0.392	0	Classical
RPL13	0	0.422529	0.945	0.596	0	Classical
RGS3	0	0.4224	0.312	0.066	0	Classical
TMEM219	0	0.422286	0.659	0.279	0	Classical
MUC5B	0	0.42173	0.174	0.013	0	Classical
REEP5	0	0.420965	0.784	0.377	0	Classical
SULT1B1	0	0.420798	0.28	0.033	0	Classical
KIAA1671	0	0.420646	0.366	0.063	0	Classical
APH1A	0	0.420441	0.684	0.282	0	Classical
USMG5	0	0.419906	0.603	0.281	0	Classical
FOXP4	0	0.418855	0.318	0.064	0	Classical
GEM	0	0.418747	0.258	0.065	0	Classical
ANP32B	0	0.418407	0.871	0.511	0	Classical
SCGB2A1	0	0.418194	0.253	0.01	0	Classical
ATP5J2	0	0.4179	0.712	0.33	0	Classical
TM4SF5	0	0.41739	0.242	0.013	0	Classical
RAPGEFL1	0	0.417179	0.238	0.032	0	Classical
GOLGA4	0	0.416988	0.722	0.316	0	Classical
MAGEF1	0	0.416909	0.415	0.117	0	Classical
NDUFAB1	0	0.416575	0.656	0.283	0	Classical
STXBP6	0	0.416169	0.304	0.027	0	Classical
SPAG16	0	0.415789	0.328	0.058	0	Classical
TJP1	0	0.41561	0.412	0.107	0	Classical
RPS13	0	0.414628	0.958	0.685	0	Classical
PALM3	0	0.413766	0.197	0.021	0	Classical
RPL12	0	0.413017	0.855	0.471	0	Classical
CEP170B	0	0.412956	0.315	0.055	0	Classical
ATP5G1	0	0.412487	0.528	0.192	0	Classical
SH3D19	0	0.411901	0.346	0.067	0	Classical
RNF103	0	0.411741	0.488	0.135	0	Classical
TRPM4	0	0.411552	0.308	0.065	0	Classical
KIAA1191	0	0.411492	0.477	0.147	0	Classical
SLC9B2	0	0.410787	0.31	0.051	0	Classical
PHB	0	0.409453	0.446	0.154	0	Classical
B3GNT7	0	0.409261	0.297	0.072	0	Classical
PRR15	0	0.409261	0.292	0.043	0	Classical
OCIAD1	0	0.407778	0.693	0.3	0	Classical
SLC50A1	0	0.407014	0.478	0.165	0	Classical
ARFIP2	0	0.406787	0.468	0.151	0	Classical
SCOC	0	0.406766	0.463	0.151	0	Classical
FAM222B	0	0.406066	0.454	0.126	0	Classical
CAPNS1	0	0.405761	0.778	0.415	0	Classical
NDUFB4	0	0.405688	0.633	0.261	0	Classical
TMEM63A	0	0.405633	0.298	0.064	0	Classical
SEL1L3	0	0.405404	0.603	0.219	0	Classical
ANG	0	0.405077	0.28	0.038	0	Classical
CCL28	0	0.405007	0.335	0.086	0	Classical
MRPS18B	0	0.404637	0.485	0.169	0	Classical
ZC3H15	0	0.404497	0.693	0.308	0	Classical
SMAGP	0	0.403685	0.329	0.057	0	Classical
CD82	0	0.403226	0.788	0.345	0	Classical
CRACR2B	0	0.402853	0.244	0.038	0	Classical
ALAD	0	0.402837	0.438	0.131	0	Classical
HSPA5	0	0.402668	0.918	0.553	0	Classical
ACBD3	0	0.401978	0.539	0.185	0	Classical
TNFRSF12A	0	0.40197	0.402	0.121	0	Classical
EFNA3	0	0.401907	0.248	0.036	0	Classical
EBLN3P	0	0.401868	0.644	0.252	0	Classical
PRRG4	0	0.401212	0.41	0.096	0	Classical
NEBL	0	0.400874	0.297	0.054	0	Classical
PPA2	0	0.400787	0.513	0.173	0	Classical
RPS21	0	0.400582	0.956	0.645	0	Classical
ARHGEF28	0	0.400238	0.3	0.056	0	Classical
NDUFB11	0	0.399605	0.508	0.19	0	Classical
HSPD1	0	0.399521	0.794	0.413	0	Classical
WWTR1	0	0.399486	0.467	0.13	0	Classical
HOXB6	0	0.399469	0.292	0.062	0	Classical
C1GALT1	0	0.398353	0.532	0.176	0	Classical
SHROOM1	0	0.398339	0.271	0.045	0	Classical
KIAA1522	0	0.397813	0.356	0.086	0	Classical
BAG5	0	0.397735	0.523	0.163	0	Classical
PLA2G10	0	0.397628	0.232	0.012	0	Classical
EPHA4	0	0.397554	0.278	0.056	0	Classical
HNMT	0	0.397483	0.468	0.152	0	Classical
CD47	0	0.397445	0.753	0.346	0	Classical
FAM177A1	0	0.397251	0.624	0.232	0	Classical
ITGB8	0	0.397239	0.38	0.086	0	Classical
LRRC8A	0	0.397127	0.44	0.127	0	Classical
TFG	0	0.396314	0.644	0.249	0	Classical
GLO1	0	0.395879	0.634	0.277	0	Classical
CDR2L	0	0.395818	0.324	0.068	0	Classical
SLC37A4	0	0.39568	0.305	0.056	0	Classical
FGFR3	0	0.395149	0.269	0.034	0	Classical
ST14	0	0.394883	0.404	0.147	0	Classical
NR2F6	0	0.394879	0.317	0.073	0	Classical
F5	0	0.394505	0.295	0.032	0	Classical
DAG1	0	0.394244	0.368	0.088	0	Classical
TMEM141	0	0.393889	0.284	0.062	0	Classical
UBE2H	0	0.39356	0.792	0.353	0	Classical
CALR	0	0.393427	0.953	0.579	0	Classical
RSPO2	0	0.393391	0.168	0.006	0	Classical
GOLGA2	0	0.393293	0.555	0.202	0	Classical
ATP10B	0	0.393212	0.181	0.022	0	Classical
SKP1	0	0.39313	0.747	0.35	0	Classical
IMPA2	0	0.391777	0.314	0.047	0	Classical
MGAT3	0	0.389948	0.255	0.038	0	Classical
EVPL	0	0.389777	0.263	0.043	0	Classical
HIGD2A	0	0.388163	0.457	0.153	0	Classical
MRPS21	0	0.38815	0.512	0.189	0	Classical
SQLE	0	0.388129	0.299	0.074	0	Classical
DMTN	0	0.388118	0.303	0.057	0	Classical
NFIA	0	0.388099	0.356	0.082	0	Classical
PSMA3	0	0.387966	0.7	0.298	0	Classical
ENC1	0	0.387601	0.353	0.078	0	Classical
NFIB	0	0.387417	0.396	0.084	0	Classical
ABHD11	0	0.387408	0.324	0.081	0	Classical
FAM3C	0	0.387374	0.496	0.165	0	Classical
CLRN3	0	0.387289	0.212	0.006	0	Classical
ERGIC1	0	0.386812	0.757	0.328	0	Classical
AGFG2	0	0.386575	0.375	0.085	0	Classical
NDUFB9	0	0.386184	0.527	0.2	0	Classical
RPL37	0	0.386062	0.985	0.741	0	Classical
CAST	0	0.385529	0.893	0.488	0	Classical
HINT1	0	0.385502	0.817	0.443	0	Classical
DSG2	0	0.385488	0.675	0.177	0	Classical
HDHD3	0	0.385083	0.296	0.05	0	Classical
ALDH3A2	0	0.384799	0.435	0.14	0	Classical
RABGAP1	0	0.384576	0.555	0.194	0	Classical
COA3	0	0.384576	0.433	0.143	0	Classical
HMGCS1	0	0.384494	0.36	0.118	0	Classical
CDCA7	0	0.384487	0.235	0.015	0	Classical
TMEM125	0	0.384445	0.28	0.046	0	Classical
HMGN3	0	0.384106	0.454	0.157	0	Classical
MRPL51	0	0.383946	0.589	0.24	0	Classical
TOMM20	0	0.383647	0.688	0.315	0	Classical
DUSP4	0	0.383517	0.583	0.168	0	Classical
NORAD	0	0.383413	0.803	0.406	0	Classical
PLEKHA6	0	0.382702	0.282	0.04	0	Classical
SSB	0	0.382305	0.629	0.261	0	Classical
F11R	0	0.381654	0.685	0.243	0	Classical
RHOC	0	0.380078	0.429	0.161	0	Classical
TMEM176A	0	0.378986	0.591	0.23	0	Classical
PRDX4	0	0.378954	0.517	0.178	0	Classical
UNC5CL	0	0.378415	0.259	0.024	0	Classical
SLC35C1	0	0.378118	0.311	0.057	0	Classical
MYOM1	0	0.377998	0.217	0.016	0	Classical
MATN2	0	0.377665	0.256	0.023	0	Classical
TMEM2	0	0.377242	0.57	0.192	0	Classical
SEC31A	0	0.376928	0.761	0.351	0	Classical
RASA3	0	0.376387	0.494	0.164	0	Classical
SORBS2	0	0.376027	0.308	0.063	0	Classical
BAIAP2L2	0	0.375929	0.227	0.02	0	Classical
PTN	0	0.375911	0.185	0.02	0	Classical
LINC00511	0	0.375904	0.297	0.056	0	Classical
KRT7	0	0.375854	0.423	0.158	0	Classical
SMIM19	0	0.3758	0.459	0.133	0	Classical
SSBP3	0	0.375571	0.472	0.164	0	Classical
CYP2C18	0	0.375151	0.225	0.018	0	Classical
TMEM159	0	0.374335	0.44	0.13	0	Classical
OBSL1	0	0.374034	0.296	0.06	0	Classical
NDUFA10	0	0.373651	0.486	0.165	0	Classical
MYO1B	0	0.373626	0.393	0.104	0	Classical
DAP	0	0.373551	0.55	0.23	0	Classical
PTPRH	0	0.373405	0.272	0.046	0	Classical
CAV1	0	0.373369	0.475	0.16	0	Classical
RPL8	0	0.373316	0.954	0.629	0	Classical
SNHG8	0	0.373103	0.575	0.232	0	Classical
KLF9	0	0.372398	0.656	0.294	0	Classical
GALE	0	0.372304	0.277	0.056	0	Classical
SLC39A11	0	0.372237	0.438	0.133	0	Classical
WFS1	0	0.372219	0.29	0.071	0	Classical
GRB7	0	0.371746	0.276	0.048	0	Classical
COL17A1	0	0.371502	0.293	0.066	0	Classical
SCAMP1	0	0.371451	0.494	0.161	0	Classical
TNKS1BP1	0	0.370261	0.425	0.129	0	Classical
TOR4A	0	0.369673	0.321	0.067	0	Classical
SLC39A4	0	0.369277	0.299	0.094	0	Classical
BZW2	0	0.369141	0.45	0.148	0	Classical
CANT1	0	0.36912	0.436	0.131	0	Classical
EDN1	0	0.368831	0.24	0.036	0	Classical
SEPHS2	0	0.368779	0.557	0.201	0	Classical
CYP4F11	0	0.367548	0.188	0.012	0	Classical
PELI2	0	0.36735	0.34	0.058	0	Classical
PSORS1C1	0	0.366926	0.232	0.03	0	Classical
ADD3	0	0.366788	0.7	0.285	0	Classical
RASSF7	0	0.366332	0.303	0.073	0	Classical
GAPDH	0	0.366173	0.971	0.671	0	Classical
NECTIN2	0	0.366082	0.427	0.161	0	Classical
F2RL1	0	0.365438	0.336	0.055	0	Classical
RIOK3	0	0.364994	0.677	0.284	0	Classical
MBNL2	0	0.36394	0.51	0.188	0	Classical
FOXA3	0	0.363349	0.23	0.019	0	Classical
ZNF33B	0	0.362867	0.341	0.079	0	Classical
COX8A	0	0.362711	0.716	0.328	0	Classical
SUCLG2	0	0.362308	0.528	0.209	0	Classical
FKBP4	0	0.362166	0.495	0.185	0	Classical
SNRPD1	0	0.36172	0.551	0.223	0	Classical
DGCR2	0	0.36135	0.405	0.113	0	Classical
PHLDA2	0	0.361125	0.337	0.086	0	Classical
GGT6	0	0.360858	0.209	0.016	0	Classical
MRPS33	0	0.360704	0.411	0.132	0	Classical
FMO5	0	0.360626	0.246	0.022	0	Classical
DNAJC12	0	0.360439	0.182	0.018	0	Classical
SEC61G	0	0.36039	0.684	0.319	0	Classical
MTURN	0	0.360033	0.339	0.068	0	Classical
TTN	0	0.359777	0.287	0.07	0	Classical
CAPN2	0	0.359773	0.615	0.244	0	Classical
PARVA	0	0.359464	0.41	0.112	0	Classical
CAPN1	0	0.35944	0.519	0.226	0	Classical
MESD	0	0.359418	0.665	0.298	0	Classical
PSMB5	0	0.359203	0.518	0.19	0	Classical
SERPINB6	0	0.358685	0.55	0.22	0	Classical
TRIR	0	0.35866	0.686	0.368	0	Classical
AHNAK	0	0.35856	0.929	0.519	0	Classical
TMEM92	0	0.358258	0.263	0.035	0	Classical
C6orf141	0	0.358244	0.18	0.013	0	Classical
KIF13B	0	0.357999	0.437	0.15	0	Classical
EIF1AX	0	0.357955	0.563	0.214	0	Classical
MAFF	0	0.357951	0.62	0.214	0	Classical
LINC01559	0	0.357025	0.193	0.029	0	Classical
KRAS	0	0.356851	0.592	0.223	0	Classical
SYPL1	0	0.356574	0.605	0.24	0	Classical
HNF4A	0	0.356045	0.248	0.017	0	Classical
FAM174B	0	0.356016	0.292	0.05	0	Classical
RPL7L1	0	0.355927	0.563	0.228	0	Classical
NPIPB15	0	0.355516	0.255	0.041	0	Classical
VSTM2L	0	0.355207	0.213	0.036	0	Classical
CCDC198	0	0.355087	0.217	0.012	0	Classical
NAXE	0	0.354764	0.426	0.139	0	Classical
SLC6A8	0	0.354634	0.247	0.048	0	Classical
DHCR7	0	0.353764	0.253	0.056	0	Classical
COBLL1	0	0.353159	0.338	0.07	0	Classical
CMTM8	0	0.353006	0.282	0.044	0	Classical
ERP44	0	0.352997	0.718	0.319	0	Classical
MARVELD2	0	0.352187	0.256	0.038	0	Classical
FAM83H	0	0.352067	0.266	0.061	0	Classical
C12orf75	0	0.351947	0.359	0.084	0	Classical
HACD3	0	0.351668	0.494	0.192	0	Classical
SAP18	0	0.351385	0.827	0.424	0	Classical
IRF8	0	0.351362	0.412	0.149	0	Classical
FBXO34	0	0.351333	0.413	0.112	0	Classical
ADGRG1	0	0.351258	0.398	0.108	0	Classical
COX7B	0	0.351166	0.494	0.186	0	Classical
PAICS	0	0.351038	0.414	0.126	0	Classical
FAF2	0	0.349648	0.468	0.16	0	Classical
TMEM258	0	0.349156	0.836	0.441	0	Classical
YES1	0	0.349105	0.37	0.103	0	Classical
FAM83E	0	0.349069	0.205	0.02	0	Classical
DMKN	0	0.348904	0.306	0.068	0	Classical
ADAM10	0	0.348407	0.744	0.353	0	Classical
NYNRIN	0	0.348351	0.244	0.048	0	Classical
TOB2	0	0.348224	0.39	0.131	0	Classical
EPRS	0	0.347943	0.612	0.258	0	Classical
TSPO	0	0.34699	0.538	0.23	0	Classical
OFD1	0	0.346853	0.496	0.162	0	Classical
LRRC75A	0	0.346616	0.794	0.438	0	Classical
FOXC1	0	0.346369	0.304	0.079	0	Classical
PTK2	0	0.346121	0.392	0.116	0	Classical
CXXC5	0	0.346078	0.431	0.154	0	Classical
SMS	0	0.345293	0.573	0.212	0	Classical
TRIM31	0	0.345255	0.188	0.024	0	Classical
TM7SF3	0	0.344714	0.454	0.161	0	Classical
MYDGF	0	0.3447	0.511	0.214	0	Classical
DAPK1	0	0.344681	0.439	0.148	0	Classical
SPR	0	0.344388	0.296	0.073	0	Classical
FAM84B	0	0.344043	0.289	0.053	0	Classical
TMEM87A	0	0.343855	0.656	0.279	0	Classical
PPIG	0	0.343474	0.807	0.397	0	Classical
PDGFA	0	0.342742	0.349	0.09	0	Classical
IGFBP4	0	0.342625	0.631	0.246	0	Classical
CRLS1	0	0.342606	0.425	0.145	0	Classical
HID1	0	0.342585	0.222	0.031	0	Classical
ATP5C1	0	0.342398	0.629	0.273	0	Classical
CSNK2B	0	0.342332	0.608	0.267	0	Classical
TRIP10	0	0.342102	0.416	0.142	0	Classical
STEAP1	0	0.342044	0.363	0.078	0	Classical
BEX3	0	0.341807	0.506	0.187	0	Classical
PIGP	0	0.341775	0.346	0.098	0	Classical
PKDCC	0	0.340977	0.198	0.018	0	Classical
OSBPL3	0	0.340972	0.465	0.167	0	Classical
RPN1	0	0.340925	0.657	0.295	0	Classical
RHOB	0	0.340561	0.877	0.506	0	Classical
PTS	0	0.340033	0.361	0.1	0	Classical
TIPARP	0	0.339664	0.487	0.172	0	Classical
TMCO1	0	0.339237	0.673	0.302	0	Classical
NDUFA6	0	0.339077	0.465	0.176	0	Classical
PER2	0	0.338837	0.301	0.067	0	Classical
KCNN4	0	0.338833	0.264	0.057	0	Classical
FARSB	0	0.338758	0.372	0.108	0	Classical
NPNT	0	0.338684	0.242	0.031	0	Classical
PDLIM5	0	0.338682	0.667	0.269	0	Classical
CFI	0	0.338445	0.331	0.093	0	Classical
SDHC	0	0.338296	0.498	0.181	0	Classical
TUFT1	0	0.338285	0.321	0.074	0	Classical
WDR45B	0	0.337314	0.551	0.21	0	Classical
KLC4	0	0.337161	0.248	0.038	0	Classical
CDK6	0	0.337043	0.459	0.161	0	Classical
UAP1	0	0.336924	0.366	0.094	0	Classical
AL121761.2	0	0.33672	0.185	0.014	0	Classical
TGM2	0	0.336666	0.626	0.241	0	Classical
PROS1	0	0.33635	0.326	0.076	0	Classical
CSNK1A1	0	0.33625	0.826	0.429	0	Classical
NDUFB1	0	0.336199	0.622	0.274	0	Classical
OSBPL7	0	0.336052	0.26	0.057	0	Classical
NFIC	0	0.335957	0.558	0.226	0	Classical
RFK	0	0.335934	0.407	0.128	0	Classical
H2AFJ	0	0.335421	0.297	0.088	0	Classical
EXPH5	0	0.334661	0.209	0.026	0	Classical
GNAI1	0	0.334514	0.261	0.052	0	Classical
SHTN1	0	0.334391	0.459	0.158	0	Classical
MAP3K13	0	0.3342	0.52	0.179	0	Classical
SYNGR2	0	0.334059	0.635	0.289	0	Classical
LMAN2	0	0.333864	0.557	0.221	0	Classical
PLXNB1	0	0.333438	0.197	0.027	0	Classical
ARSE	0	0.333426	0.187	0.014	0	Classical
RTL8A	0	0.332801	0.43	0.148	0	Classical
NOSTRIN	0	0.332385	0.226	0.026	0	Classical
ATP5O	0	0.332089	0.495	0.205	0	Classical
MRPS36	0	0.332026	0.409	0.129	0	Classical
DAD1	0	0.331974	0.694	0.321	0	Classical
FAM120AOS	0	0.331732	0.416	0.125	0	Classical
COL27A1	0	0.331718	0.241	0.047	0	Classical
REEP3	0	0.33132	0.511	0.203	0	Classical
PSENEN	0	0.331117	0.492	0.194	0	Classical
VILL	0	0.330791	0.261	0.058	0	Classical
MAP9	0	0.330784	0.29	0.059	0	Classical
PBLD	0	0.330679	0.231	0.037	0	Classical
PLEKHB1	0	0.330263	0.221	0.033	0	Classical
PATJ	0	0.329858	0.333	0.089	0	Classical
XRCC5	0	0.329486	0.822	0.451	0	Classical
KALRN	0	0.329377	0.215	0.029	0	Classical
DLG3	0	0.329198	0.272	0.044	0	Classical
LARP1	0	0.329197	0.604	0.266	0	Classical
DNAJC15	0	0.329045	0.464	0.17	0	Classical
IL17RE	0	0.328563	0.199	0.024	0	Classical
PMVK	0	0.328416	0.363	0.11	0	Classical
OLA1	0	0.328224	0.521	0.206	0	Classical
ERH	0	0.328153	0.629	0.274	0	Classical
CDKN2B	0	0.328022	0.259	0.047	0	Classical
URM1	0	0.327383	0.479	0.189	0	Classical
ZFYVE21	0	0.327137	0.408	0.138	0	Classical
SLC30A9	0	0.327119	0.402	0.131	0	Classical
NDFIP1	0	0.326835	0.718	0.342	0	Classical
C6orf222	0	0.32677	0.156	0.021	0	Classical
IGSF8	0	0.326514	0.383	0.121	0	Classical
NDUFB2	0	0.326206	0.681	0.324	0	Classical
SURF4	0	0.326072	0.714	0.335	0	Classical
MRPL14	0	0.325913	0.308	0.09	0	Classical
MCCC2	0	0.325836	0.399	0.126	0	Classical
NELFE	0	0.325834	0.43	0.149	0	Classical
COPB2	0	0.325163	0.696	0.312	0	Classical
G3BP1	0	0.325088	0.704	0.321	0	Classical
SLC17A9	0	0.325085	0.242	0.047	0	Classical
ALDH7A1	0	0.324658	0.298	0.073	0	Classical
EBPL	0	0.324453	0.373	0.107	0	Classical
AHR	0	0.324425	0.626	0.254	0	Classical
FKBP2	0	0.324224	0.454	0.173	0	Classical
MANBAL	0	0.324194	0.351	0.104	0	Classical
MRPL3	0	0.324076	0.562	0.229	0	Classical
COX17	0	0.32398	0.55	0.239	0	Classical
EIF2S2	0	0.323703	0.736	0.353	0	Classical
NPAS2	0	0.3237	0.276	0.052	0	Classical
SUGT1	0	0.32346	0.453	0.167	0	Classical
PEX11B	0	0.323413	0.394	0.114	0	Classical
COPA	0	0.323249	0.706	0.335	0	Classical
SAMD12	0	0.32312	0.243	0.038	0	Classical
CNOT11	0	0.323089	0.453	0.151	0	Classical
GJB3	0	0.322832	0.277	0.056	0	Classical
CLDN1	0	0.322634	0.496	0.15	0	Classical
S100A13	0	0.321744	0.318	0.089	0	Classical
DTX4	0	0.321348	0.238	0.047	0	Classical
LAMTOR5	0	0.321142	0.602	0.259	0	Classical
TMEM87B	0	0.321092	0.456	0.157	0	Classical
C1orf43	0	0.320825	0.755	0.365	0	Classical
RPS4X	0	0.3208	0.944	0.608	0	Classical
ANKRD18A	0	0.320726	0.171	0.017	0	Classical
ERRFI1	0	0.320634	0.649	0.243	0	Classical
ARPC1A	0	0.320453	0.454	0.159	0	Classical
WASL	0	0.320372	0.448	0.153	0	Classical
CYB5B	0	0.320124	0.603	0.261	0	Classical
BAG1	0	0.32011	0.431	0.153	0	Classical
SCARB2	0	0.319842	0.736	0.33	0	Classical
ETFA	0	0.319258	0.453	0.175	0	Classical
SPRY4	0	0.319141	0.266	0.049	0	Classical
PLEK2	0	0.318641	0.271	0.066	0	Classical
KIAA1217	0	0.31861	0.358	0.104	0	Classical
MISP	0	0.318465	0.227	0.038	0	Classical
PPP2R1A	0	0.318045	0.513	0.223	0	Classical
MEIS2	0	0.317775	0.274	0.071	0	Classical
SLC39A14	0	0.317622	0.434	0.108	0	Classical
FAIM	0	0.317373	0.276	0.055	0	Classical
MS4A8	0	0.317187	0.186	0.004	0	Classical
JPT2	0	0.317121	0.393	0.133	0	Classical
SMC5	0	0.317084	0.525	0.196	0	Classical
CCDC68	0	0.315525	0.201	0.02	0	Classical
NDUFS6	0	0.3155	0.488	0.205	0	Classical
MGAT4B	0	0.315344	0.324	0.084	0	Classical
SLC4A4	0	0.315229	0.169	0.014	0	Classical
RAB17	0	0.314402	0.216	0.03	0	Classical
ACOX1	0	0.314368	0.41	0.125	0	Classical
RETSAT	0	0.314218	0.33	0.095	0	Classical
TEAD3	0	0.31402	0.318	0.088	0	Classical
MACROD2	0	0.313957	0.198	0.032	0	Classical
RDH11	0	0.313448	0.612	0.28	0	Classical
KTN1	0	0.313351	0.79	0.415	0	Classical
SUSD4	0	0.313203	0.224	0.032	0	Classical
PCLO	0	0.312576	0.178	0.021	0	Classical
GCC2	0	0.312305	0.767	0.357	0	Classical
GRAMD1B	0	0.312224	0.252	0.047	0	Classical
CARNS1	0	0.312198	0.19	0.023	0	Classical
EIF5B	0	0.312026	0.692	0.325	0	Classical
GPRC5B	0	0.311921	0.227	0.04	0	Classical
CLCF1	0	0.311836	0.229	0.036	0	Classical
ECT2	0	0.311575	0.264	0.057	0	Classical
SINHCAF	0	0.311523	0.485	0.183	0	Classical
PSMB7	0	0.311433	0.47	0.182	0	Classical
SLC2A1	0	0.311323	0.487	0.195	0	Classical
DAB2IP	0	0.311197	0.281	0.068	0	Classical
GOLPH3L	0	0.311006	0.338	0.099	0	Classical
PCYOX1	0	0.310431	0.421	0.165	0	Classical
FKBP9	0	0.309932	0.439	0.146	0	Classical
MYL12A	0	0.309799	0.908	0.568	0	Classical
EDAR	0	0.309451	0.179	0.014	0	Classical
PHACTR3	0	0.309288	0.183	0.029	0	Classical
GALNT10	0	0.309143	0.398	0.131	0	Classical
SNRPC	0	0.308605	0.5	0.209	0	Classical
VPS25	0	0.308568	0.399	0.145	0	Classical
TLCD1	0	0.308413	0.217	0.028	0	Classical
LY6G6C	0	0.3084	0.158	0.017	0	Classical
GMPPA	0	0.30817	0.273	0.069	0	Classical
DDB1	0	0.308045	0.58	0.245	0	Classical
CDH3	0	0.308007	0.284	0.066	0	Classical
PARD6B	0	0.307407	0.265	0.05	0	Classical
MYO10	0	0.307196	0.298	0.08	0	Classical
KCNE3	0	0.307115	0.274	0.071	0	Classical
LARP1B	0	0.306731	0.33	0.086	0	Classical
KIF3B	0	0.306461	0.406	0.132	0	Classical
RUSC1	0	0.306314	0.382	0.13	0	Classical
SPIRE2	0	0.306251	0.2	0.021	0	Classical
TACC2	0	0.305946	0.237	0.04	0	Classical
TC2N	0	0.305876	0.467	0.128	0	Classical
UNC50	0	0.305413	0.443	0.151	0	Classical
DAAM1	0	0.305391	0.387	0.13	0	Classical
TJP3	0	0.30511	0.206	0.033	0	Classical
BPNT1	0	0.304984	0.336	0.102	0	Classical
JPT1	0	0.304732	0.52	0.216	0	Classical
CUX1	0	0.304227	0.492	0.188	0	Classical
BCAR1	0	0.303721	0.262	0.062	0	Classical
LDHA	0	0.303686	0.96	0.614	0	Classical
NANS	0	0.30349	0.352	0.113	0	Classical
KANSL1L	0	0.303263	0.27	0.051	0	Classical
GALNT7	0	0.303137	0.395	0.112	0	Classical
CTAGE5	0	0.302853	0.517	0.187	0	Classical
REXO2	0	0.302495	0.422	0.153	0	Classical
RAB40B	0	0.302425	0.257	0.048	0	Classical
MARVELD3	0	0.30219	0.214	0.032	0	Classical
NUCKS1	0	0.301661	0.834	0.444	0	Classical
NDUFS3	0	0.301634	0.413	0.154	0	Classical
MISP3	0	0.30154	0.17	0.017	0	Classical
CASC4	0	0.301293	0.564	0.234	0	Classical
SLC41A2	0	0.30123	0.287	0.063	0	Classical
OTUD7B	0	0.301008	0.272	0.068	0	Classical
AHCY	0	0.300751	0.334	0.111	0	Classical
PGRMC2	0	0.299798	0.426	0.153	0	Classical
ENPP4	0	0.299463	0.4	0.121	0	Classical
MAGI3	0	0.299433	0.245	0.05	0	Classical
TNS4	0	0.298865	0.178	0.03	0	Classical
MRPL21	0	0.298864	0.383	0.138	0	Classical
SERINC5	0	0.298735	0.435	0.142	0	Classical
TRIP11	0	0.298726	0.497	0.191	0	Classical
FNIP2	0	0.298375	0.412	0.129	0	Classical
PSMD1	0	0.298032	0.514	0.219	0	Classical
BLVRB	0	0.297886	0.292	0.079	0	Classical
PGM2L1	0	0.297355	0.327	0.1	0	Classical
IGBP1	0	0.297227	0.443	0.164	0	Classical
RDH10	0	0.296756	0.287	0.06	0	Classical
AP1S1	0	0.296716	0.286	0.07	0	Classical
PACSIN2	0	0.296611	0.398	0.154	0	Classical
HS3ST1	0	0.296447	0.28	0.07	0	Classical
C6orf48	0	0.29644	0.631	0.311	0	Classical
CERS2	0	0.295722	0.675	0.315	0	Classical
PPL	0	0.294444	0.283	0.076	0	Classical
SSTR1	0	0.294361	0.162	0.005	0	Classical
SMIM15	0	0.293965	0.468	0.167	0	Classical
USP53	0	0.293765	0.408	0.134	0	Classical
C1orf27	0	0.293666	0.376	0.126	0	Classical
TLE1	0	0.293518	0.323	0.094	0	Classical
AIMP1	0	0.29335	0.499	0.193	0	Classical
MRPS35	0	0.293154	0.361	0.12	0	Classical
TMEM9	0	0.292955	0.322	0.103	0	Classical
SORD	0	0.292649	0.238	0.036	0	Classical
AFAP1L2	0	0.292635	0.289	0.074	0	Classical
AKR7A3	0	0.292261	0.172	0.01	0	Classical
PRKCA	0	0.292158	0.294	0.083	0	Classical
ACE2	0	0.291979	0.145	0.01	0	Classical
IL20RA	0	0.291627	0.21	0.033	0	Classical
APTR	0	0.291411	0.259	0.046	0	Classical
ANKRD10	0	0.291158	0.501	0.196	0	Classical
SIPA1L3	0	0.291039	0.275	0.059	0	Classical
LINC00342	0	0.290295	0.174	0.029	0	Classical
MFSD6	0	0.290124	0.387	0.112	0	Classical
GMDS	0	0.289863	0.222	0.033	0	Classical
NEDD4L	0	0.289653	0.238	0.05	0	Classical
WDR61	0	0.289631	0.33	0.112	0	Classical
KCNC4	0	0.289121	0.195	0.026	0	Classical
EIF4E2	0	0.289003	0.53	0.215	0	Classical
RAB27B	0	0.288349	0.27	0.047	0	Classical
SLC2A10	0	0.288126	0.237	0.045	0	Classical
EPHB4	0	0.28808	0.242	0.049	0	Classical
COX4I1	0	0.288038	0.801	0.431	0	Classical
DUT	0	0.28797	0.562	0.241	0	Classical
C14orf2	0	0.287897	0.611	0.284	0	Classical
SNRPD3	0	0.287748	0.558	0.235	0	Classical
RETREG3	0	0.287658	0.419	0.161	0	Classical
SLC7A11	0	0.287582	0.176	0.024	0	Classical
TSG101	0	0.28756	0.605	0.245	0	Classical
SMIM6	0	0.287422	0.186	0.022	0	Classical
EMC10	0	0.287264	0.524	0.222	0	Classical
CRYL1	0	0.287198	0.275	0.055	0	Classical
FAHD1	0	0.286549	0.264	0.073	0	Classical
IARS2	0	0.286348	0.484	0.189	0	Classical
NDUFS1	0	0.286167	0.52	0.2	0	Classical
GIPC2	0	0.285592	0.206	0.02	0	Classical
PTPN18	0	0.285202	0.569	0.222	0	Classical
ORMDL3	0	0.285109	0.454	0.166	0	Classical
LBH	0	0.285024	0.483	0.194	0	Classical
AL035661.1	0	0.284572	0.211	0.028	0	Classical
CHMP3	0	0.284555	0.675	0.303	0	Classical
EGFR	0	0.284521	0.365	0.108	0	Classical
LRP10	0	0.28424	0.714	0.325	0	Classical
SLC9A1	0	0.284192	0.35	0.113	0	Classical
SMARCA1	0	0.284034	0.29	0.086	0	Classical
ZNF462	0	0.283866	0.216	0.036	0	Classical
YIPF5	0	0.283177	0.473	0.185	0	Classical
COA4	0	0.282523	0.37	0.127	0	Classical
SBDS	0	0.282199	0.59	0.255	0	Classical
RAD23A	0	0.282157	0.426	0.172	0	Classical
NDUFA4	0	0.28213	0.699	0.355	0	Classical
CCDC6	0	0.2821	0.494	0.197	0	Classical
CLTA	0	0.281963	0.667	0.317	0	Classical
STEAP2	0	0.281568	0.293	0.067	0	Classical
NOL4L	0	0.281553	0.33	0.095	0	Classical
GSTO2	0	0.281338	0.2	0.028	0	Classical
NTPCR	0	0.281288	0.35	0.11	0	Classical
TNFSF10	0	0.281054	0.538	0.204	0	Classical
ARFGEF3	0	0.280966	0.208	0.025	0	Classical
PHF14	0	0.280834	0.401	0.151	0	Classical
TAX1BP1	0	0.280278	0.866	0.471	0	Classical
PKP2	0	0.280009	0.222	0.034	0	Classical
PAFAH1B2	0	0.279727	0.583	0.245	0	Classical
AC015802.6	0	0.279568	0.414	0.15	0	Classical
MRPS10	0	0.279145	0.393	0.145	0	Classical
BIK	0	0.279133	0.22	0.037	0	Classical
LRRCC1	0	0.278813	0.227	0.056	0	Classical
TMEM14A	0	0.278811	0.334	0.101	0	Classical
CEP70	0	0.278751	0.249	0.056	0	Classical
POU5F1	0	0.278746	0.162	0.021	0	Classical
EIF2AK1	0	0.278636	0.687	0.325	0	Classical
CLDN23	0	0.278507	0.207	0.042	0	Classical
POMP	0	0.278293	0.763	0.383	0	Classical
ZBTB7A	0	0.278106	0.563	0.241	0	Classical
FBLIM1	0	0.278071	0.323	0.099	0	Classical
TACC1	0	0.277852	0.685	0.348	0	Classical
TRAPPC2L	0	0.277838	0.397	0.15	0	Classical
MRPL57	0	0.277826	0.452	0.183	0	Classical
GANAB	0	0.277811	0.607	0.28	0	Classical
CMAS	0	0.277798	0.479	0.194	0	Classical
EHBP1	0	0.27771	0.311	0.09	0	Classical
ALDH3A1	0	0.277511	0.126	0.007	0	Classical
MUT	0	0.277369	0.273	0.073	0	Classical
SEC62	0	0.277294	0.828	0.437	0	Classical
UQCRFS1	0	0.276939	0.418	0.158	0	Classical
ATP5J	0	0.276721	0.636	0.311	0	Classical
KCNK5	0	0.276578	0.193	0.031	0	Classical
JTB	0	0.276551	0.794	0.419	0	Classical
ANXA13	0	0.276469	0.154	0.006	0	Classical
NUTF2	0	0.27541	0.612	0.293	0	Classical
TRAF3IP1	0	0.275356	0.253	0.066	0	Classical
ITPRIPL2	0	0.274641	0.456	0.184	0	Classical
OXR1	0	0.274631	0.41	0.141	0	Classical
DBI	0	0.274515	0.661	0.324	0	Classical
CAPS	0	0.274401	0.202	0.037	0	Classical
CYP4F12	0	0.274356	0.156	0.011	0	Classical
PTPRR	0	0.274255	0.178	0.02	0	Classical
FAM107B	0	0.273737	0.705	0.317	0	Classical
CARMIL1	0	0.273189	0.25	0.054	0	Classical
NDUFB5	0	0.272988	0.495	0.215	0	Classical
FOXA2	0	0.272947	0.171	0.012	0	Classical
ZDHHC4	0	0.272178	0.342	0.107	0	Classical
ZNF189	0	0.271839	0.27	0.068	0	Classical
SHH	0	0.271579	0.174	0.014	0	Classical
LRP6	0	0.270626	0.215	0.048	0	Classical
PDCD6	0	0.269802	0.6	0.271	0	Classical
SCTR	0	0.269374	0.15	0.014	0	Classical
HGD	0	0.268858	0.173	0.013	0	Classical
LRRC8B	0	0.268458	0.288	0.078	0	Classical
DNASE2	0	0.267852	0.4	0.149	0	Classical
DCTPP1	0	0.267805	0.265	0.073	0	Classical
LRRFIP1	0	0.267536	0.883	0.498	0	Classical
GNPNAT1	0	0.267469	0.301	0.086	0	Classical
CYP2J2	0	0.26727	0.17	0.018	0	Classical
DNAJC22	0	0.267121	0.184	0.025	0	Classical
GAREM1	0	0.266945	0.188	0.028	0	Classical
CDC14B	0	0.266896	0.233	0.045	0	Classical
VDAC2	0	0.266698	0.491	0.216	0	Classical
TNFAIP1	0	0.26623	0.299	0.088	0	Classical
ARF4	0	0.266141	0.762	0.374	0	Classical
ENOSF1	0	0.266103	0.28	0.073	0	Classical
SYTL2	0	0.266057	0.366	0.113	0	Classical
PCDHB11	0	0.265537	0.138	0.011	0	Classical
ERBB2	0	0.265294	0.217	0.035	0	Classical
PNMA2	0	0.265122	0.192	0.033	0	Classical
KIAA0368	0	0.265011	0.461	0.187	0	Classical
ZDHHC3	0	0.264498	0.441	0.163	0	Classical
PIGC	0	0.264333	0.356	0.126	0	Classical
ATP11A	0	0.26428	0.36	0.12	0	Classical
NR2F2	0	0.263518	0.419	0.121	0	Classical
PUDP	0	0.263501	0.253	0.066	0	Classical
NDUFV2	0	0.263448	0.447	0.171	0	Classical
TPPP3	0	0.263312	0.155	0.024	0	Classical
CD46	0	0.263019	0.761	0.364	0	Classical
DNAJB13	0	0.262705	0.135	0.008	0	Classical
KLHL23	0	0.262695	0.183	0.022	0	Classical
PYCR1	0	0.262652	0.202	0.039	0	Classical
MAD2L1BP	0	0.262589	0.292	0.077	0	Classical
SOCS6	0	0.262261	0.28	0.082	0	Classical
UTP14C	0	0.262159	0.324	0.103	0	Classical
CERS6	0	0.261957	0.419	0.159	0	Classical
NDUFB10	0	0.261856	0.425	0.17	0	Classical
CLPTM1L	0	0.261456	0.531	0.233	0	Classical
USO1	0	0.261369	0.463	0.187	0	Classical
NDUFA5	0	0.261297	0.524	0.235	0	Classical
ZNF704	0	0.261014	0.219	0.043	0	Classical
TMEM165	0	0.26091	0.482	0.19	0	Classical
PFDN4	0	0.260881	0.346	0.118	0	Classical
ARFGAP3	0	0.260638	0.522	0.218	0	Classical
TMED7	0	0.260408	0.511	0.216	0	Classical
AFAP1	0	0.259521	0.305	0.093	0	Classical
WDR75	0	0.258972	0.362	0.124	0	Classical
CLCN4	0	0.258467	0.163	0.02	0	Classical
RAMP1	0	0.257828	0.163	0.017	0	Classical
POLR1D	0	0.257606	0.617	0.29	0	Classical
PLEKHA7	0	0.257419	0.268	0.075	0	Classical
CNIH1	0	0.25693	0.473	0.202	0	Classical
SPCS1	0	0.256825	0.698	0.346	0	Classical
ADGRA3	0	0.256679	0.186	0.032	0	Classical
BUD23	0	0.256649	0.331	0.113	0	Classical
GSTK1	0	0.256622	0.621	0.292	0	Classical
PEX2	0	0.256368	0.431	0.156	0	Classical
MRPL50	0	0.256167	0.245	0.059	0	Classical
CNKSR1	0	0.256138	0.194	0.035	0	Classical
SEC61B	0	0.255976	0.615	0.289	0	Classical
PRELID2	0	0.255755	0.198	0.029	0	Classical
PSMA5	0	0.25575	0.51	0.205	0	Classical
TRAPPC4	0	0.255598	0.369	0.134	0	Classical
ADM2	0	0.255592	0.151	0.021	0	Classical
ANXA11	0	0.255494	0.726	0.364	0	Classical
GATAD1	0	0.255282	0.455	0.173	0	Classical
ACSL3	0	0.255151	0.499	0.196	0	Classical
FLRT3	0	0.255003	0.156	0.022	0	Classical
TGIF1	0	0.254868	0.471	0.185	0	Classical
PSMB1	0	0.254772	0.715	0.365	0	Classical
RIDA	0	0.254719	0.233	0.051	0	Classical
CHMP1A	0	0.254242	0.433	0.167	0	Classical
PIN4	0	0.254039	0.3	0.091	0	Classical
COQ8A	0	0.253894	0.249	0.056	0	Classical
DNPEP	0	0.253502	0.326	0.101	0	Classical
SYNJ2BP	0	0.253263	0.345	0.11	0	Classical
THRA	0	0.252951	0.273	0.076	0	Classical
HSBP1	0	0.252897	0.546	0.243	0	Classical
CCPG1	0	0.252867	0.604	0.274	0	Classical
MRRF	0	0.252603	0.321	0.106	0	Classical
RPL36AL	0	0.252552	0.722	0.369	0	Classical
YIPF3	0	0.25252	0.564	0.241	0	Classical
TM9SF4	0	0.252122	0.405	0.144	0	Classical
NDFIP2	0	0.25212	0.453	0.154	0	Classical
MIDN	0	0.251923	0.516	0.219	0	Classical
APRT	0	0.251744	0.447	0.183	0	Classical
FUT6	0	0.251623	0.146	0.017	0	Classical
GATA4	0	0.251536	0.172	0.021	0	Classical
TMTC2	0	0.251191	0.229	0.054	0	Classical
TTC1	0	0.250911	0.549	0.23	0	Classical
DNAJC19	0	0.250644	0.392	0.147	0	Classical
CTDSP1	0	0.250443	0.611	0.27	0	Classical
SCFD1	1.35025e-307	0.250954	0.436	0.177	2.83863e-303	Classical
IFT57	1.0386e-306	0.251978	0.356	0.124	2.18346e-302	Classical
ECM1	2.77625e-306	0.392793	0.33	0.113	5.8365e-302	Classical
PDHA1	1.16355e-305	0.271086	0.359	0.129	2.44613e-301	Classical
LAMTOR2	1.91239e-305	0.250943	0.446	0.184	4.02041e-301	Classical
EIF6	2.95006e-305	0.309609	0.429	0.177	6.2019e-301	Classical
COMT	5.95573e-305	0.279972	0.584	0.277	1.25207e-300	Classical
HSD17B12	2.71358e-304	0.255016	0.405	0.159	5.70475e-300	Classical
FAM213A	4.44475e-304	0.265354	0.358	0.13	9.34419e-300	Classical
P4HA2	6.02904e-304	0.271186	0.318	0.104	1.26749e-299	Classical
ADAM15	2.17503e-303	0.276805	0.208	0.048	4.57256e-299	Classical
AHNAK2	9.89956e-302	0.30622	0.254	0.07	2.08118e-297	Classical
CHTF8	7.10502e-300	0.273235	0.377	0.142	1.49369e-295	Classical
FAM162A	1.01017e-298	0.279259	0.389	0.15	2.12368e-294	Classical
NMU	2.86466e-297	0.300135	0.17	0.032	6.02238e-293	Classical
UBA1	1.78011e-296	0.304727	0.594	0.295	3.74233e-292	Classical
FAM234A	1.92188e-296	0.31913	0.26	0.077	4.04037e-292	Classical
MVP	2.79086e-296	0.362851	0.299	0.099	5.86722e-292	Classical
PARD3	6.31965e-296	0.267092	0.23	0.06	1.32858e-291	Classical
ADAM28	7.73417e-294	0.282648	0.355	0.132	1.62595e-289	Classical
STX1A	2.7293e-293	0.251535	0.185	0.039	5.73781e-289	Classical
TNPO2	2.82492e-292	0.329426	0.329	0.117	5.93883e-288	Classical
FARP1	1.52354e-290	0.272655	0.256	0.074	3.20294e-286	Classical
RPL36	1.94282e-290	0.3019	0.913	0.564	4.08438e-286	Classical
PDCD5	5.1653e-290	0.257809	0.413	0.167	1.0859e-285	Classical
LY6E	5.75314e-290	0.51855	0.535	0.273	1.20948e-285	Classical
TRIP6	8.1538e-288	0.288983	0.316	0.109	1.71417e-283	Classical
ATL3	1.69965e-287	0.252676	0.421	0.173	3.57317e-283	Classical
RPL7A	8.85893e-287	0.291558	0.892	0.548	1.86241e-282	Classical
TSKU	4.45856e-286	0.250649	0.258	0.075	9.37322e-282	Classical
TMEM205	9.15555e-286	0.253355	0.31	0.106	1.92477e-281	Classical
CETN2	1.81832e-283	0.252112	0.293	0.096	3.82266e-279	Classical
FOSL1	2.90308e-279	0.305056	0.197	0.046	6.10315e-275	Classical
PRSS22	3.53031e-278	0.254775	0.212	0.053	7.42176e-274	Classical
TSPAN6	1.05468e-274	0.258695	0.23	0.063	2.21726e-270	Classical
AGRN	8.4572e-274	0.348747	0.386	0.154	1.77796e-269	Classical
RPS11	2.37759e-273	0.296532	0.954	0.678	4.9984e-269	Classical
RPL10A	7.35253e-273	0.320416	0.907	0.611	1.54572e-268	Classical
SAA1	1.64177e-272	0.419374	0.296	0.1	3.4515e-268	Classical
C2CD4A	2.46172e-271	0.263366	0.124	0.017	5.17527e-267	Classical
FDPS	6.11053e-271	0.320992	0.363	0.142	1.28462e-266	Classical
OAF	8.01688e-271	0.257043	0.305	0.105	1.68539e-266	Classical
TMEM208	2.7551e-270	0.268083	0.345	0.131	5.79204e-266	Classical
UGGT2	8.66936e-270	0.25445	0.246	0.074	1.82256e-265	Classical
CEMIP	1.89359e-269	0.303014	0.147	0.025	3.98089e-265	Classical
KLK6	6.76852e-269	0.268994	0.229	0.063	1.42295e-264	Classical
PLXNB2	1.02003e-268	0.300691	0.356	0.14	2.1444e-264	Classical
MRPL41	2.68139e-268	0.30218	0.406	0.172	5.63709e-264	Classical
ADGRF1	3.23018e-268	0.304037	0.228	0.062	6.79081e-264	Classical
PSCA	4.46919e-264	0.586853	0.196	0.049	9.39558e-260	Classical
CYB5A	6.63816e-264	0.285131	0.341	0.132	1.39554e-259	Classical
MACC1	5.34802e-262	0.282157	0.28	0.093	1.12432e-257	Classical
PPP1R13L	5.17863e-261	0.265623	0.27	0.087	1.0887e-256	Classical
EPHB3	1.23606e-260	0.268187	0.131	0.021	2.59858e-256	Classical
MMP3	2.79821e-260	0.792194	0.125	0.019	5.88268e-256	Classical
PTGES2	5.35342e-260	0.254839	0.236	0.07	1.12545e-255	Classical
P3H2	1.14746e-259	0.260836	0.23	0.066	2.41231e-255	Classical
NDUFB7	8.27759e-259	0.280136	0.237	0.071	1.7402e-254	Classical
RABL6	8.09208e-257	0.255721	0.278	0.094	1.7012e-252	Classical
PARP3	3.67199e-256	0.265404	0.222	0.064	7.71962e-252	Classical
RPL22L1	6.28435e-255	0.254414	0.429	0.189	1.32116e-250	Classical
LY6D	2.25357e-253	0.342344	0.204	0.053	4.73768e-249	Classical
BIRC3	6.96186e-253	0.303891	0.61	0.308	1.46359e-248	Classical
RBPMS	2.87044e-252	0.288907	0.347	0.131	6.03452e-248	Classical
RPL31	2.57755e-248	0.276795	0.989	0.734	5.41879e-244	Classical
POLR2L	5.26937e-248	0.297673	0.318	0.123	1.10778e-243	Classical
TMEM41A	3.08149e-246	0.257209	0.323	0.122	6.47821e-242	Classical
TRIM47	3.80823e-245	0.256585	0.241	0.075	8.00605e-241	Classical
DUSP5	1.03456e-239	0.421375	0.373	0.161	2.17495e-235	Classical
PLEC	2.01235e-230	0.403832	0.387	0.176	4.23057e-226	Classical
ELOB	3.47907e-230	0.259847	0.508	0.256	7.31406e-226	Classical
RPLP1	3.08359e-227	0.27084	0.951	0.647	6.48263e-223	Classical
NR4A2	7.10898e-225	0.488653	0.421	0.2	1.49452e-220	Classical
MELTF	6.13816e-224	0.29732	0.239	0.078	1.29043e-219	Classical
ACTN4	6.9287e-218	0.376145	0.468	0.244	1.45662e-213	Classical
IGFBP6	1.31519e-216	0.38653	0.19	0.054	2.76493e-212	Classical
REG1A	2.80427e-216	0.742476	0.13	0.026	5.89542e-212	Classical
RABAC1	2.13753e-203	0.25292	0.282	0.112	4.49373e-199	Classical
RCAN1	3.2857e-175	0.475193	0.243	0.097	6.90752e-171	Classical
SUCNR1	1.36672e-165	0.572411	0.146	0.043	2.87325e-161	Classical
OLFM4	1.53607e-160	1.22739	0.209	0.081	3.22927e-156	Classical
ACKR3	6.76535e-153	0.278253	0.188	0.067	1.42228e-148	Classical
KLF6	6.4105e-148	0.294636	0.901	0.691	1.34768e-143	Classical
KRT16	8.41289e-142	0.258456	0.182	0.066	1.76864e-137	Classical
HLA-C	2.90337e-64	0.287269	0.933	0.868	6.10375e-60	Classical
LAMC2	0	2.22068	0.868	0.17	0	Basal-like
PLAT	0	2.03184	0.758	0.241	0	Basal-like
TACSTD2	0	1.89853	0.918	0.229	0	Basal-like
DSG2	0	1.887	0.84	0.198	0	Basal-like
CLDN1	0	1.72677	0.669	0.156	0	Basal-like
KRT7	0	1.69835	0.791	0.13	0	Basal-like
SAA1	0	1.65242	0.527	0.085	0	Basal-like
KRT19	0	1.64287	0.904	0.232	0	Basal-like
ERRFI1	0	1.63393	0.804	0.257	0	Basal-like
LAMB3	0	1.59719	0.859	0.194	0	Basal-like
ITGB6	0	1.57183	0.727	0.158	0	Basal-like
TM4SF1	0	1.56555	0.949	0.318	0	Basal-like
CRABP2	0	1.51614	0.597	0.153	0	Basal-like
DSP	0	1.49526	0.843	0.166	0	Basal-like
LMO7	0	1.4785	0.82	0.262	0	Basal-like
MMP7	0	1.43826	0.816	0.298	0	Basal-like
PDZK1IP1	0	1.41767	0.823	0.228	0	Basal-like
KRT5	0	1.40799	0.259	0.013	0	Basal-like
PMEPA1	0	1.3768	0.812	0.226	0	Basal-like
PERP	0	1.36463	0.904	0.293	0	Basal-like
JUP	0	1.35437	0.898	0.239	0	Basal-like
MUC16	0	1.31577	0.363	0.017	0	Basal-like
MAL2	0	1.31426	0.862	0.212	0	Basal-like
IGFBP3	0	1.30532	0.466	0.087	0	Basal-like
KRT8	0	1.29256	0.832	0.223	0	Basal-like
SLC2A1	0	1.29003	0.731	0.187	0	Basal-like
KRT17	0	1.27967	0.429	0.048	0	Basal-like
EPCAM	0	1.27957	0.904	0.255	0	Basal-like
ERO1A	0	1.27334	0.846	0.349	0	Basal-like
GPRC5A	0	1.27331	0.892	0.246	0	Basal-like
CLDN4	0	1.25535	0.871	0.248	0	Basal-like
TRIM29	0	1.24727	0.647	0.115	0	Basal-like
SPINT2	0	1.24722	0.97	0.389	0	Basal-like
LCN2	0	1.22819	0.795	0.25	0	Basal-like
ALDH1A3	0	1.21429	0.304	0.036	0	Basal-like
HSPB1	0	1.20225	0.905	0.401	0	Basal-like
KLK10	0	1.19691	0.514	0.162	0	Basal-like
KRT18	0	1.17025	0.677	0.135	0	Basal-like
SPINT1	0	1.16596	0.819	0.226	0	Basal-like
KRT16	0	1.16099	0.408	0.045	0	Basal-like
SDC4	0	1.14556	0.861	0.272	0	Basal-like
KLK7	0	1.12875	0.337	0.06	0	Basal-like
CCL28	0	1.1284	0.462	0.09	0	Basal-like
C15orf48	0	1.12756	0.74	0.237	0	Basal-like
CAMK2N1	0	1.12122	0.88	0.263	0	Basal-like
TSPAN1	0	1.11251	0.744	0.206	0	Basal-like
LAMA3	0	1.11134	0.563	0.119	0	Basal-like
ANXA1	0	1.10262	0.921	0.505	0	Basal-like
H1F0	0	1.09871	0.865	0.308	0	Basal-like
F3	0	1.08559	0.487	0.1	0	Basal-like
MET	0	1.07214	0.677	0.133	0	Basal-like
CDH1	0	1.06061	0.76	0.178	0	Basal-like
AGRN	0	1.05592	0.632	0.14	0	Basal-like
ANXA2	0	1.05253	0.988	0.577	0	Basal-like
PLOD2	0	1.04148	0.531	0.129	0	Basal-like
ITGA2	0	1.03896	0.643	0.16	0	Basal-like
EPS8L1	0	1.02866	0.613	0.13	0	Basal-like
S100A16	0	1.02832	0.704	0.198	0	Basal-like
APOL1	0	1.02408	0.759	0.277	0	Basal-like
FAM83A	0	1.01565	0.391	0.028	0	Basal-like
S100A10	0	1.01353	0.903	0.426	0	Basal-like
PRSS8	0	1.01032	0.555	0.102	0	Basal-like
DDR1	0	1.00287	0.826	0.235	0	Basal-like
DCBLD2	0	0.982716	0.367	0.061	0	Basal-like
COL17A1	0	0.980658	0.4	0.071	0	Basal-like
MPZL2	0	0.969153	0.654	0.16	0	Basal-like
ANO1	0	0.968821	0.456	0.065	0	Basal-like
SCEL	0	0.955641	0.313	0.026	0	Basal-like
EPS8	0	0.953949	0.75	0.234	0	Basal-like
LIPH	0	0.952769	0.706	0.189	0	Basal-like
PLA2G16	0	0.952472	0.696	0.201	0	Basal-like
MYH14	0	0.946897	0.69	0.172	0	Basal-like
KRT6A	0	0.944298	0.14	0.004	0	Basal-like
CLDN7	0	0.943372	0.749	0.198	0	Basal-like
S100A2	0	0.943215	0.277	0.035	0	Basal-like
ITGA3	0	0.940942	0.586	0.123	0	Basal-like
CCND1	0	0.940141	0.629	0.17	0	Basal-like
SOX4	0	0.934417	0.529	0.147	0	Basal-like
SFN	0	0.929984	0.664	0.182	0	Basal-like
CRIP2	0	0.923766	0.637	0.166	0	Basal-like
EMP1	0	0.923014	0.76	0.264	0	Basal-like
SUN1	0	0.921948	0.718	0.21	0	Basal-like
OSMR	0	0.913818	0.488	0.107	0	Basal-like
PTPRF	0	0.913492	0.677	0.165	0	Basal-like
DSC3	0	0.912393	0.298	0.011	0	Basal-like
TNFRSF21	0	0.911443	0.722	0.235	0	Basal-like
EGFR	0	0.910499	0.557	0.104	0	Basal-like
TSPAN13	0	0.908528	0.619	0.193	0	Basal-like
TNFRSF12A	0	0.901508	0.56	0.123	0	Basal-like
ITGB8	0	0.896693	0.481	0.097	0	Basal-like
SSFA2	0	0.893372	0.736	0.285	0	Basal-like
MYOF	0	0.887735	0.633	0.175	0	Basal-like
SLPI	0	0.887107	0.622	0.183	0	Basal-like
FOXQ1	0	0.886606	0.577	0.158	0	Basal-like
PKM	0	0.886468	0.942	0.554	0	Basal-like
MUC4	0	0.883761	0.35	0.064	0	Basal-like
S100A11	0	0.882925	0.981	0.713	0	Basal-like
LAD1	0	0.878492	0.648	0.157	0	Basal-like
TFG	0	0.874021	0.738	0.27	0	Basal-like
ADAM9	0	0.871438	0.819	0.305	0	Basal-like
AHR	0	0.87034	0.68	0.279	0	Basal-like
CEACAM6	0	0.867269	0.664	0.273	0	Basal-like
KLF5	0	0.86725	0.7	0.191	0	Basal-like
ATP1B1	0	0.864951	0.777	0.264	0	Basal-like
FAM129B	0	0.856872	0.663	0.214	0	Basal-like
CTNND1	0	0.855811	0.86	0.327	0	Basal-like
BIRC3	0	0.854785	0.781	0.311	0	Basal-like
FLNB	0	0.854717	0.587	0.162	0	Basal-like
ADGRF1	0	0.851669	0.391	0.054	0	Basal-like
SEMA4B	0	0.84554	0.68	0.207	0	Basal-like
SCNN1A	0	0.842492	0.716	0.195	0	Basal-like
SOX9	0	0.840261	0.667	0.188	0	Basal-like
LDHA	0	0.837835	0.962	0.644	0	Basal-like
CD59	0	0.831698	0.898	0.418	0	Basal-like
S100A6	0	0.827138	0.981	0.662	0	Basal-like
SAA2	0	0.820969	0.304	0.028	0	Basal-like
LGALS3	0	0.811335	0.91	0.466	0	Basal-like
KLK6	0	0.807844	0.348	0.061	0	Basal-like
CITED4	0	0.804037	0.413	0.071	0	Basal-like
PCDH1	0	0.798265	0.544	0.142	0	Basal-like
APP	0	0.79799	0.91	0.397	0	Basal-like
CD151	0	0.797509	0.772	0.293	0	Basal-like
CD2AP	0	0.79525	0.778	0.296	0	Basal-like
PPL	0	0.795016	0.466	0.069	0	Basal-like
ANGPTL4	0	0.794916	0.238	0.031	0	Basal-like
LDLR	0	0.793996	0.652	0.206	0	Basal-like
DHCR24	0	0.792157	0.497	0.12	0	Basal-like
MELTF	0	0.792077	0.401	0.07	0	Basal-like
DSTN	0	0.789013	0.91	0.406	0	Basal-like
TPM1	0	0.788538	0.765	0.3	0	Basal-like
RAB25	0	0.787178	0.637	0.155	0	Basal-like
ERBB3	0	0.786989	0.606	0.171	0	Basal-like
HDGF	0	0.786306	0.879	0.424	0	Basal-like
EHF	0	0.77419	0.543	0.138	0	Basal-like
TMC4	0	0.773606	0.639	0.156	0	Basal-like
DEFB1	0	0.772114	0.498	0.176	0	Basal-like
COPG1	0	0.769585	0.782	0.325	0	Basal-like
SDC1	0	0.768204	0.61	0.196	0	Basal-like
CXCL6	0	0.766713	0.227	0.028	0	Basal-like
TGM2	0	0.765474	0.702	0.264	0	Basal-like
EPB41L1	0	0.764793	0.617	0.171	0	Basal-like
KRT23	0	0.760102	0.347	0.059	0	Basal-like
ANXA4	0	0.759394	0.759	0.3	0	Basal-like
FUT3	0	0.757037	0.499	0.107	0	Basal-like
HIST1H2BD	0	0.75557	0.532	0.129	0	Basal-like
SPATS2L	0	0.753503	0.824	0.346	0	Basal-like
SNCG	0	0.752964	0.337	0.029	0	Basal-like
ANXA3	0	0.752758	0.619	0.179	0	Basal-like
PPDPF	0	0.750397	0.909	0.48	0	Basal-like
TRIP10	0	0.744305	0.546	0.148	0	Basal-like
S100A14	0	0.74379	0.499	0.13	0	Basal-like
UBE2H	0	0.738556	0.843	0.384	0	Basal-like
ASS1	0	0.738304	0.497	0.159	0	Basal-like
MACC1	0	0.736947	0.418	0.09	0	Basal-like
CDH3	0	0.736254	0.385	0.071	0	Basal-like
ELF3	0	0.734708	0.868	0.275	0	Basal-like
NCKAP1	0	0.731027	0.722	0.222	0	Basal-like
RPN1	0	0.728046	0.759	0.312	0	Basal-like
PKP3	0	0.727594	0.517	0.111	0	Basal-like
ITGA6	0	0.726806	0.698	0.269	0	Basal-like
RIOK3	0	0.726399	0.745	0.308	0	Basal-like
EZR	0	0.722863	0.865	0.414	0	Basal-like
IFI27	0	0.721878	0.756	0.327	0	Basal-like
CX3CL1	0	0.720999	0.319	0.046	0	Basal-like
DSC2	0	0.718707	0.546	0.143	0	Basal-like
TFPI	0	0.718644	0.545	0.154	0	Basal-like
RAB11FIP1	0	0.715422	0.763	0.316	0	Basal-like
CTTN	0	0.713778	0.728	0.229	0	Basal-like
HSPA5	0	0.712779	0.933	0.583	0	Basal-like
CAV2	0	0.711958	0.624	0.186	0	Basal-like
NECTIN4	0	0.71135	0.483	0.092	0	Basal-like
PDLIM1	0	0.710606	0.655	0.204	0	Basal-like
COPB2	0	0.709883	0.779	0.334	0	Basal-like
RAB11A	0	0.709168	0.801	0.341	0	Basal-like
ITGB4	0	0.708324	0.509	0.115	0	Basal-like
KLK5	0	0.707074	0.152	0.003	0	Basal-like
RBPMS	0	0.706948	0.502	0.128	0	Basal-like
PADI1	0	0.706384	0.296	0.022	0	Basal-like
PSCA	0	0.703534	0.262	0.052	0	Basal-like
MYO6	0	0.703365	0.59	0.178	0	Basal-like
LY6D	0	0.700726	0.296	0.054	0	Basal-like
MGLL	0	0.700321	0.72	0.246	0	Basal-like
RAC1	0	0.698885	0.956	0.574	0	Basal-like
MYO5C	0	0.698437	0.504	0.134	0	Basal-like
LAPTM4B	0	0.68905	0.705	0.25	0	Basal-like
LRRC8A	0	0.68587	0.514	0.144	0	Basal-like
ITGB5	0	0.684882	0.671	0.266	0	Basal-like
RPL28	0	0.683159	0.865	0.537	0	Basal-like
CD9	0	0.681915	0.792	0.339	0	Basal-like
TINAGL1	0	0.681556	0.574	0.164	0	Basal-like
EFNB2	0	0.678034	0.486	0.111	0	Basal-like
PPIA	0	0.673749	0.937	0.574	0	Basal-like
SLC34A2	0	0.670504	0.193	0.025	0	Basal-like
PLS3	0	0.669954	0.687	0.22	0	Basal-like
AHNAK	0	0.668842	0.951	0.552	0	Basal-like
CTNNA1	0	0.668598	0.8	0.34	0	Basal-like
SERINC2	0	0.667307	0.519	0.144	0	Basal-like
GOLGB1	0	0.666513	0.837	0.394	0	Basal-like
REEP3	0	0.663644	0.654	0.21	0	Basal-like
NET1	0	0.662329	0.697	0.242	0	Basal-like
SYNGR2	0	0.661479	0.737	0.305	0	Basal-like
TMSB10	0	0.661055	0.916	0.589	0	Basal-like
AHNAK2	0	0.659976	0.398	0.066	0	Basal-like
SFTA2	0	0.658193	0.393	0.081	0	Basal-like
P4HB	0	0.65728	0.777	0.392	0	Basal-like
CDCP1	0	0.657194	0.557	0.173	0	Basal-like
PLIN3	0	0.656865	0.56	0.219	0	Basal-like
XDH	0	0.656442	0.251	0.033	0	Basal-like
YBX3	0	0.656202	0.733	0.291	0	Basal-like
EFNA1	0	0.650868	0.531	0.159	0	Basal-like
TJP2	0	0.648479	0.567	0.162	0	Basal-like
SLC39A4	0	0.64738	0.398	0.098	0	Basal-like
KRT80	0	0.647074	0.331	0.037	0	Basal-like
CD47	0	0.646045	0.754	0.382	0	Basal-like
TNKS1BP1	0	0.638782	0.545	0.138	0	Basal-like
TMBIM1	0	0.634256	0.861	0.442	0	Basal-like
B4GALT5	0	0.633047	0.679	0.263	0	Basal-like
PDCD6	0	0.631778	0.689	0.287	0	Basal-like
MGST1	0	0.629981	0.579	0.19	0	Basal-like
JPT2	0	0.629152	0.53	0.137	0	Basal-like
ATP1A1	0	0.628894	0.864	0.454	0	Basal-like
ST14	0	0.625245	0.527	0.153	0	Basal-like
SOSTDC1	0	0.623797	0.183	0.027	0	Basal-like
NTN4	0	0.621823	0.337	0.052	0	Basal-like
PDIA3	0	0.618007	0.917	0.535	0	Basal-like
F11R	0	0.617539	0.75	0.272	0	Basal-like
NDUFB4	0	0.61654	0.691	0.286	0	Basal-like
GSTP1	0	0.616005	0.89	0.46	0	Basal-like
TMPRSS4	0	0.612618	0.538	0.164	0	Basal-like
CGN	0	0.612417	0.496	0.126	0	Basal-like
SAP18	0	0.611901	0.867	0.454	0	Basal-like
HEBP2	0	0.610855	0.688	0.282	0	Basal-like
NECTIN2	0	0.608984	0.507	0.173	0	Basal-like
TJP1	0	0.6088	0.5	0.121	0	Basal-like
PPP1R13L	0	0.60832	0.414	0.083	0	Basal-like
TMC5	0	0.607394	0.634	0.207	0	Basal-like
CDC42EP1	0	0.605077	0.5	0.156	0	Basal-like
LSR	0	0.604191	0.484	0.13	0	Basal-like
SLK	0	0.603989	0.671	0.301	0	Basal-like
HACD2	0	0.602525	0.503	0.142	0	Basal-like
KDELR2	0	0.601894	0.787	0.37	0	Basal-like
GAN	0	0.600057	0.29	0.057	0	Basal-like
ARPC1A	0	0.599316	0.574	0.168	0	Basal-like
TM9SF2	0	0.599002	0.839	0.427	0	Basal-like
EPHA2	0	0.598597	0.471	0.139	0	Basal-like
CLTB	0	0.597689	0.459	0.146	0	Basal-like
FHL2	0	0.596923	0.544	0.184	0	Basal-like
PPP2CB	0	0.594058	0.53	0.18	0	Basal-like
TMEM87A	0	0.589579	0.719	0.303	0	Basal-like
RPL24	0	0.589243	0.855	0.493	0	Basal-like
SPTBN1	0	0.588116	0.702	0.271	0	Basal-like
WDR45B	0	0.585921	0.626	0.229	0	Basal-like
TMEM106B	0	0.585357	0.542	0.2	0	Basal-like
LINC01764	0	0.585234	0.258	0.023	0	Basal-like
IRF6	0	0.583412	0.464	0.14	0	Basal-like
NORAD	0	0.583137	0.822	0.438	0	Basal-like
TSPAN3	0	0.582519	0.818	0.374	0	Basal-like
FAM3C	0	0.582461	0.541	0.187	0	Basal-like
MYL12B	0	0.582299	0.945	0.617	0	Basal-like
DYNLRB1	0	0.580919	0.797	0.378	0	Basal-like
CAST	0	0.577199	0.898	0.523	0	Basal-like
ARHGAP5	0	0.575669	0.663	0.259	0	Basal-like
LLGL2	0	0.575043	0.429	0.1	0	Basal-like
RND3	0	0.574082	0.406	0.097	0	Basal-like
AP1M2	0	0.573461	0.497	0.131	0	Basal-like
PROM2	0	0.573095	0.397	0.086	0	Basal-like
FXYD3	0	0.571651	0.781	0.274	0	Basal-like
FOXC1	0	0.571466	0.393	0.086	0	Basal-like
CD24	0	0.570154	0.551	0.182	0	Basal-like
CDK2AP2	0	0.568312	0.584	0.222	0	Basal-like
OCIAD2	0	0.568239	0.657	0.257	0	Basal-like
SPTSSA	0	0.565067	0.505	0.197	0	Basal-like
GSN	0	0.562275	0.858	0.445	0	Basal-like
RRAS	0	0.561734	0.451	0.14	0	Basal-like
TUFT1	0	0.560022	0.388	0.086	0	Basal-like
UACA	0	0.559767	0.562	0.225	0	Basal-like
PTGES	0	0.556522	0.307	0.046	0	Basal-like
TAX1BP1	0	0.55626	0.873	0.505	0	Basal-like
AFDN	0	0.554561	0.482	0.15	0	Basal-like
KCNK1	0	0.552462	0.515	0.162	0	Basal-like
SEMA3C	0	0.55146	0.418	0.1	0	Basal-like
PPP2R1A	0	0.551279	0.605	0.235	0	Basal-like
TSC22D1	0	0.550763	0.784	0.341	0	Basal-like
TSPAN15	0	0.549937	0.443	0.132	0	Basal-like
IGF2BP2	0	0.548385	0.342	0.063	0	Basal-like
CAV1	0	0.547914	0.515	0.182	0	Basal-like
DAP	0	0.547755	0.635	0.246	0	Basal-like
DMKN	0	0.547498	0.376	0.079	0	Basal-like
NDFIP2	0	0.545982	0.539	0.169	0	Basal-like
MRPL3	0	0.545851	0.615	0.25	0	Basal-like
ALDOA	0	0.545668	0.896	0.545	0	Basal-like
ASPH	0	0.544646	0.641	0.283	0	Basal-like
PDIA4	0	0.54464	0.69	0.32	0	Basal-like
GJB3	0	0.544615	0.342	0.067	0	Basal-like
CMPK1	0	0.54226	0.759	0.399	0	Basal-like
ABCC3	0	0.541367	0.573	0.215	0	Basal-like
CCDC6	0	0.540877	0.594	0.209	0	Basal-like
SAV1	0	0.536692	0.585	0.222	0	Basal-like
EI24	0	0.53495	0.685	0.276	0	Basal-like
RHOC	0	0.53453	0.521	0.172	0	Basal-like
ITGB1	0	0.534003	0.722	0.337	0	Basal-like
GFPT1	0	0.533143	0.594	0.233	0	Basal-like
SMAD3	0	0.530934	0.437	0.112	0	Basal-like
NCEH1	0	0.529453	0.473	0.16	0	Basal-like
CDK2AP1	0	0.528536	0.564	0.237	0	Basal-like
MYO1E	0	0.528501	0.5	0.153	0	Basal-like
MYRF	0	0.528464	0.452	0.149	0	Basal-like
C6orf132	0	0.527736	0.431	0.117	0	Basal-like
PTMA	0	0.526478	0.988	0.751	0	Basal-like
PFKP	0	0.524366	0.475	0.16	0	Basal-like
FAT1	0	0.523973	0.488	0.14	0	Basal-like
CHMP4C	0	0.523922	0.475	0.145	0	Basal-like
MUC1	0	0.521916	0.709	0.231	0	Basal-like
CLSTN1	0	0.521769	0.48	0.172	0	Basal-like
U2SURP	0	0.521026	0.733	0.331	0	Basal-like
RYK	0	0.520876	0.498	0.15	0	Basal-like
MDK	0	0.520601	0.561	0.219	0	Basal-like
EMP2	0	0.519481	0.569	0.208	0	Basal-like
SLC16A4	0	0.518976	0.348	0.062	0	Basal-like
CALR	0	0.516904	0.94	0.613	0	Basal-like
FSTL1	0	0.515743	0.538	0.135	0	Basal-like
NDUFS5	0	0.514887	0.766	0.412	0	Basal-like
CCT5	0	0.514535	0.63	0.265	0	Basal-like
ANXA11	0	0.514419	0.781	0.388	0	Basal-like
PPA1	0	0.514264	0.671	0.302	0	Basal-like
LTBR	0	0.514216	0.608	0.244	0	Basal-like
CYB5B	0	0.51388	0.638	0.286	0	Basal-like
MAP3K13	0	0.513063	0.557	0.203	0	Basal-like
PPP1R14B	0	0.513021	0.434	0.138	0	Basal-like
TMEM41A	0	0.513007	0.442	0.123	0	Basal-like
TMED9	0	0.512635	0.848	0.448	0	Basal-like
HDLBP	0	0.511966	0.817	0.398	0	Basal-like
CAPN2	0	0.511775	0.661	0.27	0	Basal-like
VTCN1	0	0.509475	0.221	0.014	0	Basal-like
SMIM22	0	0.507626	0.389	0.081	0	Basal-like
COX6A1	0	0.507349	0.716	0.336	0	Basal-like
SDCBP2	0	0.506706	0.434	0.12	0	Basal-like
SERPINB5	0	0.506491	0.26	0.049	0	Basal-like
MBOAT2	0	0.505167	0.398	0.121	0	Basal-like
RHBDF1	0	0.504913	0.37	0.073	0	Basal-like
FAM213B	0	0.504572	0.41	0.128	0	Basal-like
BSG	0	0.503032	0.538	0.212	0	Basal-like
PDLIM5	0	0.502072	0.696	0.3	0	Basal-like
DYNC1LI2	0	0.500991	0.744	0.333	0	Basal-like
BAIAP2L1	0	0.499157	0.408	0.092	0	Basal-like
LINC01133	0	0.497688	0.401	0.119	0	Basal-like
SCRN1	0	0.496935	0.428	0.118	0	Basal-like
SEC62	0	0.496715	0.864	0.466	0	Basal-like
TRIM8	0	0.496313	0.561	0.227	0	Basal-like
PLS1	0	0.495808	0.512	0.167	0	Basal-like
PAWR	0	0.495319	0.428	0.11	0	Basal-like
ABLIM1	0	0.495005	0.557	0.206	0	Basal-like
PTPN14	0	0.494145	0.411	0.105	0	Basal-like
CSTB	0	0.494123	0.908	0.526	0	Basal-like
WWTR1	0	0.494073	0.489	0.157	0	Basal-like
GORASP2	0	0.493877	0.675	0.284	0	Basal-like
LRRC1	0	0.493243	0.395	0.095	0	Basal-like
CTNNBIP1	0	0.492875	0.356	0.083	0	Basal-like
TMED10	0	0.492564	0.878	0.503	0	Basal-like
BCAS1	0	0.492107	0.465	0.159	0	Basal-like
FGD6	0	0.491994	0.363	0.079	0	Basal-like
DOCK9	0	0.491824	0.296	0.065	0	Basal-like
CDC42BPA	0	0.490726	0.504	0.175	0	Basal-like
AMIGO2	0	0.490414	0.325	0.078	0	Basal-like
RNF7	0	0.490191	0.636	0.26	0	Basal-like
PRSS22	0	0.490151	0.295	0.056	0	Basal-like
RPL35	0	0.489387	0.786	0.419	0	Basal-like
KIF13B	0	0.488913	0.482	0.169	0	Basal-like
SNRPG	0	0.486564	0.655	0.292	0	Basal-like
CAPNS1	0	0.486	0.813	0.442	0	Basal-like
ESRP1	0	0.485143	0.483	0.14	0	Basal-like
COX17	0	0.484953	0.628	0.255	0	Basal-like
SLC39A11	0	0.484871	0.468	0.156	0	Basal-like
LPCAT4	0	0.483307	0.598	0.234	0	Basal-like
KIAA1522	0	0.482433	0.411	0.102	0	Basal-like
CYP3A5	0	0.481696	0.592	0.204	0	Basal-like
CLTA	0	0.481504	0.723	0.34	0	Basal-like
LIMA1	0	0.480598	0.639	0.272	0	Basal-like
NEBL	0	0.479816	0.314	0.073	0	Basal-like
GIPC1	0	0.479528	0.503	0.169	0	Basal-like
FNBP1L	0	0.478538	0.426	0.127	0	Basal-like
PFDN2	0	0.477234	0.529	0.188	0	Basal-like
KCMF1	0	0.477149	0.591	0.222	0	Basal-like
TFAP2A	0	0.477037	0.294	0.039	0	Basal-like
PGRMC1	0	0.476414	0.587	0.228	0	Basal-like
TMEM59	0	0.475414	0.86	0.48	0	Basal-like
VASN	0	0.474974	0.306	0.057	0	Basal-like
PHLDA2	0	0.474638	0.387	0.101	0	Basal-like
FSTL3	0	0.474561	0.211	0.025	0	Basal-like
ZNF83	0	0.474387	0.38	0.118	0	Basal-like
TTC9	0	0.474244	0.318	0.054	0	Basal-like
ZFYVE21	0	0.47404	0.472	0.152	0	Basal-like
REXO2	0	0.470673	0.473	0.169	0	Basal-like
CNN3	0	0.470324	0.518	0.152	0	Basal-like
C1GALT1	0	0.470301	0.532	0.207	0	Basal-like
VDAC1	0	0.470075	0.709	0.335	0	Basal-like
EIF4G2	0	0.469918	0.92	0.595	0	Basal-like
YAP1	0	0.468558	0.497	0.155	0	Basal-like
SPCS2	0	0.468457	0.621	0.253	0	Basal-like
ARHGAP23	0	0.467922	0.313	0.06	0	Basal-like
PON2	0	0.4668	0.478	0.176	0	Basal-like
EPHX3	0	0.466192	0.203	0.012	0	Basal-like
PATJ	0	0.465927	0.414	0.1	0	Basal-like
ICA1	0	0.464926	0.47	0.161	0	Basal-like
SMIM14	0	0.464259	0.678	0.286	0	Basal-like
C10orf10	0	0.464098	0.368	0.098	0	Basal-like
ALDH3B1	0	0.462461	0.515	0.191	0	Basal-like
NPTN	0	0.462415	0.706	0.318	0	Basal-like
TUBA1C	0	0.461386	0.503	0.197	0	Basal-like
GNG12	0	0.461207	0.517	0.176	0	Basal-like
EIF3B	0	0.459226	0.436	0.143	0	Basal-like
BANF1	0	0.457545	0.676	0.319	0	Basal-like
SCCPDH	0	0.457155	0.499	0.195	0	Basal-like
SF3B4	0	0.45704	0.598	0.234	0	Basal-like
LMNA	0	0.453483	0.613	0.261	0	Basal-like
MLF1	0	0.453083	0.28	0.045	0	Basal-like
TXN	0	0.452293	0.848	0.448	0	Basal-like
INSIG2	0	0.452134	0.512	0.182	0	Basal-like
ADGRG1	0	0.451637	0.441	0.127	0	Basal-like
B3GNT3	0	0.451581	0.424	0.131	0	Basal-like
EIF4G1	0	0.4513	0.63	0.276	0	Basal-like
ADAM10	0	0.450911	0.769	0.384	0	Basal-like
TM9SF3	0	0.450505	0.862	0.464	0	Basal-like
JPT1	0	0.449651	0.57	0.236	0	Basal-like
DYNC1I2	0	0.449448	0.71	0.327	0	Basal-like
RAB2A	0	0.449205	0.817	0.415	0	Basal-like
PRKCI	0	0.448646	0.49	0.161	0	Basal-like
DLG1	0	0.447604	0.481	0.158	0	Basal-like
C1orf116	0	0.447081	0.361	0.1	0	Basal-like
SLC50A1	0	0.446876	0.514	0.187	0	Basal-like
RBX1	0	0.446165	0.641	0.283	0	Basal-like
POLR2K	0	0.446107	0.515	0.183	0	Basal-like
CCDC50	0	0.445798	0.541	0.213	0	Basal-like
CD46	0	0.443905	0.778	0.396	0	Basal-like
SYT8	0	0.4438	0.215	0.031	0	Basal-like
UQCRH	0	0.443398	0.686	0.331	0	Basal-like
RSRC1	0	0.442855	0.472	0.164	0	Basal-like
NUTF2	0	0.440509	0.665	0.313	0	Basal-like
CLTC	0	0.440456	0.779	0.408	0	Basal-like
EIF5B	0	0.440246	0.737	0.351	0	Basal-like
TSG101	0	0.439976	0.645	0.271	0	Basal-like
CYB561	0	0.437981	0.556	0.205	0	Basal-like
SLC35A3	0	0.437866	0.406	0.126	0	Basal-like
FNDC3B	0	0.437741	0.765	0.366	0	Basal-like
YWHAZ	0	0.437599	0.972	0.755	0	Basal-like
ARHGAP32	0	0.437342	0.385	0.116	0	Basal-like
FAM83H	0	0.436501	0.324	0.071	0	Basal-like
CXADR	0	0.43614	0.447	0.138	0	Basal-like
PRAME	0	0.435906	0.217	0.01	0	Basal-like
SPTAN1	0	0.435214	0.606	0.25	0	Basal-like
GRHL1	0	0.435162	0.217	0.021	0	Basal-like
TIMMDC1	0	0.433289	0.489	0.17	0	Basal-like
CARHSP1	0	0.433228	0.415	0.14	0	Basal-like
TMOD3	0	0.432995	0.676	0.293	0	Basal-like
NQO1	0	0.432276	0.69	0.235	0	Basal-like
PCBD1	0	0.432234	0.503	0.191	0	Basal-like
TOR1AIP2	0	0.429241	0.512	0.189	0	Basal-like
SLC44A4	0	0.428551	0.577	0.214	0	Basal-like
FXR1	0	0.427034	0.657	0.294	0	Basal-like
MBNL2	0	0.426546	0.53	0.213	0	Basal-like
PLXNA1	0	0.425601	0.27	0.06	0	Basal-like
SINHCAF	0	0.423425	0.538	0.202	0	Basal-like
PDXDC1	0	0.422914	0.566	0.235	0	Basal-like
INAVA	0	0.422257	0.392	0.119	0	Basal-like
KARS	0	0.421475	0.63	0.274	0	Basal-like
B4GALT4	0	0.421458	0.446	0.154	0	Basal-like
ENAH	0	0.421135	0.384	0.106	0	Basal-like
DSG3	0	0.420479	0.121	0.004	0	Basal-like
SEM1	0	0.420061	0.741	0.369	0	Basal-like
ARNTL2	0	0.419206	0.292	0.065	0	Basal-like
TEAD3	0	0.419088	0.373	0.1	0	Basal-like
PTPRK	0	0.418151	0.403	0.12	0	Basal-like
CHTF8	0	0.415436	0.448	0.153	0	Basal-like
DNAJB11	0	0.413353	0.396	0.123	0	Basal-like
PLPP2	0	0.412688	0.263	0.041	0	Basal-like
TES	0	0.412268	0.71	0.314	0	Basal-like
CTTNBP2NL	0	0.412181	0.46	0.167	0	Basal-like
ATP5H	0	0.412085	0.767	0.387	0	Basal-like
ERG28	0	0.411581	0.501	0.179	0	Basal-like
PARD6B	0	0.411364	0.287	0.066	0	Basal-like
PODXL	0	0.410902	0.261	0.057	0	Basal-like
GSK3B	0	0.410836	0.517	0.186	0	Basal-like
ATP2C1	0	0.408989	0.466	0.161	0	Basal-like
BAG1	0	0.408196	0.477	0.171	0	Basal-like
APH1A	0	0.406373	0.685	0.317	0	Basal-like
CHP1	0	0.405755	0.584	0.243	0	Basal-like
GOLGA2	0	0.405244	0.578	0.23	0	Basal-like
MXRA5	0	0.404908	0.592	0.217	0	Basal-like
CERS2	0	0.404726	0.713	0.342	0	Basal-like
FAM114A1	0	0.404488	0.495	0.184	0	Basal-like
ERH	0	0.40403	0.659	0.301	0	Basal-like
TRIM47	0	0.402163	0.317	0.079	0	Basal-like
TMEM30B	0	0.401039	0.433	0.138	0	Basal-like
ARHGEF28	0	0.400042	0.306	0.077	0	Basal-like
SLC7A1	0	0.399173	0.361	0.101	0	Basal-like
PTK2	0	0.398351	0.426	0.135	0	Basal-like
BAG3	0	0.395763	0.371	0.114	0	Basal-like
PPFIBP1	0	0.395363	0.407	0.133	0	Basal-like
AFAP1L2	0	0.394493	0.339	0.086	0	Basal-like
EPPK1	0	0.393629	0.231	0.043	0	Basal-like
TMCO1	0	0.392516	0.701	0.33	0	Basal-like
RDH13	0	0.391994	0.278	0.06	0	Basal-like
GALNT3	0	0.391774	0.493	0.172	0	Basal-like
PDCD10	0	0.391222	0.594	0.252	0	Basal-like
WWC1	0	0.389524	0.329	0.091	0	Basal-like
SLC39A1	0	0.389461	0.595	0.253	0	Basal-like
P4HA2	0	0.388299	0.374	0.115	0	Basal-like
CLPTM1L	0	0.386946	0.592	0.251	0	Basal-like
EFNA5	0	0.386182	0.316	0.084	0	Basal-like
C15orf52	0	0.385402	0.213	0.033	0	Basal-like
PAFAH1B2	0	0.385104	0.621	0.269	0	Basal-like
PPP4C	0	0.382683	0.589	0.239	0	Basal-like
KDM5B	0	0.382528	0.516	0.19	0	Basal-like
GRB7	0	0.376989	0.277	0.068	0	Basal-like
SRD5A1	0	0.37564	0.31	0.068	0	Basal-like
PPIC	0	0.373669	0.462	0.16	0	Basal-like
PKP4	0	0.373018	0.42	0.14	0	Basal-like
TGFA	0	0.372499	0.381	0.1	0	Basal-like
RHBDL2	0	0.372208	0.251	0.04	0	Basal-like
LINC00511	0	0.370645	0.318	0.074	0	Basal-like
DLG5	0	0.368637	0.292	0.063	0	Basal-like
CST6	0	0.367515	0.162	0.014	0	Basal-like
HSBP1	0	0.367413	0.601	0.262	0	Basal-like
TGFB2	0	0.363707	0.187	0.028	0	Basal-like
AMOTL2	0	0.363064	0.229	0.038	0	Basal-like
HIST1H2AC	0	0.359895	0.555	0.196	0	Basal-like
RHOV	0	0.358233	0.179	0.017	0	Basal-like
GOLPH3L	0	0.357575	0.371	0.115	0	Basal-like
BCAR3	0	0.355239	0.25	0.04	0	Basal-like
CTBP2	0	0.354464	0.422	0.137	0	Basal-like
GPC1	0	0.351992	0.244	0.047	0	Basal-like
RHOD	0	0.349712	0.205	0.027	0	Basal-like
TFPI2	0	0.348805	0.119	0.009	0	Basal-like
WNT7A	0	0.348347	0.199	0.017	0	Basal-like
TMED3	0	0.348287	0.648	0.277	0	Basal-like
LURAP1L	0	0.347858	0.256	0.057	0	Basal-like
PTPRU	0	0.346795	0.262	0.057	0	Basal-like
KPNA1	0	0.346424	0.497	0.186	0	Basal-like
VGLL1	0	0.344408	0.206	0.02	0	Basal-like
HIST2H2BE	0	0.341733	0.344	0.096	0	Basal-like
NIPA1	0	0.334633	0.334	0.091	0	Basal-like
PIP4K2C	0	0.333234	0.343	0.09	0	Basal-like
HIST1H2BG	0	0.331918	0.179	0.027	0	Basal-like
CTSV	0	0.330972	0.129	0.012	0	Basal-like
IL20RB	0	0.323839	0.158	0.009	0	Basal-like
FOLR1	0	0.321947	0.193	0.029	0	Basal-like
SLC22A3	0	0.313352	0.175	0.021	0	Basal-like
CELSR1	0	0.308756	0.24	0.048	0	Basal-like
TFAP2C	0	0.306493	0.164	0.011	0	Basal-like
PHLDA3	0	0.305011	0.222	0.042	0	Basal-like
ZNF185	0	0.304853	0.22	0.038	0	Basal-like
TIMP2	0	0.304821	0.798	0.358	0	Basal-like
C3orf52	0	0.296024	0.232	0.046	0	Basal-like
SLCO3A1	0	0.294708	0.348	0.099	0	Basal-like
NOTCH3	0	0.294085	0.305	0.075	0	Basal-like
KRT15	0	0.293143	0.138	0.011	0	Basal-like
PPP1R1C	0	0.28433	0.182	0.02	0	Basal-like
SLC4A11	0	0.277687	0.144	0.013	0	Basal-like
CDH2	0	0.275602	0.111	0.007	0	Basal-like
AL161431.1	0	0.267641	0.115	0.005	0	Basal-like
ALPK3	6.59805e-308	0.333849	0.216	0.042	1.38711e-303	Basal-like
RHPN2	6.67594e-308	0.354707	0.295	0.076	1.40348e-303	Basal-like
SLC6A14	7.04264e-308	0.514996	0.274	0.067	1.48057e-303	Basal-like
DDAH2	1.63231e-307	0.372802	0.462	0.169	3.4316e-303	Basal-like
ACBD3	1.82309e-307	0.383311	0.538	0.216	3.83269e-303	Basal-like
ATP2A2	5.33977e-306	0.450427	0.717	0.361	1.12258e-301	Basal-like
ARHGAP12	1.34491e-305	0.380788	0.449	0.16	2.82741e-301	Basal-like
DST	3.09337e-305	0.51592	0.577	0.245	6.50318e-301	Basal-like
B4GALT1	3.88698e-305	0.523583	0.726	0.375	8.17159e-301	Basal-like
HSPH1	4.12738e-305	0.427063	0.728	0.364	8.67699e-301	Basal-like
SELENOF	5.01387e-305	0.517235	0.755	0.417	1.05407e-300	Basal-like
ITGAV	7.16867e-305	0.439188	0.516	0.208	1.50707e-300	Basal-like
NSUN2	8.05364e-305	0.3866	0.466	0.173	1.69312e-300	Basal-like
BCAR1	1.6655e-304	0.372346	0.292	0.075	3.50139e-300	Basal-like
ABHD17C	1.86092e-304	0.392378	0.458	0.157	3.91222e-300	Basal-like
[truncated: 9,089 more rows]

## Sheet: MarkerGenes of tumor cells
allmarkers.gene	p_val	avg_logFC	pct.1	pct.2	p_val_adj	cluster
PGC	0	2.83954	0.78	0.195	0	classical
LYZ	0	2.46139	0.917	0.429	0	classical
RGS5	0	2.07194	0.604	0.153	0	classical
LEFTY1	0	1.89805	0.432	0.045	0	classical
MMP1	0	1.87803	0.869	0.321	0	classical
PIGR	0	1.73512	0.852	0.351	0	classical
ADH1C	0	1.69378	0.669	0.146	0	classical
GPX2	0	1.62964	0.887	0.321	0	classical
ANXA10	0	1.2669	0.668	0.188	0	classical
TSPAN8	0	1.21213	0.936	0.527	0	classical
IER3	0	1.20482	0.877	0.651	0	classical
GOLM1	0	1.10975	0.898	0.588	0	classical
PPP1R1B	0	1.00043	0.56	0.135	0	classical
LGALS4	0	0.993575	0.794	0.384	0	classical
CYSTM1	0	0.930079	0.918	0.688	0	classical
IGFBP2	0	0.924709	0.623	0.17	0	classical
CA2	0	0.905826	0.509	0.085	0	classical
NPDC1	0	0.882735	0.714	0.292	0	classical
SLC40A1	0	0.79804	0.842	0.454	0	classical
AGR2	0	0.786331	0.92	0.608	0	classical
SOD1	0	0.758536	0.913	0.769	0	classical
PLAC8	4.71082e-293	0.849672	0.794	0.379	9.40185e-289	classical
ALDOB	3.70448e-291	1.25868	0.46	0.076	7.3934e-287	classical
NQO1	3.69226e-290	0.70812	0.885	0.69	7.36901e-286	classical
TSPAN3	5.98321e-284	0.577367	0.964	0.818	1.19413e-279	classical
MUC1	1.3753e-277	0.684817	0.909	0.709	2.74482e-273	classical
MGST2	7.54051e-274	0.811626	0.763	0.48	1.50494e-269	classical
SLC44A4	3.47524e-271	0.665541	0.865	0.577	6.93589e-267	classical
CREB3L1	6.01588e-269	0.753275	0.636	0.255	1.20065e-264	classical
IQGAP2	1.13174e-263	0.686471	0.461	0.09	2.25872e-259	classical
VSIG2	3.55122e-261	0.737205	0.683	0.319	7.08752e-257	classical
GCNT3	1.37597e-257	0.82652	0.827	0.513	2.74616e-253	classical
FOS	1.32256e-255	0.873205	0.934	0.82	2.63957e-251	classical
BACE2	2.98174e-254	0.699792	0.734	0.392	5.95095e-250	classical
CLU	4.54287e-251	1.00629	0.817	0.518	9.06666e-247	classical
CTSE	8.36462e-237	0.609501	0.897	0.556	1.66941e-232	classical
ELF3	1.9859e-236	0.551433	0.955	0.868	3.96346e-232	classical
MLPH	2.89571e-235	0.636991	0.818	0.568	5.77926e-231	classical
HSD17B2	9.87697e-232	0.691634	0.566	0.213	1.97125e-227	classical
CLINT1	3.75515e-231	0.576533	0.868	0.666	7.49453e-227	classical
MARCKSL1	7.59936e-224	0.592943	0.784	0.485	1.51668e-219	classical
FXYD3	1.22859e-218	0.64389	0.935	0.78	2.45203e-214	classical
ABHD2	2.02531e-215	0.547149	0.907	0.729	4.04212e-211	classical
HLA-C	1.55967e-213	0.495832	0.933	0.792	3.11278e-209	classical
S100P	6.44021e-213	0.649454	0.836	0.575	1.28534e-208	classical
FOSB	7.24571e-213	0.826166	0.676	0.357	1.4461e-208	classical
ZFP36	3.91819e-212	0.856247	0.913	0.802	7.81992e-208	classical
SOD3	5.93297e-211	1.53029	0.448	0.136	1.1841e-206	classical
RETREG1	9.12952e-209	0.695571	0.654	0.319	1.82207e-204	classical
TOB1	4.5138e-207	0.622188	0.925	0.8	9.00865e-203	classical
CYP3A5	3.90908e-206	0.613765	0.847	0.592	7.80174e-202	classical
S100A6	8.39497e-197	0.414881	0.999	0.981	1.67547e-192	classical
CD74	1.85531e-195	0.529095	0.959	0.787	3.70283e-191	classical
BTG2	2.72122e-195	0.780443	0.564	0.25	5.43102e-191	classical
ST6GAL1	4.83256e-195	0.725081	0.655	0.372	9.64483e-191	classical
SYT13	4.00621e-187	0.592293	0.499	0.184	7.9956e-183	classical
NDUFA1	3.73536e-186	0.547841	0.866	0.701	7.45504e-182	classical
CEACAM6	1.11527e-181	0.518506	0.934	0.664	2.22585e-177	classical
NR4A2	3.46528e-181	1.12634	0.421	0.135	6.916e-177	classical
TMC5	5.83015e-180	0.500831	0.871	0.634	1.16358e-175	classical
GSTP1	8.15897e-177	0.410817	0.965	0.89	1.62837e-172	classical
MUC13	1.87051e-175	0.529899	0.68	0.341	3.73317e-171	classical
RPS11	2.25869e-175	0.409293	0.954	0.89	4.50789e-171	classical
WFDC2	2.35735e-175	0.63837	0.76	0.483	4.70481e-171	classical
GJB1	9.83779e-170	0.54274	0.441	0.148	1.96343e-165	classical
HLA-DRA	1.05105e-169	0.472918	0.835	0.569	2.09769e-165	classical
TST	3.07902e-169	0.584146	0.659	0.391	6.1451e-165	classical
AOC1	1.09893e-166	0.594907	0.565	0.27	2.19325e-162	classical
AHCYL2	1.30446e-166	0.547457	0.436	0.147	2.60343e-162	classical
RNASE1	1.48938e-166	0.597801	0.713	0.423	2.97251e-162	classical
PRKACB	2.11338e-166	0.559364	0.46	0.173	4.21788e-162	classical
SHROOM3	5.67468e-163	0.541181	0.693	0.433	1.13255e-158	classical
TRIM2	9.61942e-163	0.531557	0.572	0.274	1.91984e-158	classical
CLDN2	1.28306e-162	0.950256	0.417	0.141	2.56072e-158	classical
CLDN10	1.05231e-161	0.430382	0.626	0.3	2.10019e-157	classical
C9orf152	1.43882e-159	0.501579	0.413	0.132	2.87159e-155	classical
TMEM97	1.26176e-158	0.576411	0.405	0.134	2.51823e-154	classical
EGR1	1.34535e-152	0.741878	0.692	0.434	2.68504e-148	classical
DPYSL2	7.68157e-149	0.583655	0.583	0.315	1.53309e-144	classical
RACK1	2.08926e-148	0.437622	0.933	0.859	4.16975e-144	classical
CASR	2.69074e-148	0.454605	0.309	0.065	5.37017e-144	classical
HLA-DPA1	3.59668e-148	0.437636	0.706	0.415	7.17826e-144	classical
TFF1	7.94332e-148	1.35331	0.47	0.206	1.58533e-143	classical
SCIN	1.52905e-146	0.474191	0.401	0.131	3.05168e-142	classical
PLLP	3.65212e-144	0.481576	0.591	0.309	7.28891e-140	classical
TRNP1	3.4114e-141	0.616994	0.519	0.261	6.80846e-137	classical
PDK4	4.29685e-139	0.805094	0.407	0.152	8.57565e-135	classical
KLF9	1.79579e-138	0.531879	0.656	0.398	3.58403e-134	classical
KCNE3	1.01595e-137	0.53273	0.274	0.052	2.02762e-133	classical
CDCA7	5.79786e-137	0.393049	0.235	0.028	1.15714e-132	classical
F5	8.80027e-137	0.425773	0.295	0.063	1.75636e-132	classical
TRAK1	2.07224e-136	0.507629	0.667	0.434	4.13577e-132	classical
RPL34	7.01527e-136	0.326894	0.988	0.967	1.40011e-131	classical
TFF3	4.46317e-135	1.28263	0.345	0.109	8.9076e-131	classical
IMPA2	5.05119e-135	0.415719	0.314	0.079	1.00812e-130	classical
FUT2	9.62533e-135	0.50098	0.611	0.356	1.92102e-130	classical
RPS21	2.45802e-134	0.360121	0.956	0.886	4.90572e-130	classical
KLF2	3.13602e-134	0.567711	0.754	0.507	6.25887e-130	classical
TACC1	2.16266e-132	0.501935	0.685	0.437	4.31623e-128	classical
CLDN18	3.05733e-132	0.719801	0.366	0.113	6.10181e-128	classical
SLC25A25	5.90287e-132	0.590382	0.551	0.299	1.1781e-127	classical
CAPN6	1.06131e-130	0.389309	0.252	0.041	2.11816e-126	classical
DUSP1	1.35326e-129	0.75188	0.778	0.624	2.70084e-125	classical
GSTM3	1.46998e-129	0.527763	0.557	0.311	2.93378e-125	classical
TMEM246	4.5379e-129	0.452663	0.494	0.227	9.05675e-125	classical
MUC6	2.7526e-125	0.908643	0.2	0.017	5.49364e-121	classical
CCL20	2.98385e-125	1.52429	0.477	0.248	5.95517e-121	classical
EPS8L3	4.71015e-125	0.462804	0.541	0.277	9.40052e-121	classical
HLA-DRB1	5.03051e-125	0.404127	0.826	0.575	1.00399e-120	classical
SLC1A1	5.95745e-125	0.4131	0.335	0.1	1.18899e-120	classical
HSD17B11	9.46319e-123	0.479628	0.615	0.38	1.88866e-118	classical
TPD52	1.03131e-122	0.442944	0.653	0.426	2.05828e-118	classical
ATF3	2.73912e-122	0.650625	0.649	0.422	5.46673e-118	classical
COLGALT2	5.03598e-122	0.453475	0.205	0.021	1.00508e-117	classical
VPS13A	2.48342e-121	0.439895	0.552	0.289	4.95641e-117	classical
SPINK1	3.73825e-121	1.15039	0.53	0.292	7.4608e-117	classical
SYNE2	4.20792e-121	0.486299	0.823	0.666	8.39817e-117	classical
IER2	5.35547e-121	0.488111	0.652	0.43	1.06884e-116	classical
TMEM98	4.24392e-120	0.470445	0.419	0.179	8.47001e-116	classical
EMB	4.99295e-119	0.413034	0.495	0.236	9.96492e-115	classical
AKAP1	9.04574e-119	0.430873	0.55	0.31	1.80535e-114	classical
HLA-E	2.07674e-118	0.282564	0.942	0.847	4.14476e-114	classical
ATPIF1	4.10522e-118	0.522115	0.641	0.434	8.19319e-114	classical
STXBP6	9.87949e-118	0.339212	0.304	0.084	1.97175e-113	classical
HLA-DPB1	4.06589e-117	0.4888	0.559	0.296	8.1147e-113	classical
DUOX2	2.36889e-116	0.532065	0.689	0.435	4.72784e-112	classical
ALDH2	5.67359e-116	0.463795	0.567	0.318	1.13233e-111	classical
LGALS3BP	8.82588e-116	0.347665	0.929	0.814	1.76147e-111	classical
TMBIM1	1.56143e-115	0.352866	0.932	0.86	3.11629e-111	classical
ZG16B	7.14546e-115	0.623025	0.543	0.314	1.42609e-110	classical
USH1C	1.15914e-114	0.433285	0.496	0.248	2.3134e-110	classical
2022-03-03	1.93707e-114	0.401785	0.37	0.135	3.86601e-110	classical
BMP4	4.74277e-114	0.476681	0.41	0.178	9.46562e-110	classical
CLRN3	1.73001e-113	0.349348	0.212	0.031	3.45275e-109	classical
HNF1B	2.87237e-113	0.420388	0.469	0.227	5.73268e-109	classical
TFF2	1.88066e-112	1.28725	0.513	0.31	3.75343e-108	classical
CLIC1	4.4471e-111	0.456044	0.832	0.701	8.87553e-107	classical
SLC5A1	5.97903e-111	0.395758	0.358	0.132	1.1933e-106	classical
CTSC	6.29439e-111	0.277966	0.754	0.533	1.25624e-106	classical
CMBL	9.40949e-111	0.451899	0.567	0.327	1.87795e-106	classical
MS4A8	2.2783e-110	0.291759	0.186	0.018	4.54703e-106	classical
HLA-B	9.30574e-110	0.270872	0.977	0.933	1.85724e-105	classical
STK39	1.0293e-109	0.407593	0.699	0.479	2.05427e-105	classical
MUC3A	1.28006e-109	0.68453	0.441	0.221	2.55474e-105	classical
POF1B	1.73572e-109	0.40676	0.653	0.422	3.46414e-105	classical
KLF4	2.09134e-109	0.59977	0.724	0.555	4.1739e-105	classical
SCGB2A1	8.37074e-108	0.330281	0.253	0.059	1.67063e-103	classical
FMO5	2.49255e-106	0.329079	0.246	0.057	4.97464e-102	classical
JUND	6.71265e-106	0.337487	0.916	0.823	1.33971e-101	classical
RPL10	4.38878e-105	0.352736	0.854	0.718	8.75913e-101	classical
PELI2	7.10411e-105	0.347046	0.34	0.12	1.41784e-100	classical
ENTPD2	5.22275e-104	0.433421	0.419	0.189	1.04236e-99	classical
MUC5AC	8.38053e-104	0.60308	0.294	0.091	1.67259e-99	classical
TXN	3.80309e-102	0.373441	0.914	0.848	7.5902e-98	classical
TM4SF20	2.04075e-100	0.922136	0.189	0.027	4.07293e-96	classical
HLA-DMA	2.41374e-100	0.439178	0.563	0.328	4.81735e-96	classical
SYBU	6.78878e-98	0.362667	0.353	0.139	1.3549e-93	classical
AKR1B10	9.03039e-98	0.58784	0.29	0.096	1.80229e-93	classical
DPCR1	9.91533e-98	0.292385	0.643	0.381	1.9789e-93	classical
RBM3	3.10321e-97	0.342259	0.82	0.677	6.19338e-93	classical
TMED3	5.84394e-97	0.519428	0.768	0.649	1.16633e-92	classical
SGPP2	7.81751e-97	0.392506	0.57	0.347	1.56022e-92	classical
RPS13	1.89236e-96	0.293024	0.958	0.918	3.77678e-92	classical
MECOM	3.92184e-96	0.370173	0.449	0.225	7.82721e-92	classical
ANG	1.49846e-95	0.33356	0.28	0.088	2.99062e-91	classical
PTPN18	1.55226e-94	0.420032	0.569	0.351	3.098e-90	classical
ARHGEF40	3.11842e-94	0.351808	0.307	0.11	6.22374e-90	classical
C1orf21	3.28517e-94	0.330553	0.279	0.088	6.55653e-90	classical
PROS1	5.45439e-94	0.336912	0.326	0.123	1.08859e-89	classical
SLC6A20	1.55575e-93	0.367425	0.342	0.135	3.10496e-89	classical
EIF3E	4.26116e-93	0.384285	0.793	0.674	8.50441e-89	classical
PKDCC	6.09173e-93	0.324576	0.198	0.038	1.21579e-88	classical
GPR160	9.30163e-92	0.35937	0.374	0.17	1.85642e-87	classical
ARL6IP1	3.41501e-91	0.362121	0.8	0.678	6.81568e-87	classical
RPL10A	3.9573e-91	0.342711	0.907	0.852	7.89798e-87	classical
CASK	7.79368e-91	0.371157	0.532	0.318	1.55546e-86	classical
PLA2G10	8.31115e-91	0.320244	0.232	0.06	1.65874e-86	classical
ALDH1A1	5.38116e-89	0.412818	0.494	0.275	1.07397e-84	classical
SELENOW	7.20438e-88	0.38541	0.775	0.635	1.43785e-83	classical
UQCRB	9.45433e-88	0.426517	0.895	0.831	1.8869e-83	classical
PAQR8	8.16995e-87	0.326735	0.389	0.183	1.63056e-82	classical
BCAS1	1.2116e-85	0.40359	0.67	0.465	2.4181e-81	classical
PAM	4.92593e-85	0.358759	0.614	0.4	9.83118e-81	classical
MANSC1	5.89349e-85	0.348001	0.485	0.279	1.17622e-80	classical
ARSD	6.78177e-85	0.383299	0.575	0.378	1.3535e-80	classical
TM4SF5	8.97917e-85	0.30178	0.242	0.07	1.79206e-80	classical
CTDSPL	2.00477e-84	0.382915	0.527	0.319	4.00112e-80	classical
LACTB2	2.14683e-84	0.368337	0.496	0.29	4.28464e-80	classical
CBR1	2.98527e-84	0.377623	0.385	0.189	5.95801e-80	classical
MGLL	1.27982e-83	0.30686	0.854	0.72	2.55427e-79	classical
PCK1	9.35122e-83	0.508755	0.124	0.005	1.86632e-78	classical
MATN2	9.41132e-83	0.303799	0.256	0.085	1.87831e-78	classical
GDA	1.96093e-82	0.382945	0.511	0.31	3.91362e-78	classical
HMGN3	2.12231e-82	0.379435	0.454	0.259	4.23572e-78	classical
ABHD17C	2.59846e-82	0.408827	0.641	0.457	5.18601e-78	classical
TCIM	2.70357e-82	0.466195	0.429	0.226	5.39579e-78	classical
CPT1A	7.16959e-82	0.386696	0.52	0.32	1.43091e-77	classical
RASEF	5.09153e-81	0.339347	0.514	0.303	1.01617e-76	classical
CAMK2D	9.75839e-81	0.309382	0.368	0.169	1.94758e-76	classical
SSTR1	2.43556e-80	0.251534	0.162	0.025	4.86089e-76	classical
SLC35D2	3.46593e-80	0.372599	0.476	0.276	6.91731e-76	classical
REPS2	8.28982e-80	0.35806	0.361	0.17	1.65448e-75	classical
SLC12A2	1.40215e-79	0.471775	0.622	0.445	2.7984e-75	classical
IRF8	1.09167e-78	0.489081	0.412	0.23	2.17875e-74	classical
SH3BGRL2	1.95812e-78	0.286151	0.338	0.148	3.90802e-74	classical
PRSS3	2.50984e-78	0.319616	0.312	0.129	5.00914e-74	classical
CAPN5	3.71314e-78	0.367979	0.488	0.288	7.41068e-74	classical
FCGRT	5.05936e-78	0.370965	0.433	0.241	1.00975e-73	classical
PMP22	5.73421e-78	0.482065	0.334	0.152	1.14443e-73	classical
GATA6	7.52815e-78	0.304471	0.397	0.2	1.50247e-73	classical
VSIG1	8.51609e-78	0.375077	0.182	0.039	1.69964e-73	classical
CCDC198	1.24129e-77	0.271486	0.217	0.062	2.47736e-73	classical
FAM3D	1.28366e-77	0.424135	0.241	0.081	2.56193e-73	classical
REG4	2.09188e-77	0.706236	0.181	0.04	4.17497e-73	classical
CPNE3	2.70689e-77	0.359728	0.633	0.451	5.40241e-73	classical
MAGED1	3.88234e-77	0.392049	0.614	0.435	7.74838e-73	classical
CTSS	6.07043e-77	0.326236	0.709	0.519	1.21154e-72	classical
KLK11	2.77345e-76	0.314736	0.548	0.326	5.53525e-72	classical
ANP32B	7.85317e-76	0.36929	0.871	0.797	1.56734e-71	classical
NECTIN3	2.09879e-75	0.307059	0.317	0.134	4.18877e-71	classical
CA12	4.22214e-75	0.355343	0.282	0.108	8.42654e-71	classical
FAM210B	6.82838e-75	0.338824	0.567	0.377	1.36281e-70	classical
FDFT1	9.83245e-75	0.352576	0.576	0.391	1.96236e-70	classical
GALNT5	3.23597e-74	0.302977	0.439	0.235	6.45835e-70	classical
NDRG2	4.2837e-74	0.269341	0.519	0.305	8.54942e-70	classical
HLA-DQB1	5.73906e-74	0.301268	0.425	0.214	1.1454e-69	classical
PRDX4	8.44528e-74	0.379352	0.517	0.332	1.68551e-69	classical
PTN	2.59384e-73	0.34442	0.185	0.045	5.17678e-69	classical
TRIQK	3.08932e-73	0.321207	0.384	0.199	6.16566e-69	classical
MAOA	3.59625e-73	0.35495	0.335	0.16	7.1774e-69	classical
GPRC5C	4.50864e-73	0.330646	0.516	0.324	8.99833e-69	classical
MYOM1	1.10031e-72	0.288979	0.217	0.064	2.196e-68	classical
AAMDC	1.86925e-72	0.366682	0.375	0.195	3.73064e-68	classical
FUT8	3.53204e-72	0.2786	0.239	0.083	7.04925e-68	classical
KDELR1	1.22232e-71	0.270741	0.834	0.738	2.43951e-67	classical
SNHG8	2.40626e-71	0.333371	0.575	0.386	4.80242e-67	classical
GALNT3	3.1186e-71	0.320914	0.668	0.493	6.22409e-67	classical
PLS1	3.3755e-71	0.289666	0.694	0.512	6.73682e-67	classical
RSPO2	4.79896e-71	0.309013	0.168	0.036	9.57777e-67	classical
SLC39A14	6.38947e-71	0.286555	0.434	0.242	1.27521e-66	classical
CYP2S1	6.60548e-71	0.332993	0.369	0.188	1.31832e-66	classical
RIPK4	1.24291e-70	0.505189	0.578	0.421	2.4806e-66	classical
SEL1L3	5.10966e-70	0.343531	0.603	0.434	1.01979e-65	classical
SGCB	7.60574e-70	0.30957	0.397	0.212	1.51795e-65	classical
JUNB	8.49256e-70	0.458221	0.73	0.594	1.69494e-65	classical
FRY	4.17586e-69	0.307441	0.36	0.18	8.33418e-65	classical
SH3BGRL	7.89187e-69	0.262839	0.403	0.213	1.57506e-64	classical
INPP1	1.59435e-68	0.316722	0.431	0.25	3.182e-64	classical
RNF128	2.70397e-68	0.316116	0.456	0.269	5.39658e-64	classical
RPL30	3.00418e-68	0.300683	0.975	0.953	5.99574e-64	classical
CXCL3	1.16905e-67	0.731762	0.353	0.182	2.3332e-63	classical
KLF6	1.02476e-66	0.374649	0.901	0.85	2.04521e-62	classical
CXCL5	1.03627e-66	0.652648	0.579	0.398	2.06818e-62	classical
NPNT	1.6046e-66	0.270882	0.242	0.088	3.20247e-62	classical
CDKN2A	1.6289e-66	0.275407	0.393	0.195	3.25096e-62	classical
ONECUT3	2.46662e-66	0.329125	0.295	0.131	4.92287e-62	classical
ETFB	3.29747e-66	0.342238	0.357	0.187	6.5811e-62	classical
DECR1	3.69077e-66	0.305369	0.447	0.266	7.36605e-62	classical
FBP1	3.85828e-66	0.297494	0.544	0.354	7.70035e-62	classical
QSOX1	5.08917e-66	0.268069	0.804	0.675	1.0157e-61	classical
RPS14	8.61656e-66	0.268309	0.943	0.881	1.71969e-61	classical
HSD11B2	1.23857e-65	0.319925	0.358	0.181	2.47193e-61	classical
CST3	4.15785e-65	0.62102	0.795	0.729	8.29824e-61	classical
TMEM176A	7.49144e-65	0.341234	0.591	0.401	1.49514e-60	classical
FAM3B	1.23582e-64	0.313135	0.466	0.287	2.46644e-60	classical
SULT1C2	1.399e-64	0.436868	0.218	0.077	2.79213e-60	classical
CYP4F3	2.10911e-64	0.295893	0.251	0.095	4.20937e-60	classical
MTUS1	6.52346e-63	0.341822	0.372	0.207	1.30195e-58	classical
TNIK	1.14816e-62	0.251126	0.307	0.14	2.2915e-58	classical
TCEA3	1.16993e-62	0.295035	0.37	0.2	2.33495e-58	classical
IDH1	2.3427e-62	0.313987	0.637	0.487	4.67555e-58	classical
CCND3	4.92097e-62	0.348219	0.515	0.348	9.82128e-58	classical
COQ8A	6.63133e-62	0.263274	0.249	0.099	1.32348e-57	classical
HINT1	6.93279e-62	0.27785	0.817	0.704	1.38365e-57	classical
ERGIC1	8.79926e-62	0.280165	0.757	0.601	1.75616e-57	classical
DNAJC12	9.30437e-62	0.279581	0.182	0.053	1.85697e-57	classical
TOX3	1.64556e-61	0.283354	0.336	0.169	3.2842e-57	classical
CRISPLD2	8.40822e-61	0.366349	0.3	0.146	1.67811e-56	classical
CUTA	7.59918e-60	0.344756	0.668	0.528	1.51664e-55	classical
PRR15L	8.89596e-60	0.334714	0.469	0.298	1.77546e-55	classical
ABCC3	1.09566e-59	0.288721	0.737	0.573	2.18671e-55	classical
ST6GALNAC1	1.15372e-59	0.294725	0.447	0.27	2.30259e-55	classical
AGR3	1.23128e-59	0.304505	0.485	0.305	2.45739e-55	classical
SLC44A1	4.89712e-59	0.277728	0.687	0.537	9.77367e-55	classical
BTF3	1.06196e-58	0.255277	0.918	0.876	2.11946e-54	classical
NBEAL1	1.19325e-58	0.279684	0.88	0.815	2.3815e-54	classical
PAK1	2.74988e-58	0.304321	0.509	0.346	5.48821e-54	classical
PPP1R10	4.17073e-58	0.281859	0.39	0.226	8.32395e-54	classical
SULT1B1	4.6908e-58	0.281556	0.28	0.128	9.36189e-54	classical
CORO2A	6.16194e-58	0.304518	0.587	0.416	1.2298e-53	classical
CAT	6.29033e-58	0.294328	0.467	0.301	1.25542e-53	classical
AAMP	9.79032e-58	0.267988	0.696	0.545	1.95395e-53	classical
HNRNPAB	2.10106e-57	0.308733	0.623	0.474	4.1933e-53	classical
ARSE	4.09341e-57	0.260657	0.187	0.062	8.16963e-53	classical
GPT2	5.38634e-56	0.307371	0.331	0.173	1.07501e-51	classical
TTN	1.82572e-55	0.354546	0.287	0.141	3.64376e-51	classical
SLC17A9	1.85634e-55	0.272651	0.242	0.102	3.70489e-51	classical
UQCRQ	2.7481e-55	0.274685	0.796	0.682	5.48465e-51	classical
TMEM176B	3.19846e-55	0.300333	0.615	0.439	6.38349e-51	classical
COX5A	6.80299e-55	0.342399	0.734	0.636	1.35774e-50	classical
MDK	1.10773e-54	0.302356	0.707	0.561	2.2108e-50	classical
GEM	1.12089e-54	0.379165	0.258	0.118	2.23708e-50	classical
ID1	2.11745e-54	0.361853	0.641	0.488	4.226e-50	classical
COX6C	1.25371e-53	0.27831	0.909	0.853	2.50216e-49	classical
GALNT10	1.37964e-53	0.275445	0.398	0.236	2.75349e-49	classical
RHOB	1.9514e-53	0.265898	0.877	0.824	3.89461e-49	classical
PRDX2	1.04043e-52	0.342821	0.453	0.301	2.0765e-48	classical
GNAI1	1.56407e-52	0.272219	0.261	0.124	3.12157e-48	classical
KALRN	3.1094e-52	0.257065	0.215	0.088	6.20574e-48	classical
SUCLG2	9.20518e-52	0.292857	0.528	0.385	1.83717e-47	classical
SH3RF2	1.41164e-51	0.259071	0.333	0.184	2.81735e-47	classical
PCMTD1	2.05977e-51	0.353711	0.678	0.562	4.1109e-47	classical
ENDOD1	3.85902e-51	0.27761	0.547	0.386	7.70184e-47	classical
LPCAT4	5.9807e-51	0.252619	0.737	0.597	1.19363e-46	classical
TMEM2	6.75821e-51	0.274137	0.57	0.417	1.3488e-46	classical
FERMT1	1.26178e-50	0.27657	0.445	0.289	2.51826e-46	classical
IFI27	6.84224e-50	0.251752	0.888	0.757	1.36557e-45	classical
MUC5B	5.93937e-49	0.295872	0.174	0.06	1.18538e-44	classical
RPS23	7.61767e-49	0.271796	0.805	0.699	1.52033e-44	classical
CAPN8	2.89957e-48	0.272642	0.519	0.359	5.78697e-44	classical
FLOT2	4.62147e-48	0.279233	0.471	0.322	9.22353e-44	classical
FNIP2	7.64018e-48	0.253798	0.412	0.258	1.52483e-43	classical
ACSL4	4.12071e-47	0.309183	0.407	0.262	8.22412e-43	classical
TMEM245	5.37158e-47	0.303287	0.559	0.42	1.07206e-42	classical
ATP5A1	7.10559e-47	0.283566	0.556	0.415	1.41813e-42	classical
SIAE	2.2253e-46	0.272358	0.341	0.199	4.44125e-42	classical
ABHD14B	2.36858e-46	0.27069	0.344	0.201	4.7272e-42	classical
TCN1	3.83179e-46	0.572468	0.345	0.205	7.64748e-42	classical
SELENBP1	6.70504e-46	0.302453	0.319	0.183	1.33819e-41	classical
ZFP36L2	9.30703e-46	0.260565	0.772	0.658	1.8575e-41	classical
AKAP9	3.6271e-45	0.265732	0.744	0.628	7.23897e-41	classical
EEF1B2	2.06405e-44	0.268637	0.803	0.717	4.11943e-40	classical
HIGD2A	2.22843e-44	0.252706	0.457	0.309	4.4475e-40	classical
FGFBP2	1.114e-43	0.462058	0.106	0.023	2.22332e-39	classical
PLEKHS1	3.14312e-43	0.281252	0.24	0.118	6.27303e-39	classical
TPRG1	4.97735e-43	0.255965	0.321	0.177	9.9338e-39	classical
ARL14	1.0442e-42	0.280733	0.485	0.333	2.08402e-38	classical
ATP8B1	1.10374e-42	0.254453	0.397	0.259	2.20284e-38	classical
ANKRD36C	1.64065e-42	0.337647	0.498	0.346	3.2744e-38	classical
LMO4	4.48958e-42	0.417357	0.508	0.397	8.96031e-38	classical
HSPA8	4.78038e-42	0.287134	0.733	0.637	9.54069e-38	classical
CPVL	4.93538e-42	0.397656	0.277	0.157	9.85003e-38	classical
AQP5	5.03052e-42	0.268211	0.304	0.169	1.00399e-37	classical
CRYZ	6.57873e-42	0.253871	0.525	0.387	1.31298e-37	classical
GDF15	6.88328e-42	0.403991	0.309	0.176	1.37377e-37	classical
GUSB	2.60877e-41	0.262155	0.388	0.254	5.20658e-37	classical
FRAT2	2.75668e-41	0.3338	0.317	0.192	5.50179e-37	classical
HES1	1.83919e-40	0.34804	0.515	0.388	3.67066e-36	classical
CXCL17	2.49393e-40	0.463954	0.347	0.22	4.97738e-36	classical
IMP3	2.81751e-40	0.273047	0.603	0.489	5.62319e-36	classical
AREG	4.51809e-40	0.427217	0.611	0.472	9.01721e-36	classical
ATP5G1	9.37495e-40	0.264668	0.528	0.4	1.87105e-35	classical
PIM3	1.34109e-39	0.317898	0.631	0.516	2.67654e-35	classical
RPS17	3.75319e-39	0.345127	0.913	0.905	7.49061e-35	classical
NOP53	5.91321e-39	0.32149	0.446	0.322	1.18016e-34	classical
AQP3	1.39009e-38	0.263836	0.577	0.434	2.77434e-34	classical
BFAR	4.89865e-38	0.250837	0.512	0.381	9.77673e-34	classical
ADAM28	5.88646e-38	0.289425	0.355	0.227	1.17482e-33	classical
TESC	2.07717e-36	0.340791	0.362	0.238	4.14562e-32	classical
VEGFA	3.83676e-36	0.265975	0.848	0.775	7.65741e-32	classical
NFE2L2	7.42473e-36	0.261873	0.721	0.628	1.48183e-31	classical
CSPP1	9.78186e-36	0.280786	0.345	0.221	1.95226e-31	classical
DDAH1	8.43062e-35	0.26759	0.412	0.291	1.68258e-30	classical
LIF	1.57211e-34	0.541613	0.447	0.333	3.13763e-30	classical
CXCL2	2.48048e-33	0.66611	0.298	0.193	4.95053e-29	classical
ADI1	8.06173e-33	0.268138	0.493	0.38	1.60896e-28	classical
IVNS1ABP	1.15356e-32	0.276181	0.506	0.389	2.30228e-28	classical
ADGRE5	1.76185e-32	0.282604	0.367	0.249	3.51629e-28	classical
TCIRG1	2.8903e-32	0.261755	0.346	0.226	5.76846e-28	classical
TMEM63A	2.90632e-32	0.251051	0.298	0.183	5.80044e-28	classical
SUCNR1	5.98395e-30	0.429907	0.146	0.064	1.19428e-25	classical
NFIX	9.40251e-30	0.281038	0.484	0.379	1.87655e-25	classical
NUCB2	4.4183e-26	0.268598	0.527	0.428	8.81804e-22	classical
CES2	8.13981e-26	0.326591	0.358	0.257	1.62454e-21	classical
IFI6	5.3086e-23	0.30916	0.719	0.658	1.05949e-18	classical
GNE	3.78639e-20	0.255191	0.427	0.347	7.55688e-16	classical
GABRP	5.57982e-18	0.283548	0.379	0.307	1.11362e-13	classical
MMP3	5.33083e-16	0.600756	0.125	0.069	1.06393e-11	classical
CD55	3.21859e-13	0.371613	0.819	0.806	6.42366e-09	classical
OLFM4	2.09868e-07	0.30051	0.209	0.267	0.00418855	classical
REG1A	0.00176364	0.382042	0.13	0.108	1	classical
S100A4	0	1.45121	0.722	0.36	0	basal-like
LAMC2	0	1.42538	0.868	0.619	0	basal-like
PLAU	0	1.35397	0.466	0.061	0	basal-like
TIMP2	0	1.1469	0.798	0.398	0	basal-like
KRT7	0	0.97541	0.791	0.423	0	basal-like
IGFBP3	3.4578e-275	1.47706	0.466	0.123	6.90107e-271	basal-like
MT2A	5.63668e-274	1.63794	0.587	0.252	1.12497e-269	basal-like
MUC16	1.95407e-272	1.10076	0.363	0.057	3.89994e-268	basal-like
VIM	1.01617e-271	1.64672	0.443	0.12	2.02807e-267	basal-like
DSC3	6.95782e-254	0.821594	0.298	0.032	1.38864e-249	basal-like
TMSB10	3.00412e-249	0.713933	0.916	0.844	5.99563e-245	basal-like
TACSTD2	2.67192e-245	0.777542	0.918	0.755	5.33262e-241	basal-like
DSG2	5.98742e-234	1.0712	0.84	0.675	1.19497e-229	basal-like
FSTL1	4.56484e-233	0.807596	0.538	0.216	9.1105e-229	basal-like
S100A11	1.07637e-226	0.54451	0.981	0.982	2.14823e-222	basal-like
FAM83A	1.96626e-220	0.798705	0.391	0.099	3.92426e-216	basal-like
COL1A2	1.03533e-215	1.19493	0.438	0.137	2.06631e-211	basal-like
KRT5	1.5412e-209	1.32039	0.259	0.033	3.07592e-205	basal-like
DSP	7.68191e-207	0.689106	0.842	0.653	1.53315e-202	basal-like
C15orf48	7.37907e-206	0.989433	0.74	0.464	1.47271e-201	basal-like
SNCG	1.63671e-204	0.592423	0.337	0.07	3.26654e-200	basal-like
LTBP2	7.87068e-204	0.569335	0.24	0.025	1.57083e-199	basal-like
C3	1.22144e-202	0.831522	0.385	0.102	2.43775e-198	basal-like
COL3A1	5.22115e-200	1.02835	0.39	0.112	1.04204e-195	basal-like
ANO1	2.67236e-199	0.797262	0.455	0.167	5.33349e-195	basal-like
DCBLD2	4.91928e-199	0.937008	0.366	0.102	9.8179e-195	basal-like
ACTB	2.15813e-192	0.554495	0.99	0.989	4.30719e-188	basal-like
KRT17	1.47298e-190	0.997427	0.429	0.15	2.93977e-186	basal-like
RAB7A	1.64662e-184	0.483673	0.902	0.807	3.28633e-180	basal-like
TGFBI	3.2933e-183	0.791193	0.295	0.064	6.57276e-179	basal-like
PLOD2	2.87807e-179	0.874616	0.531	0.255	5.74405e-175	basal-like
ALDH1A3	5.23391e-179	1.10935	0.304	0.07	1.04458e-174	basal-like
DSC2	9.29968e-176	0.734256	0.546	0.27	1.85603e-171	basal-like
COL5A1	1.64902e-175	0.609103	0.23	0.032	3.29111e-171	basal-like
LAMB3	4.46201e-172	0.743677	0.859	0.718	8.90528e-168	basal-like
MYOF	2.16601e-171	0.651497	0.633	0.381	4.32293e-167	basal-like
B4GALT1	2.1721e-167	0.686281	0.726	0.521	4.33507e-163	basal-like
LGALS1	4.96824e-165	0.939375	0.319	0.09	9.91561e-161	basal-like
SLC2A1	2.30916e-163	0.770567	0.73	0.487	4.60863e-159	basal-like
ERRFI1	1.51541e-162	0.979147	0.804	0.649	3.02446e-158	basal-like
ANXA1	7.43959e-162	0.736853	0.92	0.829	1.48479e-157	basal-like
COL1A1	8.63062e-162	1.26699	0.563	0.296	1.7225e-157	basal-like
ERO1A	2.79907e-159	0.817662	0.845	0.715	5.58639e-155	basal-like
ELK3	3.47332e-159	0.621749	0.437	0.183	6.93205e-155	basal-like
PMEPA1	1.611e-158	0.68839	0.812	0.636	3.21524e-154	basal-like
ANGPTL4	1.04657e-154	0.806574	0.238	0.044	2.08874e-150	basal-like
CALD1	5.13043e-148	0.475793	0.206	0.031	1.02393e-143	basal-like
SERPINE1	1.61242e-147	1.07316	0.299	0.086	3.21807e-143	basal-like
TIMP3	3.41031e-147	0.777252	0.224	0.04	6.80629e-143	basal-like
FSTL3	9.7132e-146	0.471074	0.211	0.034	1.93856e-141	basal-like
FN1	3.56855e-145	1.44323	0.327	0.105	7.12212e-141	basal-like
CNN3	8.41341e-145	0.609438	0.517	0.277	1.67915e-140	basal-like
KLK5	4.24601e-144	0.68635	0.152	0.009	8.47418e-140	basal-like
PADI1	4.49653e-142	0.542393	0.296	0.084	8.97416e-138	basal-like
AGRN	5.78903e-141	0.581114	0.632	0.386	1.15537e-136	basal-like
MXRA8	1.11323e-140	0.408416	0.16	0.013	2.22178e-136	basal-like
S100A9	1.38278e-140	0.997945	0.221	0.041	2.75975e-136	basal-like
MT1X	3.27859e-140	1.09693	0.392	0.166	6.54341e-136	basal-like
CLDN1	9.84448e-138	1.03077	0.669	0.496	1.96476e-133	basal-like
PRAME	4.62454e-137	0.359545	0.217	0.039	9.22967e-133	basal-like
EIF4G2	1.15026e-136	0.425242	0.92	0.867	2.29569e-132	basal-like
KRT6A	3.66702e-132	0.935369	0.14	0.008	7.31863e-128	basal-like
CST6	1.09014e-131	0.37726	0.163	0.017	2.1757e-127	basal-like
TFAP2C	2.27919e-131	0.290349	0.164	0.018	4.54881e-127	basal-like
SCEL	3.44679e-131	0.763862	0.312	0.106	6.8791e-127	basal-like
PSAP	5.95127e-131	0.459174	0.922	0.881	1.18776e-126	basal-like
SLC2A3	2.68828e-129	0.643932	0.157	0.016	5.36526e-125	basal-like
PHLDB2	3.02817e-128	0.371835	0.193	0.033	6.04363e-124	basal-like
EPHX3	3.82406e-128	0.39639	0.203	0.037	7.63206e-124	basal-like
COL6A2	3.14623e-127	0.487447	0.193	0.034	6.27925e-123	basal-like
JUP	3.10674e-126	0.415745	0.897	0.831	6.20044e-122	basal-like
PLAT	3.51887e-126	1.00591	0.758	0.587	7.02296e-122	basal-like
HSPB1	1.43866e-125	0.505754	0.905	0.78	2.87128e-121	basal-like
OSMR	7.14107e-124	0.689848	0.488	0.27	1.42521e-119	basal-like
FKBP10	4.86687e-122	0.351731	0.201	0.04	9.7133e-118	basal-like
CDA	3.40508e-121	0.410569	0.2	0.04	6.79585e-117	basal-like
GNB1	1.03524e-120	0.457619	0.841	0.719	2.06612e-116	basal-like
S100A8	1.55969e-120	1.07774	0.151	0.016	3.11283e-116	basal-like
KRT19	3.90953e-120	0.492169	0.903	0.85	7.80263e-116	basal-like
CMTM3	7.07712e-119	0.49043	0.405	0.183	1.41245e-114	basal-like
LDHA	4.58552e-118	0.453909	0.962	0.96	9.15178e-114	basal-like
ICAM1	1.41198e-117	0.480586	0.254	0.073	2.81803e-113	basal-like
MMP2	2.77974e-116	0.680278	0.263	0.082	5.5478e-112	basal-like
RBMS1	2.87776e-116	0.463175	0.609	0.399	5.74343e-112	basal-like
DPYSL3	5.18057e-116	0.579199	0.169	0.027	1.03394e-111	basal-like
LCP1	8.21171e-116	0.574431	0.199	0.042	1.63889e-111	basal-like
IGF2	1.51182e-115	0.995128	0.199	0.044	3.0173e-111	basal-like
KRT16	1.80399e-115	0.722707	0.407	0.182	3.6004e-111	basal-like
SAA1	2.33003e-114	0.917236	0.527	0.296	4.65028e-110	basal-like
EFEMP1	5.47185e-114	0.373411	0.176	0.03	1.09207e-109	basal-like
SPINT1	5.51807e-114	0.428051	0.819	0.711	1.1013e-109	basal-like
DAB2	1.51625e-113	0.379475	0.237	0.064	3.02612e-109	basal-like
ITGB6	2.22709e-113	0.795627	0.726	0.619	4.44483e-109	basal-like
S100A2	5.24523e-113	0.821745	0.277	0.096	1.04684e-108	basal-like
CDH2	3.10302e-112	0.287088	0.111	0.004	6.19301e-108	basal-like
ITGB1	4.10125e-111	0.485554	0.722	0.575	8.18527e-107	basal-like
PXN	9.46043e-111	0.465449	0.5	0.28	1.88811e-106	basal-like
NPC2	4.44057e-110	0.84715	0.815	0.734	8.8625e-106	basal-like
TSPAN2	2.74804e-109	0.307254	0.19	0.04	5.48454e-105	basal-like
VTCN1	1.0844e-108	0.407846	0.221	0.058	2.16424e-104	basal-like
PLIN3	6.0299e-108	0.579447	0.56	0.368	1.20345e-103	basal-like
SAA2	4.84784e-107	0.581301	0.303	0.112	9.67531e-103	basal-like
IL32	4.76065e-106	0.661252	0.643	0.465	9.5013e-102	basal-like
RTN4	4.27284e-105	0.471935	0.781	0.671	8.52773e-101	basal-like
DSG3	7.76566e-104	0.400816	0.121	0.01	1.54987e-99	basal-like
THBS1	2.94502e-102	0.508406	0.159	0.028	5.87767e-98	basal-like
SERPINH1	3.91764e-102	0.478327	0.457	0.252	7.81883e-98	basal-like
KLHL5	9.51691e-102	0.298814	0.216	0.059	1.89938e-97	basal-like
FLNA	1.93479e-101	0.403638	0.202	0.052	3.86145e-97	basal-like
TNFSF9	6.54276e-100	0.354538	0.18	0.039	1.3058e-95	basal-like
IL1RAP	3.06375e-99	0.4433	0.409	0.202	6.11463e-95	basal-like
HIST1H2BG	9.34084e-99	0.338905	0.179	0.039	1.86424e-94	basal-like
SERPINB9	1.90141e-98	0.387802	0.293	0.112	3.79483e-94	basal-like
LINC01764	1.22136e-97	0.43341	0.258	0.088	2.43758e-93	basal-like
IL20RB	2.25481e-97	0.262757	0.158	0.029	4.50015e-93	basal-like
F3	3.29239e-97	0.790043	0.487	0.291	6.57094e-93	basal-like
EGFR	6.18228e-97	0.523681	0.558	0.365	1.23386e-92	basal-like
RARRES1	1.91398e-95	1.33969	0.248	0.086	3.81992e-91	basal-like
TRIM29	2.33448e-95	0.577704	0.647	0.476	4.65916e-91	basal-like
ENO1	5.89928e-95	0.497202	0.797	0.673	1.17738e-90	basal-like
BIRC3	6.11454e-95	0.46699	0.781	0.61	1.22034e-90	basal-like
SEMA3C	6.30245e-95	0.487336	0.418	0.223	1.25784e-90	basal-like
KCMF1	3.99001e-94	0.411872	0.591	0.402	7.96326e-90	basal-like
TGFB2	4.27821e-94	0.342706	0.187	0.047	8.53845e-90	basal-like
CDKN1A	7.91449e-94	0.493281	0.538	0.338	1.57957e-89	basal-like
CAPZA1	9.55814e-94	0.377161	0.793	0.674	1.90761e-89	basal-like
ADAM19	5.04403e-93	0.389599	0.117	0.013	1.00669e-88	basal-like
RAB31	2.07508e-92	0.387778	0.34	0.152	4.14144e-88	basal-like
SRGN	3.41757e-92	0.305243	0.111	0.01	6.82079e-88	basal-like
G0S2	4.82415e-92	0.476588	0.207	0.06	9.62805e-88	basal-like
TUBA1B	6.62916e-92	0.515231	0.644	0.48	1.32305e-87	basal-like
VCAM1	6.95297e-92	0.636294	0.203	0.055	1.38767e-87	basal-like
SOX4	3.05771e-91	0.603232	0.528	0.323	6.10257e-87	basal-like
GPCPD1	6.21595e-91	0.483339	0.376	0.184	1.24058e-86	basal-like
PTGES	1.55387e-90	0.425219	0.307	0.127	3.10121e-86	basal-like
S100A10	5.89537e-90	0.390562	0.903	0.871	1.1766e-85	basal-like
SKIL	1.01421e-89	0.515527	0.734	0.609	2.02416e-85	basal-like
IGFBP7	8.13089e-89	0.619332	0.29	0.121	1.62276e-84	basal-like
ARHGAP23	1.30525e-88	0.353693	0.313	0.134	2.60502e-84	basal-like
RHOBTB3	5.27818e-88	0.552264	0.254	0.096	1.05342e-83	basal-like
BGN	1.17429e-87	0.627164	0.124	0.018	2.34365e-83	basal-like
IFNGR1	3.53251e-87	0.490932	0.52	0.34	7.05019e-83	basal-like
KRT80	4.90909e-87	0.439235	0.331	0.153	9.79755e-83	basal-like
NOTCH3	1.10691e-86	0.413229	0.305	0.131	2.20918e-82	basal-like
PPP1R18	1.18768e-85	0.382604	0.47	0.276	2.37037e-81	basal-like
TMEM45A	1.41592e-85	0.491477	0.189	0.054	2.82589e-81	basal-like
SPARC	5.17988e-85	0.70029	0.235	0.083	1.0338e-80	basal-like
ATP2C1	6.70006e-85	0.3618	0.465	0.278	1.3372e-80	basal-like
RPL5	8.8819e-85	0.378286	0.927	0.9	1.77265e-80	basal-like
MGAT4A	2.45587e-83	0.258475	0.189	0.054	4.90142e-79	basal-like
PPP1CB	3.16759e-83	0.476269	0.751	0.662	6.32188e-79	basal-like
IER5	4.51018e-83	0.465341	0.423	0.236	9.00142e-79	basal-like
MYADM	6.33094e-83	0.441036	0.561	0.377	1.26353e-78	basal-like
TSPAN14	2.02968e-82	0.331955	0.402	0.213	4.05083e-78	basal-like
BCAT1	3.20025e-82	0.461688	0.25	0.094	6.38705e-78	basal-like
MYL9	4.01477e-82	0.583241	0.21	0.07	8.01268e-78	basal-like
KRT18	9.11222e-82	0.494258	0.677	0.532	1.81862e-77	basal-like
CITED4	3.38539e-81	0.470998	0.413	0.227	6.75656e-77	basal-like
CX3CL1	7.91515e-81	0.517658	0.319	0.153	1.57971e-76	basal-like
RNF11	9.27913e-81	0.375225	0.44	0.258	1.85193e-76	basal-like
CTNNBIP1	1.08143e-80	0.385027	0.356	0.179	2.15833e-76	basal-like
ARPC3	1.39237e-80	0.420663	0.773	0.677	2.77889e-76	basal-like
TTC9	3.03148e-80	0.384537	0.318	0.149	6.05023e-76	basal-like
PABPC4	6.03834e-80	0.403104	0.596	0.431	1.20513e-75	basal-like
BSG	8.78134e-80	0.418596	0.538	0.353	1.75258e-75	basal-like
ATP2B4	4.04686e-79	0.37807	0.497	0.307	8.07673e-75	basal-like
PCBP1	6.10921e-79	0.326023	0.875	0.809	1.21928e-74	basal-like
ACTR2	6.56419e-79	0.445231	0.776	0.693	1.31008e-74	basal-like
RPL28	1.06479e-78	0.382751	0.865	0.764	2.1251e-74	basal-like
CXCL6	1.39868e-78	0.550749	0.227	0.081	2.79148e-74	basal-like
NEK7	2.1556e-78	0.367414	0.38	0.204	4.30215e-74	basal-like
MAL2	2.2957e-78	0.353007	0.862	0.806	4.58176e-74	basal-like
PYGL	2.3781e-78	0.28693	0.225	0.08	4.74622e-74	basal-like
MET	3.53074e-78	0.410409	0.677	0.537	7.04665e-74	basal-like
P4HA1	7.52118e-78	0.518454	0.574	0.405	1.50108e-73	basal-like
HDAC9	1.28178e-77	0.329385	0.203	0.066	2.55818e-73	basal-like
GRHL1	6.44025e-77	0.329825	0.217	0.077	1.28534e-72	basal-like
MACF1	7.03091e-77	0.381272	0.666	0.501	1.40323e-72	basal-like
AMIGO2	1.00968e-76	0.412322	0.325	0.159	2.01512e-72	basal-like
FYTTD1	6.08558e-76	0.355025	0.426	0.25	1.21456e-71	basal-like
SSR1	8.22867e-76	0.377708	0.594	0.432	1.64228e-71	basal-like
PPL	1.159e-75	0.428213	0.466	0.283	2.31314e-71	basal-like
COL4A2	1.40685e-75	0.501886	0.159	0.043	2.80779e-71	basal-like
TFG	3.83451e-75	0.412498	0.738	0.644	7.65292e-71	basal-like
WNT7A	3.09919e-74	0.26689	0.199	0.067	6.18537e-70	basal-like
PLXNA1	3.81172e-74	0.348278	0.27	0.117	7.60744e-70	basal-like
CHST15	9.98047e-74	0.305492	0.298	0.136	1.9919e-69	basal-like
CNBP	9.98358e-74	0.37308	0.813	0.741	1.99252e-69	basal-like
EDIL3	1.49259e-72	0.470109	0.208	0.077	2.97891e-68	basal-like
PDLIM7	3.82198e-72	0.484912	0.361	0.197	7.6279e-68	basal-like
PICALM	6.19941e-72	0.39475	0.693	0.554	1.23728e-67	basal-like
DBN1	8.98883e-72	0.298431	0.283	0.129	1.79399e-67	basal-like
ITGAV	1.45335e-71	0.44506	0.516	0.362	2.90059e-67	basal-like
KPNA1	1.57467e-71	0.329247	0.497	0.32	3.14272e-67	basal-like
NTN4	2.63545e-71	0.410949	0.336	0.174	5.25983e-67	basal-like
CLIP1	3.01294e-71	0.400221	0.472	0.298	6.01323e-67	basal-like
ZFP36L1	7.11445e-71	0.422837	0.85	0.772	1.4199e-66	basal-like
SCRN1	1.48547e-70	0.335339	0.427	0.255	2.9647e-66	basal-like
RPN1	3.62135e-70	0.341967	0.759	0.657	7.22749e-66	basal-like
ATP6V1A	7.64382e-70	0.386932	0.546	0.383	1.52555e-65	basal-like
TNFRSF12A	3.48478e-69	0.428997	0.559	0.402	6.95492e-65	basal-like
PAK2	9.788e-69	0.33083	0.673	0.531	1.95349e-64	basal-like
TMBIM6	4.36186e-68	0.276614	0.95	0.932	8.70539e-64	basal-like
RPS7	9.77458e-68	0.388539	0.723	0.622	1.95081e-63	basal-like
MOB1A	4.48539e-67	0.320965	0.606	0.457	8.95195e-63	basal-like
ADGRF1	8.49674e-67	0.464088	0.39	0.228	1.69578e-62	basal-like
R3HDM4	9.03645e-67	0.380741	0.448	0.284	1.8035e-62	basal-like
CLIC4	1.20185e-66	0.299549	0.368	0.205	2.39865e-62	basal-like
DUSP14	1.94933e-66	0.276513	0.202	0.074	3.89046e-62	basal-like
KRT23	4.21858e-66	0.562117	0.347	0.196	8.41944e-62	basal-like
CCT4	1.74898e-65	0.37362	0.589	0.449	3.49062e-61	basal-like
B4GALT5	6.52442e-65	0.426386	0.679	0.56	1.30214e-60	basal-like
COPB2	2.58272e-64	0.340356	0.779	0.696	5.1546e-60	basal-like
ARF3	2.63119e-64	0.337064	0.632	0.481	5.25133e-60	basal-like
PPP1R14B	2.7243e-64	0.362272	0.434	0.273	5.43715e-60	basal-like
PHLDA3	3.48609e-64	0.257127	0.223	0.09	6.95753e-60	basal-like
SELENOT	6.2772e-64	0.340188	0.692	0.583	1.2528e-59	basal-like
CLTC	9.72625e-64	0.312636	0.779	0.68	1.94117e-59	basal-like
GSK3B	4.4095e-63	0.329536	0.517	0.355	8.80048e-59	basal-like
PEA15	5.02771e-63	0.364283	0.65	0.521	1.00343e-58	basal-like
UBE2H	5.86556e-63	0.311391	0.842	0.792	1.17065e-58	basal-like
HDGF	5.92098e-63	0.26333	0.878	0.833	1.18171e-58	basal-like
MELTF	6.61322e-63	0.423997	0.401	0.239	1.31987e-58	basal-like
PIM1	7.86078e-63	0.540998	0.602	0.458	1.56885e-58	basal-like
LEPROT	1.45774e-62	0.354891	0.698	0.591	2.90936e-58	basal-like
USP22	2.05932e-62	0.345837	0.426	0.264	4.10999e-58	basal-like
PPP2CB	4.35803e-62	0.382151	0.53	0.393	8.69777e-58	basal-like
CLDND1	1.27875e-61	0.360909	0.556	0.408	2.55212e-57	basal-like
RND3	1.31332e-61	0.377924	0.406	0.246	2.62113e-57	basal-like
HACD2	1.86462e-61	0.374755	0.503	0.351	3.72141e-57	basal-like
YBX1	2.3634e-61	0.345592	0.81	0.748	4.71688e-57	basal-like
RBPMS	2.49703e-61	0.364226	0.502	0.347	4.98358e-57	basal-like
RSRC1	3.04185e-61	0.33668	0.472	0.314	6.07091e-57	basal-like
UBC	4.20536e-61	0.28919	0.898	0.865	8.39306e-57	basal-like
CDC42EP3	6.3759e-61	0.339604	0.242	0.11	1.2725e-56	basal-like
MFGE8	8.86714e-61	0.286926	0.189	0.071	1.7697e-56	basal-like
RPL4	1.19752e-60	0.345568	0.885	0.84	2.39001e-56	basal-like
QKI	1.33129e-60	0.311166	0.279	0.136	2.65698e-56	basal-like
EIF3B	1.45372e-60	0.336314	0.437	0.277	2.90134e-56	basal-like
MYO1E	3.96324e-60	0.328266	0.5	0.338	7.90984e-56	basal-like
NRP2	5.97485e-60	0.38533	0.386	0.23	1.19246e-55	basal-like
LUM	6.57369e-60	0.43365	0.118	0.028	1.31198e-55	basal-like
CRABP2	8.37432e-60	0.744298	0.597	0.489	1.67135e-55	basal-like
GALNT2	8.53048e-60	0.33443	0.445	0.293	1.70251e-55	basal-like
ENAH	8.54093e-60	0.325261	0.384	0.226	1.7046e-55	basal-like
TFPI2	1.21406e-59	0.272195	0.119	0.028	2.42303e-55	basal-like
TNFAIP2	3.47726e-59	0.431028	0.53	0.371	6.93992e-55	basal-like
MAF	3.90919e-59	0.411586	0.153	0.049	7.80195e-55	basal-like
MARCKS	5.31695e-59	0.353189	0.527	0.385	1.06116e-54	basal-like
RAN	6.26236e-59	0.352957	0.77	0.694	1.24984e-54	basal-like
SNRPG	1.93839e-58	0.331114	0.655	0.542	3.86865e-54	basal-like
ETS1	2.9702e-58	0.37316	0.435	0.285	5.92792e-54	basal-like
RYK	3.23825e-58	0.3272	0.498	0.347	6.4629e-54	basal-like
PLA2G16	3.67185e-58	0.354223	0.696	0.571	7.32829e-54	basal-like
PLOD1	4.82148e-58	0.33185	0.328	0.182	9.62271e-54	basal-like
PIP4K2C	1.22972e-57	0.270582	0.343	0.194	2.45428e-53	basal-like
P4HB	1.98216e-57	0.358179	0.777	0.703	3.956e-53	basal-like
NDUFS5	2.91764e-57	0.333674	0.766	0.692	5.82302e-53	basal-like
LAMB1	3.48813e-57	0.373935	0.213	0.093	6.9616e-53	basal-like
RPL24	4.52248e-57	0.32046	0.855	0.82	9.02597e-53	basal-like
PDGFB	8.1713e-57	0.282553	0.189	0.074	1.63083e-52	basal-like
LYPD3	8.2967e-57	0.261278	0.13	0.037	1.65586e-52	basal-like
ADM	8.43722e-57	0.475923	0.274	0.136	1.6839e-52	basal-like
VASN	1.83532e-56	0.297016	0.305	0.158	3.66293e-52	basal-like
SLCO3A1	3.59594e-56	0.285696	0.348	0.198	7.17678e-52	basal-like
REEP3	4.0219e-56	0.298493	0.653	0.511	8.0269e-52	basal-like
DDAH2	4.42872e-56	0.273098	0.462	0.298	8.83885e-52	basal-like
CNN2	5.32388e-56	0.352485	0.67	0.553	1.06254e-51	basal-like
SEMA7A	2.41382e-55	0.280341	0.129	0.037	4.8175e-51	basal-like
PFDN2	2.63896e-55	0.33817	0.529	0.386	5.26684e-51	basal-like
HSPH1	2.64097e-55	0.435159	0.727	0.626	5.27084e-51	basal-like
DNAJB11	3.24991e-55	0.298142	0.396	0.245	6.48617e-51	basal-like
CD109	4.55217e-55	0.36478	0.279	0.145	9.08523e-51	basal-like
SVIL	6.17211e-55	0.287166	0.343	0.197	1.23183e-50	basal-like
FXR1	6.3429e-55	0.311214	0.656	0.53	1.26592e-50	basal-like
TFAP2A	5.24448e-54	0.268028	0.294	0.155	1.04669e-49	basal-like
ULK1	6.51768e-54	0.346971	0.305	0.166	1.3008e-49	basal-like
PPT1	1.2874e-53	0.291025	0.385	0.241	2.5694e-49	basal-like
SUB1	1.34549e-53	0.36214	0.741	0.673	2.68534e-49	basal-like
EMP1	1.82271e-53	0.424466	0.76	0.677	3.63777e-49	basal-like
ITGA3	1.96899e-53	0.387831	0.586	0.455	3.92972e-49	basal-like
SH3GLB1	2.02664e-53	0.322311	0.649	0.528	4.04477e-49	basal-like
SELENOF	6.68497e-53	0.38162	0.755	0.702	1.33419e-48	basal-like
ANKLE2	6.70282e-53	0.294862	0.363	0.217	1.33775e-48	basal-like
RASGRP1	1.72945e-52	0.251824	0.186	0.075	3.45163e-48	basal-like
RAB10	1.80846e-52	0.326859	0.625	0.507	3.60933e-48	basal-like
SNX3	2.17224e-52	0.27441	0.559	0.421	4.33536e-48	basal-like
ADAM8	2.33001e-52	0.36522	0.362	0.221	4.65024e-48	basal-like
CYTOR	7.75634e-52	0.271321	0.253	0.126	1.54801e-47	basal-like
MXD1	9.84935e-52	0.440929	0.41	0.27	1.96573e-47	basal-like
SBNO1	1.5641e-51	0.285007	0.316	0.176	3.12162e-47	basal-like
ALDOA	1.56689e-51	0.295344	0.896	0.831	3.1272e-47	basal-like
DNAJC13	2.247e-51	0.2862	0.445	0.294	4.48456e-47	basal-like
TUBA1C	3.12708e-51	0.343819	0.503	0.362	6.24103e-47	basal-like
STMN1	5.0756e-51	0.310575	0.29	0.156	1.01299e-46	basal-like
C1S	5.63299e-51	0.362264	0.288	0.153	1.12423e-46	basal-like
CXCL14	6.15763e-51	0.564313	0.116	0.033	1.22894e-46	basal-like
GAN	1.22259e-50	0.445558	0.29	0.162	2.44005e-46	basal-like
STIP1	1.51187e-50	0.287119	0.439	0.295	3.0174e-46	basal-like
AHNAK	1.63665e-50	0.282918	0.951	0.929	3.26644e-46	basal-like
MLF1	5.64133e-50	0.253806	0.28	0.148	1.1259e-45	basal-like
CDK2AP2	6.00492e-50	0.354774	0.584	0.448	1.19846e-45	basal-like
CEBPB	8.80469e-50	0.316302	0.78	0.704	1.75724e-45	basal-like
CCL28	1.13095e-49	0.590958	0.462	0.335	2.25714e-45	basal-like
PPP4C	1.34446e-49	0.291282	0.589	0.453	2.68328e-45	basal-like
SYNGR2	2.32743e-49	0.294678	0.736	0.635	4.64509e-45	basal-like
GTF3A	2.5768e-49	0.335982	0.47	0.335	5.14277e-45	basal-like
TUBA1A	3.49353e-49	0.290501	0.177	0.072	6.97239e-45	basal-like
FGD6	3.61138e-49	0.296202	0.363	0.221	7.2076e-45	basal-like
PTPN11	5.79947e-49	0.278768	0.35	0.212	1.15746e-44	basal-like
ATP13A3	7.11253e-49	0.278288	0.386	0.246	1.41952e-44	basal-like
DGKA	7.59859e-49	0.288782	0.312	0.175	1.51653e-44	basal-like
U2SURP	1.21578e-48	0.296648	0.733	0.634	2.42645e-44	basal-like
CTSV	1.3575e-48	0.283242	0.129	0.042	2.7093e-44	basal-like
CDK2AP1	1.54619e-48	0.352122	0.563	0.454	3.0859e-44	basal-like
TRIP10	3.19628e-48	0.353728	0.546	0.416	6.37914e-44	basal-like
PPP1R13L	4.19389e-48	0.304013	0.414	0.27	8.37016e-44	basal-like
AHNAK2	4.21069e-48	0.314427	0.398	0.254	8.4037e-44	basal-like
SLC25A3	7.19025e-48	0.334423	0.762	0.693	1.43503e-43	basal-like
MT1E	1.00939e-47	0.60083	0.272	0.153	2.01455e-43	basal-like
TUBB	1.36496e-47	0.35146	0.705	0.618	2.7242e-43	basal-like
FAM129B	1.46695e-47	0.313914	0.663	0.521	2.92773e-43	basal-like
JPT2	2.4119e-47	0.281847	0.53	0.393	4.81368e-43	basal-like
NABP1	2.44397e-47	0.345645	0.264	0.142	4.87768e-43	basal-like
MACC1	3.69569e-47	0.392687	0.418	0.28	7.37586e-43	basal-like
AMOTL2	5.49108e-47	0.252069	0.229	0.113	1.09591e-42	basal-like
POLR2K	7.10243e-47	0.292014	0.515	0.383	1.4175e-42	basal-like
TMOD3	1.04525e-46	0.279338	0.676	0.551	2.08612e-42	basal-like
PRSS8	1.25292e-46	0.369797	0.555	0.408	2.50057e-42	basal-like
XDH	2.49227e-46	0.444957	0.251	0.136	4.97407e-42	basal-like
DOCK9	2.55176e-46	0.374542	0.296	0.173	5.09281e-42	basal-like
RAB1A	2.89787e-46	0.298845	0.786	0.729	5.78357e-42	basal-like
IGF2BP2	4.96892e-46	0.294016	0.342	0.207	9.91697e-42	basal-like
TWF1	5.81334e-46	0.282486	0.395	0.265	1.16023e-41	basal-like
UBE2D1	6.42881e-46	0.252466	0.257	0.137	1.28306e-41	basal-like
SF3B4	7.61293e-46	0.273136	0.597	0.473	1.51939e-41	basal-like
ADAM9	1.00176e-45	0.267449	0.818	0.75	1.99932e-41	basal-like
CSDE1	1.12503e-45	0.252486	0.858	0.809	2.24533e-41	basal-like
MEAF6	1.97524e-45	0.274089	0.504	0.366	3.94219e-41	basal-like
MPZL2	3.19434e-45	0.34296	0.653	0.553	6.37526e-41	basal-like
DVL3	3.28261e-45	0.258814	0.409	0.27	6.55144e-41	basal-like
CRIP2	3.66242e-45	0.31737	0.637	0.494	7.30947e-41	basal-like
RAB5B	3.79532e-45	0.284541	0.621	0.501	7.57471e-41	basal-like
COX7A2L	3.86562e-45	0.333479	0.642	0.543	7.71501e-41	basal-like
FOXO3	4.57568e-45	0.335652	0.481	0.346	9.13215e-41	basal-like
TGM2	4.77059e-45	0.374195	0.702	0.626	9.52114e-41	basal-like
ATP2A2	1.24266e-44	0.315761	0.717	0.632	2.4801e-40	basal-like
SEMA4B	2.00745e-44	0.328635	0.68	0.579	4.00648e-40	basal-like
PDCD6	2.56035e-44	0.319377	0.689	0.6	5.10995e-40	basal-like
CBX3	3.59895e-44	0.262479	0.807	0.744	7.18279e-40	basal-like
TRIM28	7.07587e-44	0.272687	0.48	0.337	1.4122e-39	basal-like
RNF7	7.62253e-44	0.264623	0.635	0.519	1.5213e-39	basal-like
CCT5	9.41822e-44	0.313263	0.63	0.525	1.87969e-39	basal-like
HSP90B1	1.03751e-43	0.33976	0.923	0.898	2.07066e-39	basal-like
ATP6V0B	1.26716e-43	0.253815	0.582	0.451	2.529e-39	basal-like
SLC16A4	1.33509e-43	0.264473	0.348	0.217	2.66458e-39	basal-like
SERP1	1.57029e-43	0.27769	0.776	0.714	3.13399e-39	basal-like
MBOAT7	1.70027e-43	0.324621	0.384	0.251	3.3934e-39	basal-like
SYT8	1.86275e-43	0.278279	0.215	0.105	3.71768e-39	basal-like
COL12A1	4.40059e-43	0.396193	0.198	0.095	8.78269e-39	basal-like
TMEM106B	5.22648e-43	0.384212	0.542	0.428	1.0431e-38	basal-like
PTGS2	7.7851e-43	0.367752	0.267	0.151	1.55375e-38	basal-like
NCOR2	1.07614e-42	0.293759	0.483	0.343	2.14776e-38	basal-like
LPCAT2	1.5796e-42	0.380933	0.415	0.296	3.15257e-38	basal-like
RNF10	1.80583e-42	0.260419	0.421	0.29	3.60407e-38	basal-like
NAP1L1	2.34642e-42	0.367663	0.74	0.667	4.68299e-38	basal-like
CYR61	5.85124e-42	0.520145	0.291	0.172	1.16779e-37	basal-like
MGP	6.58272e-42	0.49985	0.155	0.063	1.31378e-37	basal-like
SP1	8.99516e-42	0.283641	0.513	0.393	1.79525e-37	basal-like
KLK6	1.29631e-41	0.457189	0.348	0.229	2.58717e-37	basal-like
SERINC1	1.71592e-41	0.292669	0.613	0.499	3.42464e-37	basal-like
HSPA1A	1.76321e-41	0.294689	0.901	0.855	3.51901e-37	basal-like
COX6A1	3.53109e-41	0.253296	0.716	0.612	7.04734e-37	basal-like
INSIG2	3.83082e-41	0.278689	0.512	0.386	7.64554e-37	basal-like
S100A16	4.60909e-41	0.342142	0.704	0.637	9.19882e-37	basal-like
FEM1B	1.62002e-40	0.266923	0.32	0.198	3.23323e-36	basal-like
SH3GL1	3.74386e-40	0.280808	0.394	0.265	7.47201e-36	basal-like
ARPC1A	4.37069e-40	0.25658	0.574	0.454	8.72302e-36	basal-like
BANF1	8.83027e-40	0.25459	0.676	0.58	1.76235e-35	basal-like
RPL35A	8.86433e-40	0.298623	0.96	0.967	1.76914e-35	basal-like
SMAD3	1.13953e-39	0.272675	0.438	0.311	2.27427e-35	basal-like
PKM	1.18371e-39	0.253924	0.941	0.952	2.36244e-35	basal-like
CD81	1.69263e-39	0.251448	0.572	0.395	3.37816e-35	basal-like
MAP4K4	3.13318e-39	0.277994	0.606	0.49	6.2532e-35	basal-like
TM4SF1	3.49489e-39	0.345051	0.949	0.957	6.97511e-35	basal-like
DYNLL1	5.08619e-39	0.273159	0.736	0.675	1.0151e-34	basal-like
ZNF83	6.81578e-39	0.358969	0.38	0.257	1.36029e-34	basal-like
EIF4A2	8.90193e-39	0.278477	0.935	0.911	1.77665e-34	basal-like
CNOT2	4.11002e-38	0.270848	0.405	0.283	8.20278e-34	basal-like
LRRC58	7.27253e-38	0.256018	0.397	0.274	1.45145e-33	basal-like
BAG3	7.57804e-38	0.266785	0.371	0.242	1.51243e-33	basal-like
COPG1	7.98765e-38	0.268591	0.782	0.726	1.59418e-33	basal-like
MKNK2	1.85235e-37	0.288034	0.555	0.433	3.69692e-33	basal-like
CTDSP2	2.24308e-37	0.265991	0.518	0.401	4.47673e-33	basal-like
NACA	2.75273e-37	0.321861	0.841	0.819	5.49389e-33	basal-like
SLK	2.78238e-37	0.424264	0.671	0.581	5.55307e-33	basal-like
SMC3	2.89822e-37	0.266361	0.474	0.344	5.78427e-33	basal-like
TNKS1BP1	3.63784e-37	0.250067	0.545	0.425	7.26041e-33	basal-like
AHR	4.13077e-37	0.462806	0.68	0.626	8.24418e-33	basal-like
NMI	4.2782e-37	0.275529	0.429	0.314	8.53843e-33	basal-like
MIR4435-2HG	4.96313e-37	0.283242	0.383	0.263	9.90542e-33	basal-like
NCOA4	6.27848e-37	0.268894	0.583	0.469	1.25306e-32	basal-like
COL6A1	7.90516e-37	0.543256	0.445	0.341	1.57771e-32	basal-like
STRAP	8.2137e-37	0.258089	0.467	0.351	1.63929e-32	basal-like
TRIM8	9.00709e-37	0.305827	0.561	0.451	1.79764e-32	basal-like
AP2M1	1.03339e-36	0.268826	0.615	0.521	2.06243e-32	basal-like
TXNRD1	1.61196e-36	0.333479	0.402	0.284	3.21716e-32	basal-like
YKT6	1.61248e-36	0.256188	0.367	0.249	3.21818e-32	basal-like
VMP1	2.51154e-36	0.292218	0.903	0.869	5.01254e-32	basal-like
HSPA5	2.52574e-36	0.284404	0.933	0.918	5.04087e-32	basal-like
DLG1	3.14648e-36	0.251964	0.481	0.362	6.27975e-32	basal-like
EIF4G1	9.18611e-36	0.250771	0.63	0.526	1.83336e-31	basal-like
SRSF11	1.29092e-35	0.256666	0.813	0.748	2.57642e-31	basal-like
LAPTM4A	1.5462e-35	0.277907	0.802	0.744	3.0859e-31	basal-like
DNAJA1	2.67621e-35	0.266377	0.614	0.509	5.34119e-31	basal-like
EPS8L1	3.65791e-35	0.320387	0.612	0.513	7.30045e-31	basal-like
ITGB8	4.64667e-35	0.42905	0.481	0.38	9.27383e-31	basal-like
KRT8	6.15073e-35	0.298552	0.831	0.774	1.22756e-30	basal-like
SLC34A2	3.38529e-34	0.440544	0.193	0.103	6.75636e-30	basal-like
LAMA3	4.81194e-34	0.537262	0.562	0.482	9.60368e-30	basal-like
RPS28	6.07152e-34	0.262543	0.762	0.706	1.21175e-29	basal-like
BNIP2	8.05541e-34	0.276059	0.438	0.322	1.6077e-29	basal-like
NSUN2	8.8484e-34	0.266651	0.466	0.352	1.76596e-29	basal-like
COL17A1	9.79792e-34	0.509795	0.4	0.293	1.95547e-29	basal-like
RALA	1.54843e-33	0.285635	0.554	0.461	3.09036e-29	basal-like
CSTA	1.68534e-33	0.331031	0.206	0.113	3.36359e-29	basal-like
NCEH1	3.3128e-33	0.341994	0.473	0.372	6.61169e-29	basal-like
SFRP5	4.77725e-33	0.63519	0.147	0.068	9.53443e-29	basal-like
LIMS1	5.70425e-33	0.287563	0.475	0.367	1.13845e-28	basal-like
CDH3	1.11863e-32	0.372762	0.385	0.284	2.23256e-28	basal-like
HYOU1	1.53556e-32	0.268146	0.468	0.356	3.06468e-28	basal-like
DUSP6	1.60444e-32	0.326253	0.412	0.283	3.20214e-28	basal-like
SUCO	2.90028e-32	0.264821	0.429	0.316	5.78837e-28	basal-like
NAA50	2.98504e-32	0.264434	0.548	0.449	5.95755e-28	basal-like
NECTIN4	3.03495e-32	0.263659	0.482	0.368	6.05715e-28	basal-like
RPS15	4.46381e-32	0.267857	0.692	0.61	8.90887e-28	basal-like
PFKP	3.25992e-31	0.273597	0.475	0.375	6.50615e-27	basal-like
ITSN2	3.50651e-31	0.261839	0.486	0.374	6.99828e-27	basal-like
SLC16A3	2.04311e-30	0.298785	0.383	0.278	4.07763e-26	basal-like
SLC25A36	2.96253e-30	0.253516	0.538	0.436	5.91262e-26	basal-like
RIOK3	6.72718e-30	0.322731	0.745	0.677	1.34261e-25	basal-like
MGEA5	1.04875e-29	0.265167	0.615	0.512	2.0931e-25	basal-like
KYNU	5.47584e-29	0.274831	0.384	0.281	1.09287e-24	basal-like
KDM3A	8.39835e-29	0.267868	0.301	0.204	1.67614e-24	basal-like
YPEL3	1.48536e-28	0.252499	0.582	0.474	2.96448e-24	basal-like
TAX1BP1	1.75947e-28	0.250995	0.872	0.866	3.51155e-24	basal-like
TERF2IP	2.78137e-28	0.251987	0.614	0.533	5.55105e-24	basal-like
NDFIP2	8.90974e-28	0.264972	0.539	0.453	1.77821e-23	basal-like
KLK7	2.84615e-27	0.556823	0.336	0.236	5.68035e-23	basal-like
AARS	3.75974e-26	0.250181	0.383	0.283	7.50369e-22	basal-like
NFAT5	4.82504e-26	0.256454	0.389	0.289	9.62981e-22	basal-like
CLSTN1	4.84412e-26	0.265582	0.48	0.388	9.66789e-22	basal-like
LY6D	6.2211e-26	0.319499	0.295	0.204	1.24161e-21	basal-like
SLC38A2	1.02354e-25	0.293424	0.522	0.43	2.04278e-21	basal-like
RARRES3	2.02107e-25	0.347999	0.447	0.356	4.03365e-21	basal-like
SUN1	2.94697e-25	0.297772	0.717	0.663	5.88156e-21	basal-like
ZBTB20	2.95345e-25	0.251134	0.451	0.35	5.89449e-21	basal-like
BNIP3	4.04966e-25	0.25964	0.128	0.063	8.08231e-21	basal-like
FLNB	1.80763e-24	0.285407	0.587	0.489	3.60766e-20	basal-like
IL1RN	3.30972e-24	0.315253	0.332	0.24	6.60554e-20	basal-like
IRS2	3.46654e-24	0.283942	0.597	0.514	6.91853e-20	basal-like
PLSCR1	4.38003e-24	0.28448	0.7	0.656	8.74166e-20	basal-like
ATP1B3	7.0366e-24	0.4372	0.637	0.577	1.40436e-19	basal-like
FBXO32	1.04538e-23	0.288037	0.238	0.155	2.08638e-19	basal-like
IFIT2	1.91738e-23	0.278747	0.132	0.067	3.8267e-19	basal-like
MUC4	2.70856e-22	0.375153	0.35	0.263	5.40574e-18	basal-like
PODXL	3.83311e-22	0.297599	0.261	0.18	7.65012e-18	basal-like
LRRC8A	5.93679e-22	0.267461	0.513	0.44	1.18486e-17	basal-like
SLC39A4	1.33199e-21	0.258502	0.398	0.299	2.65839e-17	basal-like
NFKBIZ	6.70949e-21	0.270907	0.568	0.486	1.33908e-16	basal-like
MSN	8.29575e-21	0.250508	0.588	0.532	1.65567e-16	basal-like
RAI14	9.25143e-21	0.266834	0.324	0.242	1.8464e-16	basal-like
CXCL8	1.0802e-20	0.360916	0.178	0.107	2.15586e-16	basal-like
ENO2	2.36641e-20	0.323069	0.323	0.242	4.72289e-16	basal-like
SOSTDC1	4.98789e-20	0.346499	0.183	0.114	9.95484e-16	basal-like
TNFRSF11B	1.16168e-19	0.401179	0.163	0.099	2.31848e-15	basal-like
WARS	1.50683e-19	0.25687	0.255	0.176	3.00732e-15	basal-like
PTMS	1.56321e-16	0.310283	0.317	0.248	3.11985e-12	basal-like
RMND5A	1.77664e-16	0.325526	0.4	0.331	3.54581e-12	basal-like
CCNL1	5.40887e-16	0.312573	0.666	0.607	1.0795e-11	basal-like
TPM1	2.78187e-15	0.314619	0.765	0.737	5.55206e-11	basal-like
LMO7	5.81059e-15	0.440727	0.819	0.861	1.15968e-10	basal-like
SERPINB5	7.40706e-15	0.26169	0.26	0.2	1.4783e-10	basal-like
FAM214A	1.54284e-14	0.256026	0.233	0.169	3.0792e-10	basal-like
SLC3A2	2.49832e-14	0.289526	0.373	0.314	4.98614e-10	basal-like
AC026785.2	3.43361e-14	0.290861	0.407	0.353	6.8528e-10	basal-like
PI3	4.7691e-14	0.521254	0.22	0.16	9.51816e-10	basal-like
KLHL21	1.56745e-13	0.266553	0.307	0.243	3.12832e-09	basal-like
FCGBP	2.70627e-13	0.609301	0.152	0.102	5.40117e-09	basal-like
TSPAN13	1.27302e-11	0.280288	0.619	0.625	2.5407e-07	basal-like
ITGA2	1.27343e-09	0.280218	0.642	0.624	2.54152e-05	basal-like
TNFSF10	3.3706e-08	0.386382	0.537	0.538	0.000672705	basal-like
IFIT3	6.40902e-08	0.253683	0.218	0.174	0.00127911	basal-like
MAP1LC3B	2.6044e-07	0.257912	0.597	0.577	0.00519787	basal-like
KLK10	4.12786e-07	0.296631	0.514	0.642	0.00823837	basal-like
PDZK1IP1	8.55905e-06	0.257828	0.822	0.858	0.170821	basal-like
NDRG1	0.000100693	0.311423	0.588	0.58	1	basal-like

## Sheet: CytoTRACE.gene of tumor cells
Gene	GenesCorrelated
RPL28	0.712211
ALDOA	0.663351
RPL35A	0.652512
ENO1	0.644377
RPL15	0.644355
S100A11	0.640536
TMSB10	0.639285
RPS8	0.624217
CD81	0.616912
RPL31	0.615056
RPL32	0.61474
RPL18	0.613683
PPIA	0.601311
RPS29	0.596986
FKBP1A	0.594686
RPL5	0.591583
RPS5	0.587786
CAPNS1	0.573727
ANXA2	0.5724
NDUFS5	0.571894
ATP5G2	0.569966
RPL29	0.568392
RPL39	0.567525
CFL1	0.567253
HSPB1	0.565982
RPL38	0.563494
RPS18	0.546622
ARF1	0.546591
MYL6	0.545357
ACTB	0.540037
P4HB	0.539813
RPS28	0.536688
KRT7	0.536472
RPL27A	0.535449
SYNGR2	0.532988
HDGF	0.532026
PABPC1	0.530069
CDC42	0.528437
RPS16	0.526862
TPM1	0.525554
TMEM59	0.525083
LY6E	0.517302
RPS27A	0.517202
GNAS	0.516859
PPDPF	0.516417
RPL23	0.515406
RAB7A	0.513161
RPL7A	0.512483
CAPZB	0.511779
LDHA	0.511418
S100A10	0.510077
PRDX5	0.50624
CTSB	0.505769
SLPI	0.504423
BRI3	0.500879
ACTN4	0.499723
RPL24	0.498607
RHOA	0.49835
RPS7	0.496282
YWHAE	0.49307
ANXA4	0.493047
RPL11	0.49198
ACTR2	0.491805
RPLP0	0.490686
CAPG	0.49045
GNB1	0.488853
RPL14	0.48754
CHCHD2	0.487041
TM4SF1	0.485168
RPS15	0.485094
TMBIM6	0.483518
DSTN	0.483254
LAPTM4A	0.482991
KRT8	0.481947
CLTC	0.480733
ARPC4	0.480689
RAC1	0.480505
PKM	0.479725
TACSTD2	0.479553
PLA2G16	0.478751
RPS4X	0.474928
BANF1	0.474845
RPS2	0.47212
PTPRF	0.471879
SERBP1	0.471613
FTL	0.470826
KRT19	0.470449
PFN1	0.470175
MYL12B	0.466686
GPX1	0.465813
SERINC2	0.464808
ZNHIT1	0.463257
RPL18A	0.462826
YBX1	0.461245
RPS9	0.460355
LAD1	0.4597
S100A4	0.458309
FAM129B	0.456982
GNG5	0.456351
RPL8	0.455162
UQCRH	0.454454
SDC1	0.453933
PARK7	0.452593
CRIP2	0.452277
AC112491.1	0.451722
CSDE1	0.451483
RPL26	0.451404
RPL37	0.450586
RPL22	0.44989
COX6A1	0.449387
NORAD	0.448917
ELOB	0.447201
TMEM123	0.444776
ACTG1	0.443078
CD151	0.441498
FXYD5	0.441172
RPL12	0.440837
NUTF2	0.44082
JPT1	0.440701
RPS3	0.440377
ATP5J2	0.440332
BCL2L1	0.43985
RPL34	0.439313
CCT4	0.437114
ZFP36L1	0.436882
GNAI2	0.436229
TRIM28	0.43602
HNRNPA2B1	0.435277
PLEC	0.435255
MBOAT7	0.435062
MMP7	0.434875
TAGLN2	0.434443
VAMP8	0.433783
RPL35	0.432731
NDUFA3	0.432562
MYH9	0.432503
SLC2A1	0.432151
CST3	0.430778
YWHAZ	0.430463
DHCR24	0.430302
SERF2	0.430223
PPP1R14B	0.429929
CITED4	0.429457
FAU	0.429062
CLPTM1	0.428566
SNRPB	0.428064
U2AF2	0.427902
CTNNB1	0.42768
COX7C	0.427261
ENAH	0.427255
TPI1	0.427172
CD63	0.426722
MYL12A	0.426499
GPI	0.425866
AP2M1	0.424957
SSU72	0.424955
APLP2	0.424138
LASP1	0.423606
GAPDH	0.423153
B4GALT1	0.423018
NPC2	0.42297
PCBP1	0.422778
AGRN	0.422296
CTSD	0.421704
DAP	0.421368
GUK1	0.419438
ANAPC11	0.419404
EFHD2	0.417654
SDF4	0.417535
GPX4	0.417399
PTP4A2	0.417095
PPP2R1A	0.416919
GNG12	0.416357
EIF4G2	0.414818
DSP	0.413959
RAB1A	0.41326
DSG2	0.412743
PSMF1	0.412727
CIB1	0.412566
CBX3	0.411663
RPS19	0.411442
TXNDC12	0.410605
CHMP4B	0.408639
AP2B1	0.407951
ARHGDIB	0.40655
PABPC4	0.405966
DBI	0.40593
SPINT1	0.405901
MAL2	0.405518
CXXC5	0.405471
NDUFB4	0.405214
SCP2	0.404611
PTMS	0.404585
SFTA2	0.404432
UBL5	0.404234
TSTA3	0.403627
RPS15A	0.403379
PSMB2	0.403186
RPS14	0.402461
TSPO	0.402319
EPB41L1	0.402125
ATP2B4	0.402026
CTNNA1	0.401272
XRCC6	0.401086
CAPN1	0.40004
VDAC1	0.399357
ATP6V0B	0.399233
RBPMS	0.398849
PSAP	0.398827
2022-09-09	0.398303
C12orf57	0.39823
UBA52	0.397966
SDC4	0.397843
CAMK2N1	0.396676
SPTAN1	0.396259
RTN4	0.39614
TFPI	0.39591
PSMB4	0.39482
NBL1	0.394804
ARHGDIA	0.394765
RPLP2	0.394337
PRSS8	0.394073
EGLN3	0.393553
BSG	0.393065
SLC16A3	0.393026
ARPC5	0.392824
SRI	0.391198
COMT	0.391013
CMPK1	0.390585
AES	0.39007
UBB	0.389917
KRT18	0.389272
ARL6IP5	0.389184
RPN1	0.389152
RPSA	0.389104
EIF4G1	0.388609
LMO4	0.388396
PLOD2	0.386516
ATP5B	0.386135
STAU1	0.385414
FUS	0.384777
CRABP2	0.384574
MLF2	0.384307
EPCAM	0.384186
DAZAP2	0.383787
VIM	0.382989
KCMF1	0.382971
SPTBN1	0.382819
SMIM22	0.381933
METTL26	0.381878
NACA	0.380547
COPG1	0.380486
GALNT2	0.380284
ZYX	0.379774
TMEM258	0.37965
CSTB	0.379323
EIF4B	0.37922
LGALS1	0.379077
LAMP1	0.37906
CD82	0.378262
CALM2	0.377758
LCN2	0.377754
TGOLN2	0.377686
TNIP1	0.377237
MPZL2	0.377168
LSR	0.376938
SNRPG	0.376917
ERAP2	0.376762
PHPT1	0.374914
MRPL20	0.374349
RAB25	0.374195
HNRNPC	0.37413
SLC39A1	0.374074
MACF1	0.373995
HPCAL1	0.373848
HDAC1	0.373089
FIS1	0.373063
UBE2M	0.37291
GABRP	0.372906
SHISA5	0.3729
EDF1	0.372799
MOB1A	0.372543
RPL13	0.372455
SLC25A6	0.372321
RNF7	0.372136
EIF3I	0.372125
COX4I1	0.371775
APOL1	0.371707
RPL19	0.371227
TMEM230	0.370808
EIF3H	0.370714
PCYOX1	0.370606
FXYD3	0.370575
RAB10	0.370134
OST4	0.36952
ACTR3	0.369249
F11R	0.368294
ADD1	0.367749
ATRAID	0.367245
VAPA	0.367163
CD47	0.367072
SARAF	0.367044
KLF5	0.367019
HNRNPUL1	0.366851
ATP5L	0.366713
COX7A2L	0.366616
ST14	0.365986
SELENOF	0.365597
CD99	0.365577
CSNK2A1	0.364715
RPL27	0.363539
TKT	0.363411
SNU13	0.363103
EIF3B	0.363007
HSPA1A	0.362816
SH3GLB1	0.362556
TESC	0.362549
PRKAR1A	0.362403
ATP2C1	0.361774
SPINT2	0.361682
AKT1	0.361114
PLAT	0.361025
YWHAQ	0.36089
XIST	0.3604
DGUOK	0.360192
GNB2	0.360011
ARPC3	0.359873
NDUFS2	0.359702
EIF6	0.359388
TPT1	0.359335
ILF2	0.359099
SELENOT	0.359095
MEAF6	0.358958
GTF3A	0.35844
PTTG1IP	0.358425
CCT3	0.35813
MDH1	0.3581
SSR1	0.35785
EPN1	0.357541
NUCB1	0.357494
POLR2L	0.357208
RPS10	0.356977
RPS20	0.356921
PSENEN	0.356822
IFI6	0.35662
HNRNPK	0.356445
UQCRQ	0.355878
RPS24	0.355773
CD24	0.355326
PGK1	0.355279
ONECUT2	0.355169
POLR2J	0.355086
PPT1	0.354734
PRKCSH	0.354718
FAM213B	0.354707
PPP1CB	0.354603
PHB	0.354213
GRN	0.354204
JAK1	0.35378
FAT1	0.353632
ITGB4	0.353477
RYK	0.353334
FAM83H	0.353213
SLC25A3	0.353037
RNF187	0.352831
PPCS	0.352669
VKORC1	0.352656
AK2	0.35239
EFCAB14	0.352365
AHR	0.352321
CLTA	0.352109
CCT7	0.352091
KHDRBS1	0.351993
TMSB4X	0.351986
RBX1	0.351982
SERPINA1	0.351951
UBALD2	0.351193
UBC	0.35063
HSBP1	0.35039
IGFBP7	0.350334
LEPROT	0.349819
TRIR	0.34959
ZMPSTE24	0.349533
GRINA	0.348945
WASF2	0.348408
HDLBP	0.348168
HOXB2	0.348055
MTPN	0.347928
S100A16	0.347718
SNX5	0.347437
OAF	0.346904
TM4SF4	0.346592
PEA15	0.346138
RBCK1	0.345989
SERP1	0.345444
LY6D	0.344544
PRMT1	0.344399
RNASET2	0.344056
ITGA3	0.343799
CDK2AP2	0.343525
RHOC	0.3435
ELOVL1	0.343423
RHOBTB3	0.343349
ST3GAL1	0.343066
SEC62	0.342578
IRF2BP2	0.342161
RRBP1	0.341925
PSMD2	0.341215
EEF1A1	0.341192
ATP1A1	0.341037
SSR4	0.341025
NUCKS1	0.34083
TINAGL1	0.340588
TRAM1	0.340574
PEBP1	0.340152
COTL1	0.340094
CTSH	0.340065
CALR	0.339222
TNFRSF21	0.339052
EDIL3	0.338869
MDK	0.338693
MGST3	0.33823
ERH	0.337709
TIMP2	0.337701
CXCL17	0.337413
UBA1	0.337085
LAMC2	0.336492
MMP14	0.336465
ATP5E	0.336274
HNRNPA1	0.336026
ARF3	0.336013
SS18	0.335821
SAP18	0.335291
COPZ1	0.335272
STT3B	0.335159
CYB5A	0.334892
TES	0.334704
DBN1	0.334618
ATP2A2	0.334606
SLC25A39	0.334476
TNFAIP2	0.334233
NT5C	0.33386
MFSD10	0.333492
VEGFB	0.333382
MVP	0.333264
BNIP3L	0.332818
PAK2	0.332115
CLCN3	0.331501
APMAP	0.331496
NLRP2	0.331216
NEDD8	0.331025
VMP1	0.330719
NECTIN2	0.330645
DCTD	0.330122
DYNLL1	0.329578
TUBA1B	0.329253
TOP2B	0.329226
MLEC	0.329201
ECH1	0.329101
HNRNPU	0.328939
LSM3	0.328893
CA9	0.328857
CAPZA1	0.328817
DNM2	0.328517
NOP53	0.328444
TNK2	0.328072
IFI27	0.328049
TMC4	0.327949
PA2G4	0.327641
ARL8B	0.327368
MAP4K4	0.327323
LGALS9	0.326993
EFR3A	0.326853
GFPT1	0.326664
MSLN	0.32664
PAPOLA	0.326415
WDR1	0.326297
CPNE1	0.325964
AIP	0.3259
ANP32A	0.325784
SNRPF	0.325287
SNRPB2	0.32524
TMEM134	0.325209
RPL37A	0.324839
TMEM147	0.32461
RTN3	0.324589
MRFAP1	0.32454
FAM162A	0.324432
RPLP1	0.324286
NAA20	0.324258
OSMR	0.323716
CENPB	0.323651
FXR1	0.323235
DHRS3	0.323145
MARK2	0.322852
SET	0.322757
TMED4	0.322646
ANXA11	0.322286
RPS21	0.322244
TMEM176B	0.322224
SRP14	0.322165
SPCS3	0.321935
TUBA1C	0.321881
TMCO1	0.321509
STIP1	0.321271
PRDX6	0.321107
GPAA1	0.321016
RAN	0.320853
BRK1	0.320777
PPM1G	0.320731
TMEM50A	0.320574
SLC25A37	0.320423
PROM1	0.320286
CCT2	0.320204
TADA3	0.319911
ARL2	0.3198
USP22	0.3198
LAMTOR5	0.319501
AK4	0.319388
SKP1	0.319349
MZT2B	0.31918
AMIGO2	0.318957
IFITM3	0.318953
CAPN2	0.318907
GLUL	0.318697
TM2D1	0.318542
HNRNPD	0.318169
TBCB	0.318078
PTGES3	0.317974
GIPC1	0.317935
ITGB6	0.317876
TOMM20	0.31773
C19orf53	0.317548
CNBP	0.317367
LCP1	0.317296
PHLDA2	0.317289
AURKAIP1	0.317269
CCND1	0.31711
SFPQ	0.316858
LPP	0.316796
IGFBP4	0.316684
HCFC1R1	0.316617
ARPC1A	0.316577
RPL36	0.316492
PTMA	0.316447
PDIA4	0.316339
RPS6	0.316284
ATP6V1F	0.31598
TRIB2	0.315739
PPP4C	0.315558
MT2A	0.315478
CALM3	0.315459
TMEM43	0.315449
HADHA	0.315446
TFF1	0.315227
ERO1A	0.315153
ERGIC3	0.31508
NCOR2	0.315063
C3	0.315032
EIF2AK1	0.314976
CCT6A	0.314933
ATP13A3	0.314746
RHBDD2	0.314558
OAZ1	0.314544
NAPA	0.314481
RNF130	0.314274
PMEPA1	0.314223
TUBB	0.314146
GDI1	0.314087
PDCD6	0.314067
TFG	0.313847
TMEM14C	0.313737
TBL1XR1	0.313645
IGF2BP2	0.313228
TMEM176A	0.313226
SOX4	0.313013
EFNA1	0.312972
LRPPRC	0.312741
PDZK1IP1	0.31254
ERBB3	0.312349
SREBF2	0.312347
P4HA1	0.312317
ITGB1	0.312282
NSFL1C	0.311906
CNN3	0.311768
TEX261	0.311616
BAIAP2L1	0.311429
CHMP2A	0.311384
SNRNP27	0.311341
NOTCH3	0.311297
MRPS34	0.310897
SNRNP200	0.31072
THRAP3	0.310676
CDH3	0.310229
VCP	0.310148
PHB2	0.310147
VPS28	0.309733
RABAC1	0.309699
SSR2	0.309671
NDUFA2	0.30951
CRTAP	0.30925
AKR1A1	0.309199
GSR	0.309174
LARP1	0.30907
POMP	0.308154
RAB5B	0.307988
ROCK2	0.307931
PON2	0.307771
COX17	0.307295
UGP2	0.307099
KRT10	0.307092
GLG1	0.307081
RAB1B	0.307079
MIER1	0.306933
RPL4	0.306568
XPO1	0.30654
U2SURP	0.306444
DDAH1	0.306402
SNX3	0.306334
UBE2E1	0.306238
MRPL3	0.305818
EIF1	0.305791
C14orf2	0.305231
ATN1	0.30506
ERLEC1	0.305054
BRD4	0.305017
TMEM41A	0.304871
UCP2	0.304649
TBCA	0.304646
RNF11	0.304564
R3HDM4	0.304543
NFYC	0.304523
YBX3	0.304405
LTBP3	0.304123
CMTM7	0.303985
PGM1	0.30381
DPM2	0.303497
MAF1	0.303377
PCBP2	0.30337
SNCG	0.303271
CNDP2	0.303262
GRK2	0.303237
SLC39A4	0.303229
SDCBP	0.303048
DYNC1H1	0.302864
GSK3B	0.302738
JUN	0.302725
PLD3	0.302461
GANAB	0.302458
WNK1	0.302251
AHNAK	0.302052
TXNDC17	0.30199
PTPRA	0.301973
RNF220	0.301939
TOMM7	0.301935
ATP5F1	0.301528
ZNF90	0.301341
DDOST	0.301281
HNRNPA0	0.300946
KARS	0.300945
HP1BP3	0.300901
HSPA1B	0.300562
PFKP	0.300542
EIF2S3	0.300488
TMEM141	0.30037
ARHGAP23	0.300355
CMTM6	0.300134
PLSCR1	0.300057
BMP2	0.299326
EBNA1BP2	0.299245
COL1A2	0.299179
PPP2CB	0.299005
WDR83OS	0.299003
MAPKAPK2	0.298544
NRBP1	0.29843
EIF2S2	0.298394
KPNB1	0.298366
RPN2	0.298176
SEC61A1	0.297976
TFF2	0.297821
PAK4	0.297651
CHMP3	0.297561
SUCLG1	0.297523
TMEM9	0.297399
MRPL41	0.297307
TSEN34	0.297232
UBR4	0.297049
LRG1	0.297002
VWA1	0.296976
SUCLG2	0.296914
VPS72	0.296554
RPS12	0.296446
PSMD13	0.296395
LYPLA2	0.296332
SYNCRIP	0.296314
MAGOH	0.296064
SLC25A1	0.296023
DYNLRB1	0.296008
SF3B2	0.295784
DIAPH1	0.295741
PDLIM7	0.295647
SERPING1	0.295475
HS2ST1	0.295449
UBE2Q1	0.295378
RUVBL1	0.295226
MKNK2	0.295156
PLOD1	0.295093
EIF3D	0.294985
UBXN4	0.294825
NONO	0.294626
HIST1H2AC	0.294538
APOBEC3C	0.294472
ATP1B1	0.294244
POLD2	0.294164
PRR13	0.294153
OTUB1	0.294047
VCAM1	0.294041
CSNK1D	0.293907
NAP1L4	0.293884
SERPINB6	0.293787
SF3B4	0.293689
HIGD1A	0.293568
PPP1CA	0.293373
VPS35	0.293156
IRF2BPL	0.293057
JUP	0.293009
NPEPPS	0.292928
TRNP1	0.292836
RAB4A	0.292811
SRRM1	0.29254
FPGS	0.292296
VCAN	0.29214
PPARG	0.292089
SF3A3	0.291834
FUBP1	0.2916
SLC50A1	0.291422
PDXK	0.291358
SKAP2	0.291247
HNRNPH1	0.291153
GSTP1	0.29113
MTA1	0.291038
DDX1	0.291023
PDLIM1	0.291015
CHMP2B	0.29085
WBP2	0.29082
WDR45B	0.290736
H6PD	0.29064
KIAA1522	0.290629
ATP6V1A	0.29062
UTP11	0.289897
TAX1BP1	0.289774
FBL	0.28965
CDC123	0.289616
CGGBP1	0.289543
ETV6	0.289136
CMIP	0.289078
IMMT	0.289023
DLGAP4	0.28891
PPP6R1	0.288753
PDCD5	0.288659
TPM2	0.288654
TPM4	0.288071
RALY	0.28802
MGAT4B	0.287899
COL1A1	0.287813
TRMT112	0.287807
ST13	0.28765
PTPA	0.287624
CTBP1	0.287384
STMN1	0.287327
PSMB3	0.287134
DDX6	0.287112
SPINK1	0.287072
LRP5	0.287027
SNRPE	0.286948
JUNB	0.286864
SPR	0.286829
IFT172	0.286672
YPEL5	0.286322
MT1X	0.286197
SCARB2	0.286044
RAD21	0.285978
TLN1	0.285726
ARRDC1	0.285621
VDAC3	0.285505
PRR15L	0.28541
NCEH1	0.285373
PPIE	0.285274
SHC1	0.285142
ITGB5	0.28488
TIMMDC1	0.284432
AKIRIN1	0.284319
NDUFA4	0.28429
FIBP	0.284217
TMEM222	0.284087
PRRC2B	0.284066
COA3	0.283621
ACTN1	0.283384
TSPAN15	0.283384
FAM32A	0.283339
RNH1	0.283322
SIVA1	0.283277
CTDSP2	0.28318
MAZ	0.283165
EEF1D	0.283074
ASPH	0.283028
MARCKS	0.282889
S100A2	0.282522
VAMP3	0.282493
FHL2	0.282483
MAP4	0.282254
NUFIP2	0.282067
LMNA	0.281694
COX5B	0.281628
EIF3G	0.281436
SRSF11	0.280957
ACP1	0.280937
PACSIN2	0.280782
OS9	0.280781
TRAPPC1	0.28077
FAM234A	0.280388
CAMTA1	0.280254
DMKN	0.280168
FNBP1L	0.279889
PXN	0.279768
RPS3A	0.279673
HADHB	0.279615
SLC3A2	0.279548
ITGAV	0.279362
SF3B6	0.279302
NAP1L1	0.279117
TSC22D4	0.278976
DYNLL2	0.278861
IL32	0.278744
NDUFV1	0.278654
PTK2	0.278499
CERS2	0.278493
ZNF706	0.278476
TMED2	0.278353
CLTB	0.278186
PARP1	0.278146
ZNF787	0.277954
HMGA1	0.277883
PKN2	0.277779
TMED5	0.277732
LAMC1	0.277701
SLIRP	0.277483
MZT2A	0.277464
SYF2	0.277456
YWHAB	0.277242
CDH1	0.277219
PBX1	0.277099
H2AFV	0.276977
C2orf68	0.276963
DEK	0.276868
ZRANB2	0.276763
DSE	0.276667
RNF19A	0.276633
COPS9	0.276624
CHD4	0.276492
HAX1	0.276458
PSMD3	0.276438
TMEM54	0.276315
COL6A2	0.276118
COPB2	0.275952
IP6K2	0.27583
NDUFC1	0.275714
EMP3	0.275471
IFITM2	0.275394
LAMTOR2	0.275298
ISOC2	0.27524
SEC61G	0.275217
LRPAP1	0.275123
HNRNPL	0.275111
TPD52L2	0.274857
KPNA1	0.274728
CES2	0.274715
CISD3	0.274708
MAPK3	0.274521
DVL3	0.274474
LPGAT1	0.274432
YPEL3	0.274427
SLC38A2	0.274259
BICC1	0.274246
C4orf3	0.274066
CCNL2	0.274061
SF3B3	0.274039
GSTK1	0.27401
SND1	0.273958
AGPAT2	0.273727
COX8A	0.273703
CLDN1	0.273671
ATXN7L3B	0.273667
RCC2	0.273609
RAD23A	0.273543
C6orf62	0.273485
TM9SF2	0.273477
RAB2A	0.273468
TMEM14B	0.273448
UQCRHL	0.273364
B4GALT5	0.273186
ERG28	0.273034
SLC30A1	0.273033
TOB2	0.272969
NRDC	0.272854
FBLIM1	0.272835
HSD17B12	0.272526
OLFM4	0.272519
TWF1	0.272493
SINHCAF	0.272478
CFDP1	0.272377
TFF3	0.272246
DHX15	0.272159
RBM42	0.272141
RCAN3	0.272037
RSRC1	0.272015
NNMT	0.271998
TAF15	0.271909
RBM39	0.271861
KRCC1	0.271757
UPK1B	0.271437
SUMO2	0.271436
TMEM219	0.271403
C1orf43	0.271366
CNIH4	0.271199
ARL4C	0.271142
HOXB7	0.271034
SUN2	0.271023
SRSF10	0.270947
EPS8L2	0.270922
PHC2	0.270882
FLNA	0.27068
PARP14	0.27065
NIPSNAP2	0.270592
AUP1	0.270547
FKBP10	0.270489
LINC00116	0.270485
NDUFB2	0.270479
RALB	0.270425
HACD3	0.270409
PPP3R1	0.270371
AHCYL1	0.270236
ARHGAP1	0.270206
DPY30	0.270004
PCIF1	0.269974
ABHD12	0.269934
LAMTOR1	0.269929
PPP2CA	0.269913
CLDN18	0.269878
NAA50	0.269816
RPL13A	0.269649
ZNF664	0.26953
CCT5	0.269515
RXRA	0.269447
CEBPZOS	0.269429
SRD5A3	0.269419
RPL22L1	0.26941
ATP5C1	0.269236
TIMP1	0.269185
PSMA7	0.269016
TSPAN17	0.268881
CLSTN1	0.2688
C7orf50	0.268797
AARS	0.268695
LGALS3BP	0.26869
FLNB	0.268607
RRAS	0.268601
COMMD2	0.268583
SEC13	0.268509
DR1	0.268419
IL1RN	0.268374
KDM5C	0.268289
ZNF703	0.268253
CYTOR	0.268214
BHLHE41	0.268202
KHSRP	0.268189
2022-09-07	0.268175
THOC7	0.268001
SYT8	0.267975
TRAPPC6A	0.267836
NR2F6	0.267751
DDB1	0.267691
BZW2	0.267579
GSK3A	0.267443
PRKDC	0.267414
GNPDA1	0.267361
NDUFAF3	0.267314
AZGP1	0.267303
TRIM8	0.267242
PFDN2	0.267229
LRRC58	0.26721
MLLT6	0.26713
JPT2	0.266909
SUPT4H1	0.266724
SUB1	0.266681
PRKCD	0.26656
RASSF7	0.26648
UBE2L3	0.266456
NDRG1	0.266172
RIC8A	0.266142
FAM83A	0.266138
APH1A	0.266023
CLDN3	0.265963
RAB5A	0.265932
SEMA4B	0.265884
ALDH2	0.265782
HIPK2	0.265751
MOCS2	0.26575
WDR34	0.265541
PTBP1	0.26552
FLOT1	0.265517
PHLDA3	0.265379
HIF1A	0.265298
CD40	0.265231
CDK18	0.265138
EIF2AK2	0.265125
YIF1A	0.264991
PLPP2	0.264699
PPP4R3B	0.264649
RAB13	0.264598
FYTTD1	0.264586
LIMA1	0.264567
PARP3	0.264455
ICMT	0.264418
MANBAL	0.264246
2022-09-02	0.264133
NMD3	0.264132
RARRES1	0.264084
KDM1A	0.264013
DAG1	0.263984
NEK6	0.263852
MAPKAP1	0.263807
STAMBP	0.263804
TMEM106B	0.263726
DUSP23	0.263724
RARRES3	0.263522
TNS1	0.263397
SPTLC2	0.26336
KDM5B	0.263357
SSRP1	0.263313
SYAP1	0.263255
DDRGK1	0.26322
YWHAG	0.26287
CETN2	0.262818
DNAJC8	0.262784
VILL	0.262665
PSMC2	0.26253
NUDC	0.262431
SKI	0.262352
FOLR1	0.262297
BID	0.262009
PGRMC1	0.261831
ZCRB1	0.261825
TBC1D5	0.261735
SERPINH1	0.261727
DDX3X	0.261713
C12orf75	0.261627
FDPS	0.261625
FDFT1	0.26132
NDUFS8	0.261267
DARS	0.26117
CLDN4	0.26102
NDUFB1	0.260953
SP1	0.260893
AKR1C3	0.260793
NYNRIN	0.260748
SF3B1	0.260738
UFC1	0.260705
ANAPC13	0.2607
POLR2G	0.260618
ITPA	0.260584
RERE	0.260576
TMED10	0.26056
CHTF8	0.260488
LMAN2	0.260464
IPO7	0.260462
IL10RB	0.260411
ZC3H12A	0.260268
NME1	0.260138
OXA1L	0.260114
KDELR1	0.259983
RPS13	0.259945
CAPS	0.259905
MYL9	0.259663
URI1	0.259634
TMEM37	0.259554
MYCBP	0.259538
ENSA	0.259431
PLAU	0.259403
RALGAPA2	0.259279
PPP2R2A	0.259212
ENTPD6	0.259174
TMEM256	0.259019
PSMC4	0.258994
RNF181	0.258976
RBMS1	0.258955
ATPIF1	0.258951
VNN1	0.258922
TMEM139	0.258902
ARL6IP4	0.258764
UBE2I	0.258707
ADAM28	0.258683
SCOC	0.258677
DCTN1	0.25866
UNC93B1	0.25866
UBAP2L	0.258606
CDK2AP1	0.258519
EDARADD	0.258396
RAB20	0.258206
DNAJC13	0.258122
HNRNPUL2	0.258117
HIST1H2BD	0.257994
PYGO2	0.257913
HMGB1	0.257854
DNAJB1	0.257653
CHID1	0.257521
PACS1	0.257323
MORF4L2	0.257219
CCNI	0.257193
NDUFA12	0.257133
B3GALT5	0.257088
PDIA6	0.256934
FLOT2	0.256925
PUM1	0.256902
THRA	0.256784
APPL2	0.256711
BST2	0.256587
BPNT1	0.256493
NME4	0.256485
PSME3	0.256283
RPL41	0.256243
PYCARD	0.256084
TSPAN6	0.255973
MUC3A	0.255787
PRAME	0.255641
SLC16A5	0.255622
CD46	0.255601
NCBP2	0.255525
PKP3	0.255396
ST5	0.255318
PCDH1	0.255241
YKT6	0.255226
CFAP97	0.255137
PROM2	0.254703
GALNT1	0.254626
ATP9A	0.254549
COL3A1	0.254541
CAP1	0.254491
HSPBP1	0.254443
ECE1	0.254431
PSMG3	0.254206
NDUFA5	0.253977
GPBP1L1	0.25384
ECHS1	0.253681
BTF3L4	0.25366
RBM8A	0.253537
NAXE	0.253527
METAP2	0.253511
RARRES2	0.253348
TOR1AIP2	0.253346
SPSB1	0.253172
NACC1	0.253161
QPRT	0.253121
PFDN5	0.253108
GRB2	0.253078
SCRN1	0.252989
KLK6	0.252969
MSMO1	0.252927
SERPINB1	0.252881
LRP1	0.252872
SZRD1	0.252816
SUPT5H	0.25262
OSBPL9	0.252483
COX6B1	0.252446
PDLIM4	0.252365
VGLL1	0.25235
HM13	0.252198
CIZ1	0.252188
IRAK1	0.252126
KTN1	0.252046
RER1	0.25185
ACO1	0.251761
PRKACA	0.251687
API5	0.25148
CNOT11	0.251454
RHOD	0.251453
G6PC3	0.251405
PPIH	0.251338
USP10	0.25121
GNAI3	0.251164
RNF10	0.251155
FAM3D	0.251146
THEM6	0.251129
YY1	0.251082
MRPL51	0.250873
ANKLE2	0.250717
GTF2A2	0.250692
PUF60	0.250635
TOLLIP	0.25051
TMC6	0.250496
COPS6	0.250434
PRSS22	0.250312
ARF4	0.250224
SC5D	0.250165
ARL6IP1	0.250073
IGFBP3	0.250061
ELK3	0.249966
GATM	0.249955
ZDHHC20	0.249946
BEX3	0.249835
SH3YL1	0.249815
PEF1	0.249727
SEZ6L2	0.249669
TRIM44	0.249622
RAI14	0.249545
BTBD2	0.249526
CRIM1	0.249489
RRAGC	0.249444
ALG3	0.249403
MAVS	0.249278
GALE	0.249226
PNRC2	0.249214
UBE2D3	0.249187
POLE4	0.249168
SNX4	0.24916
CWC15	0.249096
RHBDL2	0.248934
SNRPD1	0.248852
HMGCR	0.248819
IMPDH2	0.248687
IGFBP6	0.248513
PUM2	0.248424
LAMTOR4	0.248408
PGLS	0.248385
ADH5	0.248197
PGD	0.248054
AP2S1	0.248046
SELENBP1	0.248009
SSR3	0.248005
NELFB	0.247881
IARS2	0.247838
PUDP	0.24781
DSC2	0.247803
CCL28	0.247773
CNP	0.247751
UBE2D2	0.247738
EIF5A	0.247524
URM1	0.247438
IFNGR1	0.247152
XRN2	0.247105
RPL10	0.246947
KAT6A	0.246901
MRPL33	0.246897
DHX40	0.246855
EXOC3	0.24665
KALRN	0.246609
SMARCC1	0.246582
LONP2	0.246552
MRPS23	0.246448
STARD7	0.246285
COPB1	0.246226
CLIC3	0.246073
TNNT1	0.246056
CASP4	0.245982
PLXNB2	0.245917
DMTN	0.245914
S100A14	0.245811
SEPHS2	0.245785
TIA1	0.245778
STOML2	0.245669
MPV17	0.245515
RAB14	0.245443
HMGCL	0.245398
VOPP1	0.245309
MED8	0.245256
KCNE3	0.24525
FAM213A	0.245224
PTPN1	0.245153
MRPL57	0.244976
VAT1	0.244925
KRT17	0.244874
COX14	0.244821
ACOX1	0.244714
PPP2R3A	0.244697
FKBP9	0.24457
TCF25	0.244551
PCDH7	0.244391
NDUFB7	0.244361
EPM2AIP1	0.24421
YIPF4	0.244014
COL4A2	0.243994
NARS	0.243955
RPL9	0.243942
RAP1A	0.243822
BNIP3	0.243663
PAPSS1	0.243639
TMEM47	0.24359
POLR2K	0.243427
RNF167	0.243401
ADAM9	0.243382
RAB5C	0.243288
CYFIP1	0.243181
TCEA1	0.243144
ACADVL	0.243143
ZNF146	0.243142
ABCD3	0.243065
NIPBL	0.243045
TGFBI	0.243027
EMC10	0.243002
PTPN11	0.242969
RPF1	0.242952
DCUN1D1	0.242899
AL121761.2	0.242685
RARG	0.242649
WWTR1	0.242596
PALLD	0.242455
HID1	0.242397
FSCN1	0.242381
VSTM2L	0.242257
SSNA1	0.242241
PTPRU	0.242225
FBRS	0.242175
NFIX	0.242146
SFT2D2	0.242145
PTPN12	0.242098
RBFOX2	0.24206
LARS	0.242004
MLF1	0.241951
JAGN1	0.241899
SLC34A2	0.241797
ADIRF	0.241769
PTRHD1	0.241667
WBP11	0.241648
ADAM15	0.241632
TPM3	0.241533
EMD	0.241323
VWA5A	0.241317
MOSPD3	0.241166
TALDO1	0.241147
MRPS26	0.241084
ADNP	0.240935
STAT3	0.240844
CARHSP1	0.240756
QARS	0.240744
WIPI2	0.240702
KIF2A	0.240673
MPZL1	0.240566
SDCBP2	0.240563
TRAK1	0.240558
JTB	0.240527
SLC35A3	0.240527
FSTL1	0.240484
MCRIP1	0.240384
DRAP1	0.240342
ERI3	0.240288
SRSF4	0.240231
PCGF2	0.24019
GTF2E2	0.240152
NDUFC2	0.24003
PLXNA1	0.239975
SSSCA1	0.239962
KRTCAP3	0.239915
LTBP2	0.239894
MAOA	0.239875
LAMB1	0.239867
ATP11A	0.239772
NTN4	0.23977
CELF1	0.23973
ACTR1B	0.23972
TRAPPC4	0.239695
BAG6	0.239675
APEX1	0.239568
UPF1	0.239526
IPO9	0.239485
KIAA0319L	0.239461
TRPC4AP	0.239401
MKKS	0.239387
INF2	0.239384
MED24	0.239316
NENF	0.239267
ZNHIT6	0.239267
SF1	0.239205
CXCL6	0.239194
DLST	0.239172
ASAH1	0.239025
SSBP3	0.23902
PHF12	0.238955
SMARCA1	0.238942
CPD	0.238935
DNAJC19	0.238915
PKN1	0.23882
KPNA6	0.238818
DAB2	0.238681
ETF1	0.238536
NOB1	0.238292
IL2RG	0.238277
MCFD2	0.238262
MTCH2	0.238175
OCIAD2	0.237941
CMTM3	0.237931
AMZ2	0.237881
PDCD6IP	0.237845
MPHOSPH10	0.237742
PPIC	0.237626
EPHX1	0.237524
CDK16	0.237475
TSPAN13	0.237468
LZTS3	0.237459
OAS1	0.237434
LUC7L3	0.237431
ITGB1BP1	0.237425
ADM	0.237404
LAMP2	0.237299
DNALI1	0.237278
MPST	0.237167
LRRC75A	0.237057
PNPLA4	0.237034
SMAD3	0.236957
AATF	0.2369
PRKCI	0.236879
USP33	0.23682
HLTF	0.236786
CLIC4	0.236727
SPG21	0.236567
EPAS1	0.236477
USP48	0.236409
SLC9A3R1	0.236197
KIAA2013	0.236145
POLR2H	0.236126
DCBLD2	0.236056
ARL1	0.236018
SRSF7	0.235996
ARSD	0.235888
NOL7	0.235801
PRDX2	0.235745
RPIA	0.235725
CYP4F11	0.235676
VSIG1	0.235624
DAP3	0.235621
FOXA2	0.235593
SCAF11	0.235587
LINC01764	0.235566
WDR82	0.235536
CA12	0.235409
TSPAN14	0.235204
PLEKHA2	0.235141
TMEM238	0.235097
SCAMP3	0.235086
TMEM125	0.23506
DPM3	0.234935
GAS6	0.234934
MRPL28	0.234803
C9orf16	0.23476
FLRT3	0.23471
RLF	0.234554
CNOT7	0.234532
CTDNEP1	0.234442
LTA4H	0.234243
ADAP1	0.234239
FKBP4	0.234211
VEZF1	0.23412
SCTR	0.234059
SNRPC	0.23399
TPRKB	0.233871
NOMO1	0.233866
NDFIP1	0.233825
STS	0.233757
OLA1	0.233613
TRIM47	0.233547
SRPRB	0.233468
TFRC	0.233442
UHMK1	0.233362
RNPEP	0.233236
SMAD5	0.23319
STRAP	0.233179
ALCAM	0.233152
S100A13	0.232921
RAPGEFL1	0.232902
XPO7	0.232882
SMAD2	0.232863
CRACR2B	0.232836
VPS25	0.232809
CXorf38	0.232754
LSG1	0.232715
QSOX1	0.232707
HSPA5	0.232634
PPP1CC	0.232568
DNAJA1	0.232479
TMEM248	0.232455
KIF13B	0.232382
MAGEF1	0.232363
TRA2B	0.232347
ESD	0.232291
KPNA4	0.232276
CDH2	0.232213
SART1	0.23221
HECTD3	0.23216
CPM	0.232027
ZNF148	0.231946
CEBPB	0.231812
ANGPTL4	0.231767
IFNGR2	0.231755
GIGYF1	0.231733
CSF1	0.231615
HSPA4	0.23148
IFI27L2	0.231457
TMEM98	0.231392
MYD88	0.231349
ISY1	0.231293
CTSZ	0.231259
CLK2	0.231202
ATP11B	0.231189
RETSAT	0.231024
CACYBP	0.230941
DNAJB11	0.230856
BLCAP	0.230849
CDV3	0.230834
MRPL52	0.230809
MFSD1	0.230797
UBAC2	0.230715
LRRC47	0.230705
IFI44	0.230637
CBX6	0.23062
APP	0.230616
SSH3	0.230578
EPS15	0.230554
FUCA1	0.230527
RNPS1	0.230489
SRP9	0.230481
PCBD1	0.230436
IGSF8	0.230375
PQLC3	0.230367
MDH2	0.230281
SMYD3	0.230227
NFE2L1	0.23018
MYO1C	0.230173
LSM5	0.23015
PPHLN1	0.230137
NFIA	0.230137
ZNF217	0.230125
ZNF644	0.230079
TNFSF10	0.230032
TAPBP	0.229974
FNDC4	0.229956
DHX36	0.229936
UBA2	0.229823
MIEN1	0.229798
ANAPC5	0.229794
AGTRAP	0.22971
DAD1	0.229603
PEX13	0.229482
MRPL19	0.229437
MYADM	0.229356
ADAM8	0.229351
BAZ1B	0.229302
SH3GLB2	0.229288
STT3A	0.229244
EXT1	0.229207
SPRED2	0.229205
MRPL9	0.229197
PRPF6	0.229097
SMS	0.229016
ATP6V1D	0.228831
ORMDL3	0.228829
OAZ2	0.228767
EEF2	0.228764
C19orf24	0.228751
CTNNBIP1	0.228745
ZER1	0.228742
CBLC	0.228715
SNRPD3	0.228654
RAB22A	0.228613
PDLIM5	0.228583
CAST	0.228481
CKLF	0.228349
NOP56	0.228345
TAX1BP3	0.228284
TMPRSS4	0.228276
NIT2	0.228136
CAVIN3	0.228044
PPP2R5A	0.228011
SRRT	0.22789
GTF3C2	0.227887
RPL6	0.227874
NDUFAF8	0.227865
PABPN1	0.227839
POLR1D	0.2278
SETD5	0.227674
FBXW5	0.22765
FKBP2	0.227613
SEM1	0.227599
TROVE2	0.227469
STOM	0.227459
LIMS1	0.227414
ALDH1A1	0.227389
ZNF579	0.227366
PNKD	0.227355
PCNP	0.227342
TGFBR2	0.227273
RPL39L	0.227246
ARPC5L	0.227152
EIF5	0.227141
ATP5H	0.227079
CNN2	0.226983
ARHGAP35	0.226963
MAP3K1	0.226901
PRRC2C	0.226787
STX6	0.226727
PCM1	0.226689
TOP1	0.226494
ZNF580	0.226398
ATP6V1E1	0.22621
NCBP2-AS2	0.226205
FAM96B	0.226174
PNPLA2	0.226158
STAG2	0.226142
WDR26	0.226058
BIRC6	0.226039
MAP7D1	0.225939
EFNA5	0.225899
COPA	0.225883
ZDHHC3	0.225789
TOMM22	0.225749
MARCKSL1	0.225742
MGAT1	0.225715
MT1E	0.22565
ANKRD40	0.225642
THUMPD3	0.225606
PSME4	0.225579
TRAPPC3	0.225513
MRPL24	0.225325
ARHGEF12	0.225318
SEC31A	0.225305
LRP10	0.225292
SMARCA5	0.225282
RAB11B	0.225267
SMAP2	0.225255
ATP5I	0.225239
GBP2	0.225166
CTF1	0.22505
EML4	0.225
SNRNP70	0.224942
DDX18	0.224906
CHRAC1	0.224882
IMPACT	0.224813
CEBPD	0.224805
HEXIM1	0.224776
H2AFZ	0.224732
GNL3	0.224716
PHF3	0.224713
SRSF6	0.224698
POLR2E	0.224583
SEC61B	0.224537
MTA2	0.224486
NCK1	0.22444
PDHB	0.224422
PGGHG	0.224389
PARL	0.224289
NFIB	0.224271
ISG15	0.22418
ALYREF	0.224147
XDH	0.22411
SLC22A18	0.224016
TIMM50	0.223993
HINT1	0.223841
ZC3HAV1	0.223836
IL6ST	0.223635
BCAR1	0.223622
ERBIN	0.223564
EFNB1	0.223551
NSA2	0.223451
PLEKHB2	0.223435
CHCHD5	0.223329
USP9X	0.223306
SMARCD2	0.223303
USP39	0.223299
FAM110A	0.223209
IRF2	0.223197
CRLS1	0.223186
FRMD4B	0.223134
IL17RE	0.223128
LRIF1	0.223109
DPYSL3	0.223056
ATP6V0D1	0.22305
CACFD1	0.222934
2022-09-11	0.22293
TXNIP	0.22291
CNOT2	0.222842
IL4R	0.222829
DENND2D	0.22281
SUMF1	0.22281
KCTD3	0.222604
LBR	0.222518
ARHGAP21	0.222424
EIF2A	0.222406
DNAJC3	0.222344
BCKDK	0.222337
SMIM14	0.222257
BCAT2	0.222246
UBE2E3	0.222234
CDC42SE1	0.22208
HELZ2	0.222025
ZNF511	0.222024
POLDIP2	0.221981
EPHX3	0.221864
LAMA5	0.221827
CSE1L	0.221763
EREG	0.221657
MAP3K13	0.221623
CALHM3	0.221583
PPP1R37	0.221541
USF2	0.22153
SDHB	0.221489
GDI2	0.221372
APRT	0.221354
TNFRSF1A	0.221336
MED29	0.22132
HMCES	0.221288
MRPL27	0.221152
SEC23B	0.221144
PSMD12	0.221107
GPC1	0.220973
PTPRK	0.220777
FAM50A	0.220752
OPA1	0.220686
NUDCD3	0.220675
MRPS15	0.220665
BAIAP2	0.220651
GID8	0.220598
UBP1	0.220586
FKBP8	0.22052
SPPL3	0.220496
SNX17	0.220488
C1QTNF1	0.220487
FAM3A	0.220463
GOLPH3L	0.220439
NELFCD	0.220409
HSP90B1	0.220321
DENR	0.220229
MAN1B1	0.220214
BIN1	0.220125
DTX4	0.220117
CDS2	0.220093
DFFA	0.220086
WSB2	0.220083
SS18L2	0.220069
MOB2	0.220069
CANX	0.220038
B3GNT7	0.219933
PIK3CB	0.219718
TNS3	0.219688
SRGN	0.219657
CAPRIN1	0.219644
BROX	0.219626
ATP5EP2	0.219568
SPEN	0.219541
TM2D2	0.219523
MACROD2	0.219515
PICALM	0.219449
DDAH2	0.219431
NTPCR	0.21942
KIFAP3	0.219416
IPO5	0.219401
SERPINB9	0.219397
TNFRSF14	0.219314
B3GALT6	0.219306
CHCHD7	0.219201
HSPA9	0.219197
SLC35F2	0.219066
SERINC3	0.219017
TRIT1	0.219005
RALA	0.218974
RSL1D1	0.218923
E2F4	0.218897
PPP1R13L	0.218893
BCAM	0.218887
ROMO1	0.218884
AMFR	0.218872
ITGB8	0.218798
SLC4A4	0.218742
BLOC1S4	0.218729
TFDP2	0.218719
CCDC6	0.218695
MIR210HG	0.218692
CBX1	0.218556
FHL3	0.218515
SLC25A36	0.218505
SRSF2	0.218416
IL18	0.21838
RAB12	0.218333
LEPROTL1	0.218313
AAR2	0.218068
PATJ	0.21805
SOS1	0.218036
LSM14A	0.218019
AGAP3	0.217993
KLC1	0.217951
IFNAR1	0.21795
LAMTOR3	0.217899
ZBTB44	0.21787
USP5	0.21781
IMPDH1	0.217803
MED28	0.217798
SLC11A2	0.217765
H3F3B	0.217732
USP40	0.217702
PSMB5	0.217671
SLC30A7	0.217652
PDZD8	0.217651
TRIM16	0.217618
MCCC2	0.217527
HHLA2	0.217456
OXSR1	0.21745
CMTM4	0.217413
SKIL	0.217319
HPN	0.217299
NOL4L	0.217277
SELENOW	0.217273
WASL	0.217206
NPLOC4	0.217202
ZNF528	0.217187
IMPAD1	0.21712
WDR43	0.217107
FAM20C	0.217057
ADI1	0.21692
BCL7C	0.216915
MACC1	0.216909
VPS26B	0.216891
EPB41L4A-AS1	0.216881
SPCS2	0.216881
C19orf70	0.216865
DNTTIP2	0.216823
GNS	0.216724
PSMD6	0.216685
TNPO3	0.216628
SLC44A1	0.2166
LTBR	0.2166
STARD3NL	0.216599
AFAP1	0.216524
GNL2	0.216392
PIK3R1	0.21639
RHOQ	0.216375
EIF4EBP1	0.21634
SULF2	0.216283
EP300	0.216257
ZFP36L2	0.216201
UBTF	0.216182
TMEM97	0.216177
SUPT16H	0.216115
PDAP1	0.216102
ACACA	0.216058
RABGGTB	0.215984
NEO1	0.215971
NAA38	0.215912
POP4	0.215896
DPP7	0.215888
COL5A1	0.215843
DCAF15	0.215807
RAP1GAP	0.215788
NREP	0.21578
ANAPC16	0.215771
SSX2IP	0.215714
ADGRA3	0.215566
RHOB	0.215533
RPRD2	0.215439
MSL2	0.215431
PRCC	0.215408
SFRP5	0.215385
CINP	0.21536
REXO2	0.215308
DTX3L	0.215299
KDM2A	0.215282
CDC37	0.215244
EIF4H	0.215207
AFTPH	0.215194
CDKN2A	0.215166
ZNF207	0.215117
CAPZA2	0.215043
ADGRE5	0.214945
CPSF3	0.214941
EHD1	0.214878
VHL	0.214811
TARS	0.214768
CRYZ	0.214739
MCMDC2	0.21468
TXN2	0.214561
GRPEL1	0.214544
EXOSC10	0.21449
NAGK	0.214444
DCAF8	0.214438
NDUFB9	0.21433
MPC2	0.214285
BTBD6	0.214222
CD9	0.214155
ATG13	0.214116
LAMB3	0.214096
SELENON	0.214042
CDC42BPA	0.213985
HNMT	0.213984
PRR15	0.213951
N4BP1	0.213934
HDAC2	0.213932
COMMD6	0.213927
RAB34	0.213878
ALG1L	0.213875
PLPP3	0.213839
SRC	0.213791
ZFYVE21	0.213783
DBNL	0.213763
BRD3	0.213651
PSCA	0.21356
COL6A1	0.213523
MFN2	0.213517
NPM1	0.213482
TEAD1	0.213464
PDZD11	0.213379
CDC42EP5	0.213378
NCMAP	0.213343
OSBPL3	0.213339
DNAJA2	0.213325
HK2	0.213238
NOP10	0.213229
TMF1	0.213217
ITFG1	0.213204
PDCD10	0.213203
GRSF1	0.213197
VCL	0.213185
CCDC92	0.213175
SCAF1	0.213171
ANXA5	0.213142
GDE1	0.213083
PRPF40A	0.213037
COMMD7	0.213035
MANF	0.213028
RPS11	0.213026
APPL1	0.212953
CORO1B	0.212854
CSRP1	0.212845
HSPB11	0.212718
PLOD3	0.212619
TBC1D9B	0.212572
CHD3	0.212569
RPL10A	0.212371
CALD1	0.212359
FBLN1	0.212355
TKFC	0.212342
LAMA3	0.212247
DCTN2	0.212173
TUSC2	0.21212
SCCPDH	0.212096
VTCN1	0.212095
SEC14L1	0.212088
SVIL	0.212063
YARS	0.212008
BCL3	0.211901
SLC6A8	0.211876
ALDH9A1	0.21184
PSMA1	0.211808
KLHDC10	0.21174
AP3D1	0.211657
MBTPS1	0.211653
WIPF2	0.211649
NEPRO	0.211633
SUPT6H	0.211626
ATP5G3	0.211567
PRPF8	0.211408
UBE2N	0.21136
MSL1	0.21128
YTHDF1	0.211229
PRPF31	0.211163
PPP4R2	0.211137
ZKSCAN1	0.211043
SUCO	0.211007
HILPDA	0.210982
C14orf119	0.210947
CHTOP	0.210916
HGS	0.210847
MIGA1	0.210758
DTX2	0.21072
CPPED1	0.210633
POR	0.210603
YIPF3	0.210539
RNF40	0.210473
DDX42	0.210462
NDFIP2	0.210456
POGK	0.210425
NUDT4	0.210414
ACAP2	0.21027
MRPL37	0.210218
PSMD14	0.210078
DCAF13	0.210063
FAM89B	0.210026
PLTP	0.209949
H2AFJ	0.209882
CKS1B	0.209864
FIZ1	0.209856
UFM1	0.209807
GAA	0.209786
HUWE1	0.20976
[truncated: 17,476 more rows]

## Sheet: MarkerGenes of CAFs
allmarkers.gene	p_val	avg_logFC	pct.1	pct.2	p_val_adj	cluster
MCAM	8.43018e-270	2.85549	0.853	0.047	1.6825e-265	stellate-like cell
RGS5	5.91949e-205	3.90743	0.671	0.033	1.18141e-200	stellate-like cell
PTP4A3	1.70701e-184	1.92744	0.58	0.021	3.40684e-180	stellate-like cell
MYH11	1.39776e-177	2.90324	0.674	0.057	2.78965e-173	stellate-like cell
APOLD1	4.68157e-170	1.85459	0.505	0.011	9.34347e-166	stellate-like cell
TINAGL1	1.15822e-150	1.58415	0.573	0.043	2.31157e-146	stellate-like cell
PARM1	7.20575e-147	1.50462	0.57	0.044	1.43812e-142	stellate-like cell
SPARCL1	2.16771e-136	2.16265	0.977	0.649	4.32631e-132	stellate-like cell
ADIRF	1.63299e-130	1.76158	0.498	0.036	3.25911e-126	stellate-like cell
GJC1	3.00567e-124	1.65097	0.567	0.068	5.99871e-120	stellate-like cell
NOTCH3	1.44547e-122	1.83227	0.896	0.385	2.88487e-118	stellate-like cell
COL14A1	4.21472e-118	1.64056	0.795	0.202	8.41174e-114	stellate-like cell
PDK4	1.22826e-117	2.28613	0.554	0.067	2.45137e-113	stellate-like cell
A2M	2.77698e-117	1.53863	0.954	0.415	5.5423e-113	stellate-like cell
GPR4	2.70719e-114	1.11725	0.313	0.001	5.403e-110	stellate-like cell
FAM129A	8.36177e-113	1.60703	0.515	0.057	1.66884e-108	stellate-like cell
AVPR1A	1.12066e-112	1.14406	0.316	0.002	2.23661e-108	stellate-like cell
NTRK2	1.69662e-111	1.62731	0.511	0.058	3.38612e-107	stellate-like cell
EFHD1	8.7662e-111	1.11712	0.45	0.035	1.74956e-106	stellate-like cell
OLFML2A	1.33394e-110	1.47877	0.489	0.049	2.66228e-106	stellate-like cell
ADGRF5	1.85163e-107	1.57209	0.407	0.026	3.69549e-103	stellate-like cell
GJA4	1.34449e-106	1.0595	0.3	0.002	2.68334e-102	stellate-like cell
ANGPT2	1.26092e-105	1.38973	0.511	0.059	2.51654e-101	stellate-like cell
KLHL23	2.32076e-105	1.18931	0.365	0.016	4.63177e-101	stellate-like cell
GPX3	1.09887e-104	1.88955	0.586	0.098	2.19312e-100	stellate-like cell
CSPG4	1.18402e-104	1.26904	0.371	0.018	2.36306e-100	stellate-like cell
ADAMTS1	5.01112e-103	2.21325	0.765	0.236	1.00012e-98	stellate-like cell
KCNMB1	6.59343e-100	1.10634	0.371	0.021	1.31592e-95	stellate-like cell
RERGL	2.0178e-95	1.30608	0.27	0.002	4.02713e-91	stellate-like cell
CDH6	1.06939e-94	0.926223	0.358	0.021	2.13428e-90	stellate-like cell
ESAM	3.23213e-94	0.813976	0.264	0.001	6.45068e-90	stellate-like cell
NPNT	4.13516e-92	1.30561	0.505	0.076	8.25295e-88	stellate-like cell
PI15	7.68896e-92	2.16803	0.319	0.014	1.53456e-87	stellate-like cell
PDGFA	6.1996e-91	1.47713	0.596	0.135	1.23732e-86	stellate-like cell
NEURL1B	5.6362e-90	1.21215	0.531	0.091	1.12487e-85	stellate-like cell
SLC38A11	1.26438e-89	1.01857	0.248	0.001	2.52345e-85	stellate-like cell
EBF1	4.14313e-89	1.266	0.583	0.122	8.26886e-85	stellate-like cell
HEYL	3.17384e-88	1.29474	0.596	0.123	6.33436e-84	stellate-like cell
CASQ2	3.60972e-88	0.874352	0.248	0.001	7.20428e-84	stellate-like cell
PPP1R12B	4.55257e-88	1.36056	0.518	0.092	9.08601e-84	stellate-like cell
PLN	1.19362e-86	1.44085	0.469	0.069	2.38223e-82	stellate-like cell
SOD3	1.07444e-84	1.92842	0.674	0.22	2.14436e-80	stellate-like cell
PDE3A	3.49041e-83	1.30206	0.609	0.155	6.96616e-79	stellate-like cell
MAP3K7CL	5.55881e-83	1.11611	0.345	0.028	1.10943e-78	stellate-like cell
ITGA8	5.09059e-82	1.34681	0.342	0.027	1.01598e-77	stellate-like cell
C1QTNF1	4.28425e-80	1.51754	0.788	0.376	8.5505e-76	stellate-like cell
PLCE1	4.2021e-79	1.08942	0.362	0.036	8.38656e-75	stellate-like cell
ITGA7	4.35225e-79	0.77212	0.238	0.004	8.68623e-75	stellate-like cell
ADAMTS9	8.14717e-79	1.10989	0.316	0.022	1.62601e-74	stellate-like cell
CSRP2	8.83463e-79	1.53492	0.612	0.175	1.76322e-74	stellate-like cell
FKBP5	2.41326e-78	1.39856	0.795	0.351	4.81639e-74	stellate-like cell
ARHGAP29	3.20431e-78	0.924856	0.326	0.025	6.39516e-74	stellate-like cell
CPM	3.58307e-78	1.3531	0.365	0.038	7.1511e-74	stellate-like cell
MAP2	6.6783e-78	0.904501	0.306	0.02	1.33286e-73	stellate-like cell
SLC7A2	7.87498e-78	1.15071	0.469	0.079	1.57169e-73	stellate-like cell
EPAS1	2.4224e-77	1.35178	0.756	0.327	4.83463e-73	stellate-like cell
LINGO1	1.27048e-76	0.770673	0.303	0.019	2.53562e-72	stellate-like cell
KCNA5	1.47079e-76	0.681208	0.208	0	2.9354e-72	stellate-like cell
ATP1B2	2.97384e-75	1.01659	0.28	0.015	5.9352e-71	stellate-like cell
CCDC3	1.98112e-74	1.5178	0.505	0.108	3.95392e-70	stellate-like cell
IGFBP7	2.38641e-74	0.828468	0.99	0.933	4.7628e-70	stellate-like cell
CBFA2T3	8.54568e-74	0.887453	0.257	0.011	1.70555e-69	stellate-like cell
CLMN	1.1039e-73	1.12748	0.404	0.057	2.20317e-69	stellate-like cell
S1PR3	2.99165e-73	1.32708	0.586	0.156	5.97074e-69	stellate-like cell
SYNM	3.03934e-73	1.12385	0.296	0.021	6.06592e-69	stellate-like cell
OR51E1	1.34977e-72	0.73492	0.202	0.001	2.69388e-68	stellate-like cell
EPS8	5.38914e-71	1.18209	0.73	0.3	1.07556e-66	stellate-like cell
MAP1B	8.20158e-71	1.22819	0.756	0.319	1.63687e-66	stellate-like cell
NR2F2	3.09828e-70	1.31306	0.824	0.476	6.18354e-66	stellate-like cell
PTMA	8.02001e-68	0.883115	0.958	0.867	1.60063e-63	stellate-like cell
ENPEP	7.95858e-67	1.18085	0.381	0.057	1.58837e-62	stellate-like cell
TPPP3	3.5411e-66	0.894255	0.283	0.023	7.06733e-62	stellate-like cell
PPM1L	3.77533e-65	0.793174	0.274	0.021	7.53479e-61	stellate-like cell
HIGD1B	3.37423e-64	0.674552	0.179	0.001	6.7343e-60	stellate-like cell
ID4	2.09941e-63	1.27334	0.482	0.114	4.19e-59	stellate-like cell
LGI4	9.86077e-63	0.66391	0.179	0.001	1.96801e-58	stellate-like cell
CAV1	5.32495e-62	1.16466	0.818	0.513	1.06275e-57	stellate-like cell
HIPK2	1.11369e-61	0.922898	0.407	0.075	2.2227e-57	stellate-like cell
FHL5	3.32146e-61	0.727343	0.244	0.016	6.62896e-57	stellate-like cell
SSTR2	3.47125e-61	0.786809	0.195	0.005	6.92793e-57	stellate-like cell
MYOCD	4.98427e-61	0.697775	0.186	0.003	9.94761e-57	stellate-like cell
MEF2C	1.2488e-60	1.14461	0.518	0.149	2.49235e-56	stellate-like cell
NDRG2	3.3936e-60	0.995649	0.476	0.114	6.77295e-56	stellate-like cell
RHOB	6.45838e-60	1.79521	0.779	0.484	1.28896e-55	stellate-like cell
RCAN2	4.47509e-59	1.34774	0.521	0.161	8.93137e-55	stellate-like cell
PGF	1.01678e-58	0.94693	0.27	0.025	2.02928e-54	stellate-like cell
MAP3K20	1.62763e-58	1.26681	0.71	0.368	3.24842e-54	stellate-like cell
DSTN	2.21612e-58	1.22549	0.912	0.783	4.42294e-54	stellate-like cell
LAMA5	3.06022e-58	0.822191	0.293	0.034	6.10759e-54	stellate-like cell
PPP1R14A	4.36687e-58	0.846323	0.283	0.03	8.71541e-54	stellate-like cell
TNS1	7.70224e-58	1.10764	0.824	0.516	1.53721e-53	stellate-like cell
ATP1A2	2.09701e-57	0.699512	0.156	0	4.18522e-53	stellate-like cell
LMOD1	4.51017e-57	1.37989	0.472	0.129	9.00139e-53	stellate-like cell
SCN3A	2.36906e-56	0.706472	0.176	0.004	4.72817e-52	stellate-like cell
NTRK3	1.19138e-55	0.783706	0.212	0.012	2.37776e-51	stellate-like cell
ANGPT1	1.24873e-55	1.07481	0.394	0.082	2.49222e-51	stellate-like cell
ACTA2	7.67986e-55	1.44591	0.873	0.635	1.53275e-50	stellate-like cell
2022-09-04	2.27474e-54	0.880943	0.362	0.067	4.53993e-50	stellate-like cell
RNF152	9.21099e-54	1.06149	0.469	0.128	1.83833e-49	stellate-like cell
RCSD1	2.33947e-53	0.599239	0.195	0.009	4.66912e-49	stellate-like cell
STOM	2.49849e-53	1.10105	0.681	0.331	4.98648e-49	stellate-like cell
GPRC5C	4.91513e-53	0.622748	0.215	0.014	9.80961e-49	stellate-like cell
NFASC	2.06673e-52	0.714777	0.254	0.026	4.12478e-48	stellate-like cell
NRIP2	2.30982e-52	0.732817	0.221	0.017	4.60993e-48	stellate-like cell
TBX2	2.82674e-52	0.860244	0.306	0.047	5.6416e-48	stellate-like cell
MGLL	3.68458e-52	0.952662	0.414	0.097	7.35368e-48	stellate-like cell
SUSD5	7.96698e-52	0.836124	0.251	0.026	1.59005e-47	stellate-like cell
JAG1	9.38066e-52	1.05884	0.59	0.227	1.87219e-47	stellate-like cell
RBPMS2	1.89507e-51	0.78297	0.277	0.036	3.78218e-47	stellate-like cell
COX4I2	5.29356e-50	0.551357	0.14	0.001	1.05649e-45	stellate-like cell
NDUFA4L2	7.74347e-50	0.551542	0.182	0.009	1.54544e-45	stellate-like cell
LHFPL6	9.97696e-50	1.15431	0.736	0.452	1.9912e-45	stellate-like cell
HSPB6	1.12473e-49	1.39079	0.557	0.204	2.24474e-45	stellate-like cell
TRPC6	1.38687e-49	0.589922	0.179	0.008	2.76791e-45	stellate-like cell
MOCS1	2.39868e-49	0.681606	0.261	0.031	4.78729e-45	stellate-like cell
CRIP2	2.44038e-49	1.29897	0.59	0.26	4.87051e-45	stellate-like cell
LDB3	3.37361e-49	0.614312	0.156	0.004	6.73306e-45	stellate-like cell
LRRC10B	4.05149e-49	0.528979	0.134	0	8.08596e-45	stellate-like cell
NRARP	1.2642e-48	0.522607	0.176	0.008	2.52309e-44	stellate-like cell
FOXC2	5.70099e-47	0.737494	0.244	0.029	1.1378e-42	stellate-like cell
CALD1	1.39494e-46	0.632585	0.98	0.944	2.78401e-42	stellate-like cell
ACAN	3.17286e-46	0.583206	0.134	0.001	6.3324e-42	stellate-like cell
SORT1	5.12182e-46	0.998762	0.502	0.175	1.02221e-41	stellate-like cell
MYL9	8.91914e-46	1.32782	0.808	0.604	1.78008e-41	stellate-like cell
MT1M	2.10967e-44	1.01188	0.254	0.036	4.21048e-40	stellate-like cell
MAPRE2	2.94608e-44	1.12728	0.544	0.231	5.87978e-40	stellate-like cell
ADAMTS4	3.80096e-44	1.54195	0.528	0.217	7.58596e-40	stellate-like cell
WFDC1	4.52428e-44	0.66092	0.212	0.021	9.02955e-40	stellate-like cell
ADAP2	8.58777e-44	0.479849	0.127	0.001	1.71395e-39	stellate-like cell
COL4A1	1.05309e-43	1.46127	0.779	0.47	2.10176e-39	stellate-like cell
RASD2	4.41211e-43	0.640812	0.186	0.014	8.8057e-39	stellate-like cell
PLAC9	4.49004e-43	0.73701	0.277	0.047	8.96121e-39	stellate-like cell
NRGN	6.96562e-43	0.682484	0.156	0.008	1.3902e-38	stellate-like cell
EGFLAM	1.25331e-42	0.710206	0.199	0.019	2.50135e-38	stellate-like cell
KCNK3	2.17259e-42	0.472089	0.127	0.002	4.33606e-38	stellate-like cell
MTHFD2	2.6e-42	0.995185	0.41	0.121	5.18908e-38	stellate-like cell
FAM13C	5.17939e-42	0.613512	0.195	0.018	1.0337e-37	stellate-like cell
ZFHX3	9.79467e-42	1.0128	0.521	0.21	1.95482e-37	stellate-like cell
LURAP1L	1.01618e-41	0.744688	0.293	0.055	2.02809e-37	stellate-like cell
SEMA5B	3.21287e-41	0.298375	0.124	0.002	6.41225e-37	stellate-like cell
NUDT4	4.28744e-41	1.04215	0.463	0.161	8.55687e-37	stellate-like cell
SCN4B	5.23999e-41	0.583162	0.182	0.015	1.0458e-36	stellate-like cell
AOC3	7.1778e-41	1.03906	0.557	0.239	1.43255e-36	stellate-like cell
SRL	1.52895e-40	0.424421	0.114	0.001	3.05148e-36	stellate-like cell
ABCC9	2.18536e-40	1.26963	0.371	0.1	4.36155e-36	stellate-like cell
HRH2	4.98153e-40	0.539318	0.14	0.006	9.94214e-36	stellate-like cell
EDNRB	5.99576e-40	0.831436	0.267	0.047	1.19663e-35	stellate-like cell
GUCY1B3	1.44847e-39	0.931904	0.489	0.189	2.89085e-35	stellate-like cell
ADCY3	2.54621e-39	0.737146	0.293	0.06	5.08172e-35	stellate-like cell
IFITM2	3.15194e-39	0.880477	0.857	0.688	6.29065e-35	stellate-like cell
COL4A2	3.5346e-39	1.2025	0.821	0.586	7.05435e-35	stellate-like cell
EHD2	6.26474e-39	0.949316	0.629	0.336	1.25032e-34	stellate-like cell
ARHGEF17	6.89123e-39	0.860086	0.397	0.12	1.37535e-34	stellate-like cell
LPP	1.03714e-38	0.987064	0.779	0.564	2.06992e-34	stellate-like cell
UTRN	1.49609e-38	0.927879	0.668	0.375	2.9859e-34	stellate-like cell
MYLK	3.74121e-38	1.0399	0.818	0.682	7.4667e-34	stellate-like cell
CD4	1.26796e-37	0.790859	0.277	0.053	2.53059e-33	stellate-like cell
SPEG	6.84669e-37	0.682638	0.195	0.023	1.36646e-32	stellate-like cell
ADCY5	6.86046e-37	0.718425	0.199	0.025	1.36921e-32	stellate-like cell
NMNAT2	2.55691e-36	0.310723	0.121	0.004	5.10309e-32	stellate-like cell
CARMN	3.21357e-36	0.917487	0.332	0.085	6.41365e-32	stellate-like cell
PDE5A	5.74282e-36	0.837332	0.368	0.11	1.14615e-31	stellate-like cell
OAZ2	7.33114e-36	0.96951	0.537	0.26	1.46315e-31	stellate-like cell
BTG1	7.62279e-36	0.914139	0.57	0.288	1.52136e-31	stellate-like cell
RASL11A	8.98536e-36	0.471066	0.143	0.009	1.7933e-31	stellate-like cell
FABP4	1.08425e-35	0.776795	0.169	0.016	2.16394e-31	stellate-like cell
CDC42EP4	1.66467e-35	0.746127	0.264	0.053	3.32235e-31	stellate-like cell
GPRIN3	2.82599e-35	0.415104	0.111	0.003	5.64011e-31	stellate-like cell
SEMA4B	2.96898e-35	0.895873	0.42	0.147	5.9255e-31	stellate-like cell
KCNAB1	5.94653e-35	0.762851	0.218	0.035	1.18681e-30	stellate-like cell
NTN4	7.9169e-35	0.795734	0.274	0.059	1.58006e-30	stellate-like cell
SOX13	9.02512e-35	0.568324	0.208	0.03	1.80123e-30	stellate-like cell
ZBTB16	1.06912e-34	0.733262	0.238	0.042	2.13375e-30	stellate-like cell
C11orf96	1.47998e-34	1.2641	0.752	0.525	2.95374e-30	stellate-like cell
RBPMS	2.28936e-34	0.910289	0.642	0.386	4.5691e-30	stellate-like cell
FRMD3	4.38014e-34	0.52941	0.137	0.009	8.74189e-30	stellate-like cell
FILIP1	6.86204e-34	0.722784	0.293	0.07	1.36953e-29	stellate-like cell
SLIT3	2.36672e-33	1.0137	0.479	0.204	4.72349e-29	stellate-like cell
ARHGDIB	4.95625e-33	0.925647	0.326	0.092	9.89169e-29	stellate-like cell
SBSPON	1.12529e-32	0.446468	0.13	0.008	2.24585e-28	stellate-like cell
PHLDA1	1.15028e-32	0.835997	0.684	0.419	2.29573e-28	stellate-like cell
MFGE8	2.77128e-32	1.20214	0.609	0.366	5.53093e-28	stellate-like cell
PEAR1	3.95777e-32	0.467005	0.176	0.022	7.89891e-28	stellate-like cell
IFITM3	5.71223e-32	0.517116	0.961	0.864	1.14005e-27	stellate-like cell
REEP1	5.99859e-32	0.325444	0.101	0.003	1.1972e-27	stellate-like cell
NFIB	1.17942e-31	0.941197	0.495	0.226	2.35388e-27	stellate-like cell
AKAP1	6.55695e-31	0.738133	0.277	0.069	1.30864e-26	stellate-like cell
KCNJ8	1.11089e-30	0.846564	0.264	0.063	2.21711e-26	stellate-like cell
MRVI1	1.22875e-30	0.898724	0.531	0.27	2.45235e-26	stellate-like cell
SORBS2	3.81312e-30	1.08496	0.313	0.094	7.61023e-26	stellate-like cell
RGS7BP	4.01485e-30	0.355954	0.114	0.006	8.01283e-26	stellate-like cell
CDK18	4.20366e-30	0.473668	0.166	0.021	8.38966e-26	stellate-like cell
RAB6B	7.56003e-30	0.601227	0.254	0.058	1.50883e-25	stellate-like cell
ROCK2	1.57565e-29	0.809256	0.651	0.412	3.14468e-25	stellate-like cell
PLEKHG3	1.89635e-29	0.605725	0.208	0.038	3.78473e-25	stellate-like cell
GUCY1A2	2.02369e-29	0.757713	0.287	0.077	4.03888e-25	stellate-like cell
SYNPO2	2.50808e-29	0.969148	0.427	0.175	5.00562e-25	stellate-like cell
ARHGEF7	2.87189e-29	0.845061	0.466	0.214	5.73171e-25	stellate-like cell
ARHGAP15	6.49629e-29	0.428242	0.143	0.015	1.29653e-24	stellate-like cell
MYOM1	9.98889e-29	0.374596	0.107	0.006	1.99358e-24	stellate-like cell
MYL6	1.00019e-28	0.680428	0.873	0.811	1.99617e-24	stellate-like cell
FAM212B	3.84651e-28	0.378228	0.114	0.008	7.67686e-24	stellate-like cell
LINC02202	3.89825e-28	0.376324	0.143	0.016	7.78012e-24	stellate-like cell
MKNK2	4.65109e-28	0.796273	0.339	0.116	9.28265e-24	stellate-like cell
LGALSL	5.87277e-28	0.671721	0.221	0.047	1.17209e-23	stellate-like cell
FCMR	6.98056e-28	0.433704	0.107	0.006	1.39318e-23	stellate-like cell
PRUNE2	1.09896e-27	0.422501	0.143	0.016	2.19331e-23	stellate-like cell
ANGPTL1	1.22145e-27	0.702723	0.208	0.041	2.43777e-23	stellate-like cell
SLC8A1	1.29229e-27	0.457833	0.13	0.013	2.57915e-23	stellate-like cell
TFPI	4.5528e-27	0.895149	0.472	0.228	9.08648e-23	stellate-like cell
FRZB	4.93771e-27	0.893822	0.495	0.243	9.85467e-23	stellate-like cell
ATP2B4	5.87119e-27	0.852166	0.547	0.319	1.17177e-22	stellate-like cell
ECE1	1.06772e-26	0.754201	0.381	0.145	2.13095e-22	stellate-like cell
FRY	1.07464e-26	0.581931	0.264	0.07	2.14476e-22	stellate-like cell
RYR2	1.16728e-26	0.623747	0.166	0.026	2.32967e-22	stellate-like cell
HSPB7	1.2503e-26	0.557358	0.143	0.018	2.49535e-22	stellate-like cell
2022-09-07	1.75508e-26	0.581591	0.801	0.721	3.50279e-22	stellate-like cell
VIM	1.912e-26	0.398096	0.99	0.958	3.81597e-22	stellate-like cell
MT1X	2.07631e-26	1.27807	0.554	0.305	4.14391e-22	stellate-like cell
SGCA	2.47257e-26	0.345969	0.111	0.008	4.93476e-22	stellate-like cell
TMSB4X	2.52151e-26	0.417038	0.961	0.934	5.03243e-22	stellate-like cell
PCDH1	2.56746e-26	0.455313	0.192	0.037	5.12414e-22	stellate-like cell
PGM5	5.38731e-26	0.488024	0.169	0.028	1.0752e-21	stellate-like cell
DMD	7.72034e-26	0.610518	0.254	0.065	1.54083e-21	stellate-like cell
PPP1R12A	8.34561e-26	0.828236	0.651	0.466	1.66562e-21	stellate-like cell
IGFBP4	8.98865e-26	0.426766	0.951	0.877	1.79395e-21	stellate-like cell
PDGFRB	9.37137e-26	0.769316	0.694	0.497	1.87034e-21	stellate-like cell
BCAM	1.28306e-25	0.430431	0.156	0.023	2.56073e-21	stellate-like cell
PTGIR	1.69052e-25	0.667915	0.3	0.094	3.37395e-21	stellate-like cell
NFIA	1.85751e-25	0.714137	0.336	0.114	3.70722e-21	stellate-like cell
LBH	2.07948e-25	1.14306	0.534	0.312	4.15023e-21	stellate-like cell
RAP2A	2.38913e-25	0.815822	0.417	0.19	4.76822e-21	stellate-like cell
CD93	3.90477e-25	0.296565	0.104	0.008	7.79314e-21	stellate-like cell
H3F3B	4.23127e-25	0.533739	0.922	0.842	8.44478e-21	stellate-like cell
VPS13D	5.11703e-25	0.77497	0.322	0.118	1.02126e-20	stellate-like cell
KIAA0040	5.51586e-25	0.621788	0.309	0.101	1.10086e-20	stellate-like cell
MT2A	7.07904e-25	0.803307	0.821	0.644	1.41284e-20	stellate-like cell
TOB1	7.46145e-25	1.07296	0.531	0.315	1.48916e-20	stellate-like cell
ARHGAP6	1.14602e-24	0.501452	0.153	0.023	2.28722e-20	stellate-like cell
SORBS1	2.49833e-24	0.900576	0.313	0.111	4.98617e-20	stellate-like cell
HSPB1	2.79495e-24	0.740095	0.756	0.594	5.57816e-20	stellate-like cell
GRK5	2.97528e-24	0.440906	0.137	0.018	5.93806e-20	stellate-like cell
SMOC2	4.73091e-24	0.900397	0.537	0.311	9.44194e-20	stellate-like cell
LAMA3	8.28213e-24	0.358849	0.147	0.022	1.65295e-19	stellate-like cell
SLCO3A1	1.2121e-23	0.677517	0.303	0.104	2.41911e-19	stellate-like cell
CCDC102B	4.27722e-23	0.877664	0.27	0.085	8.53647e-19	stellate-like cell
FBLIM1	4.70746e-23	0.800511	0.583	0.392	9.39514e-19	stellate-like cell
GADD45B	4.72212e-23	1.0901	0.433	0.219	9.4244e-19	stellate-like cell
ITGA1	5.68348e-23	0.804328	0.658	0.483	1.13431e-18	stellate-like cell
CACNA1H	7.25085e-23	0.430913	0.166	0.031	1.44712e-18	stellate-like cell
SUSD2	8.97687e-23	0.89236	0.309	0.113	1.7916e-18	stellate-like cell
PPP1CB	1.95322e-22	0.8039	0.661	0.514	3.89825e-18	stellate-like cell
COL18A1	2.51778e-22	0.628017	0.254	0.077	5.02499e-18	stellate-like cell
SERPINI1	4.96458e-22	0.597065	0.199	0.047	9.90831e-18	stellate-like cell
PLXDC1	5.5813e-22	1.12904	0.384	0.179	1.11391e-17	stellate-like cell
PTEN	1.02719e-21	0.672996	0.746	0.601	2.05006e-17	stellate-like cell
TACC1	1.22168e-21	0.692815	0.7	0.543	2.43822e-17	stellate-like cell
HEY2	1.26984e-21	0.38327	0.134	0.02	2.53435e-17	stellate-like cell
DYNC1I1	1.37641e-21	0.376428	0.121	0.016	2.74704e-17	stellate-like cell
KLF9	1.50796e-21	0.634586	0.808	0.709	3.00958e-17	stellate-like cell
BTG2	2.58919e-21	1.17299	0.446	0.234	5.16752e-17	stellate-like cell
MEF2D	2.99171e-21	0.801174	0.502	0.3	5.97085e-17	stellate-like cell
ANKRD29	3.20332e-21	0.313869	0.107	0.012	6.39319e-17	stellate-like cell
TTLL7	3.45281e-21	0.582091	0.202	0.051	6.89113e-17	stellate-like cell
STEAP4	5.467e-21	1.3525	0.205	0.053	1.0911e-16	stellate-like cell
C2orf40	6.78614e-21	0.728139	0.166	0.035	1.35438e-16	stellate-like cell
SAMHD1	9.72952e-21	0.610441	0.489	0.261	1.94182e-16	stellate-like cell
ITGA3	1.41993e-20	0.614023	0.205	0.055	2.83389e-16	stellate-like cell
FOS	1.56151e-20	1.20081	0.681	0.483	3.11647e-16	stellate-like cell
SYNE2	1.76856e-20	0.757642	0.381	0.176	3.52969e-16	stellate-like cell
INAFM2	1.89588e-20	0.485466	0.186	0.045	3.78381e-16	stellate-like cell
INPP4B	2.01818e-20	0.590079	0.254	0.082	4.02789e-16	stellate-like cell
CHST2	2.09864e-20	0.464355	0.156	0.031	4.18847e-16	stellate-like cell
KCNE4	2.10005e-20	0.769748	0.528	0.315	4.19128e-16	stellate-like cell
TAGLN2	3.46088e-20	0.502712	0.811	0.72	6.90723e-16	stellate-like cell
PHLDA2	3.67813e-20	0.58912	0.205	0.057	7.34082e-16	stellate-like cell
JUNB	4.37959e-20	1.09536	0.515	0.307	8.74078e-16	stellate-like cell
IL6R	5.2425e-20	0.500082	0.124	0.019	1.0463e-15	stellate-like cell
KANK2	8.53651e-20	0.775483	0.645	0.507	1.70372e-15	stellate-like cell
HIP1	1.3931e-19	0.735482	0.472	0.268	2.78035e-15	stellate-like cell
UBA2	1.89471e-19	0.714059	0.423	0.226	3.78146e-15	stellate-like cell
TACC2	2.06561e-19	0.364971	0.134	0.023	4.12254e-15	stellate-like cell
ROCK1	3.14903e-19	0.666317	0.645	0.478	6.28483e-15	stellate-like cell
LAMC1	4.65451e-19	0.665512	0.694	0.603	9.28948e-15	stellate-like cell
ISYNA1	4.79272e-19	0.640711	0.248	0.083	9.5653e-15	stellate-like cell
MICAL1	6.40762e-19	0.49288	0.176	0.043	1.27883e-14	stellate-like cell
MT1A	6.94179e-19	0.828622	0.153	0.033	1.38544e-14	stellate-like cell
TAGLN	6.99873e-19	0.623116	0.326	0.145	1.39681e-14	stellate-like cell
FRMD4A	7.34575e-19	0.520688	0.225	0.071	1.46606e-14	stellate-like cell
TLN1	9.20203e-19	0.563947	0.707	0.59	1.83654e-14	stellate-like cell
TMEM108	1.0483e-18	0.338873	0.111	0.016	2.0922e-14	stellate-like cell
APLP2	1.12606e-18	0.689503	0.58	0.419	2.24738e-14	stellate-like cell
GUCY1A3	1.21386e-18	0.624696	0.554	0.35	2.42263e-14	stellate-like cell
SYNPO	1.45758e-18	0.602731	0.381	0.184	2.90904e-14	stellate-like cell
RERG	1.68115e-18	0.543229	0.241	0.081	3.35524e-14	stellate-like cell
GSN	2.64784e-18	0.421093	0.756	0.642	5.28456e-14	stellate-like cell
RASL12	4.72269e-18	0.29992	0.107	0.016	9.42555e-14	stellate-like cell
PDLIM1	7.18457e-18	0.695709	0.45	0.265	1.4339e-13	stellate-like cell
LINC00924	7.57484e-18	0.389713	0.111	0.017	1.51179e-13	stellate-like cell
FGD4	9.00225e-18	0.486707	0.153	0.035	1.79667e-13	stellate-like cell
CAMK2N1	1.51898e-17	0.838183	0.55	0.382	3.03157e-13	stellate-like cell
CKB	2.47886e-17	0.325487	0.111	0.018	4.94731e-13	stellate-like cell
CRYAB	2.84205e-17	0.596626	0.303	0.13	5.67217e-13	stellate-like cell
GNAS	3.18567e-17	0.353274	0.912	0.853	6.35795e-13	stellate-like cell
NET1	3.75981e-17	1.05983	0.443	0.27	7.50384e-13	stellate-like cell
ZFP36	5.69835e-17	0.605393	0.756	0.609	1.13728e-12	stellate-like cell
RASD1	7.38707e-17	0.718111	0.179	0.05	1.47431e-12	stellate-like cell
COBLL1	7.85424e-17	0.605095	0.313	0.138	1.56755e-12	stellate-like cell
TPM2	8.22707e-17	0.76126	0.664	0.562	1.64196e-12	stellate-like cell
EOGT	8.55058e-17	0.490911	0.225	0.077	1.70653e-12	stellate-like cell
MAOA	8.63686e-17	0.378359	0.101	0.015	1.72374e-12	stellate-like cell
CSRP1	1.19061e-16	0.876039	0.609	0.487	2.37621e-12	stellate-like cell
YWHAZ	1.23705e-16	0.398933	0.831	0.793	2.46891e-12	stellate-like cell
PPIA	1.35574e-16	0.447998	0.752	0.667	2.70579e-12	stellate-like cell
LINC00702	3.51245e-16	0.352616	0.143	0.033	7.01015e-12	stellate-like cell
JADE1	7.03315e-16	0.709961	0.248	0.098	1.40368e-11	stellate-like cell
C3orf70	7.0418e-16	0.26662	0.137	0.031	1.4054e-11	stellate-like cell
ACTG2	7.16746e-16	0.881181	0.205	0.068	1.43048e-11	stellate-like cell
MTUS1	7.42268e-16	0.529539	0.322	0.146	1.48142e-11	stellate-like cell
CD81	7.46753e-16	0.698209	0.72	0.653	1.49037e-11	stellate-like cell
JPH2	9.90045e-16	0.355118	0.107	0.019	1.97593e-11	stellate-like cell
FAM241A	1.66136e-15	0.351559	0.134	0.03	3.31575e-11	stellate-like cell
ARHGAP26	2.3132e-15	0.42493	0.14	0.034	4.61667e-11	stellate-like cell
S100A4	2.4907e-15	0.836657	0.632	0.52	4.97093e-11	stellate-like cell
RGMA	3.9051e-15	0.458998	0.169	0.05	7.79379e-11	stellate-like cell
NEXN	4.60105e-15	0.729843	0.518	0.361	9.18279e-11	stellate-like cell
PDE1A	5.0956e-15	0.472407	0.257	0.105	1.01698e-10	stellate-like cell
NCK2	5.7265e-15	0.67203	0.446	0.282	1.1429e-10	stellate-like cell
JUN	8.51209e-15	0.907927	0.544	0.37	1.69884e-10	stellate-like cell
ARHGEF12	1.0327e-14	0.630799	0.531	0.385	2.06107e-10	stellate-like cell
MPRIP	1.03631e-14	0.589307	0.466	0.3	2.06826e-10	stellate-like cell
CBX7	1.12713e-14	0.553026	0.221	0.083	2.24954e-10	stellate-like cell
MALAT1	1.34954e-14	0.349173	0.997	0.966	2.6934e-10	stellate-like cell
TSPAN14	1.46208e-14	0.50143	0.221	0.084	2.91803e-10	stellate-like cell
PTK2	1.55544e-14	0.645753	0.381	0.217	3.10435e-10	stellate-like cell
RPS27A	1.9223e-14	0.326013	0.925	0.856	3.83653e-10	stellate-like cell
LPL	2.0214e-14	0.538204	0.134	0.032	4.0343e-10	stellate-like cell
EEF1D	2.07506e-14	0.546685	0.726	0.626	4.14141e-10	stellate-like cell
ST6GAL1	2.47478e-14	0.444442	0.111	0.023	4.93916e-10	stellate-like cell
VCL	3.01849e-14	0.579239	0.638	0.532	6.0243e-10	stellate-like cell
LMNA	3.32943e-14	0.609382	0.492	0.327	6.64487e-10	stellate-like cell
TMTC1	5.94926e-14	0.458493	0.179	0.06	1.18735e-09	stellate-like cell
YWHAB	7.95716e-14	0.439743	0.752	0.696	1.58809e-09	stellate-like cell
CRTC3	8.35536e-14	0.658121	0.443	0.285	1.66756e-09	stellate-like cell
TBC1D1	9.02617e-14	0.598891	0.329	0.174	1.80144e-09	stellate-like cell
SOX5	9.03789e-14	0.420918	0.111	0.024	1.80378e-09	stellate-like cell
CALHM2	9.60705e-14	0.448869	0.235	0.095	1.91737e-09	stellate-like cell
CBX6	1.34327e-13	0.61327	0.381	0.222	2.6809e-09	stellate-like cell
PACSIN2	1.52167e-13	0.515809	0.221	0.089	3.03695e-09	stellate-like cell
FXYD1	2.07741e-13	0.277432	0.114	0.026	4.14609e-09	stellate-like cell
FOXC1	2.48276e-13	0.517477	0.186	0.065	4.9551e-09	stellate-like cell
ITIH5	2.67827e-13	0.640614	0.192	0.07	5.34529e-09	stellate-like cell
CD151	2.86164e-13	0.710147	0.508	0.373	5.71126e-09	stellate-like cell
FAM122A	3.25972e-13	0.491428	0.228	0.093	6.50576e-09	stellate-like cell
MGST3	3.46526e-13	0.631908	0.619	0.544	6.91597e-09	stellate-like cell
ZEB2	4.16726e-13	0.607649	0.55	0.418	8.31702e-09	stellate-like cell
ENTPD1	4.86313e-13	0.538193	0.375	0.208	9.70584e-09	stellate-like cell
CELSR2	5.52546e-13	0.291054	0.104	0.022	1.10277e-08	stellate-like cell
PRKG1	5.77707e-13	0.641299	0.427	0.278	1.15299e-08	stellate-like cell
ATP5G2	5.78691e-13	0.488447	0.684	0.581	1.15495e-08	stellate-like cell
FHL1	6.84747e-13	0.934332	0.43	0.287	1.36662e-08	stellate-like cell
MAP7D3	6.88785e-13	0.527369	0.3	0.149	1.37468e-08	stellate-like cell
CD59	7.52801e-13	0.53083	0.7	0.651	1.50244e-08	stellate-like cell
FILIP1L	7.77075e-13	0.573303	0.687	0.564	1.55089e-08	stellate-like cell
SLC7A5	8.78564e-13	0.30611	0.134	0.036	1.75344e-08	stellate-like cell
ATP5B	1.07758e-12	0.46376	0.583	0.461	2.15063e-08	stellate-like cell
NACC2	1.08818e-12	0.502776	0.215	0.086	2.17178e-08	stellate-like cell
TMEM38B	1.11078e-12	0.392625	0.166	0.055	2.2169e-08	stellate-like cell
CRISPLD2	1.1354e-12	0.758361	0.723	0.684	2.26604e-08	stellate-like cell
PFN1	1.17673e-12	0.391749	0.805	0.766	2.34853e-08	stellate-like cell
MARK1	1.17925e-12	0.376975	0.137	0.038	2.35354e-08	stellate-like cell
C1QTNF2	1.28013e-12	0.38223	0.156	0.049	2.55488e-08	stellate-like cell
DMPK	1.35125e-12	0.360891	0.173	0.059	2.69682e-08	stellate-like cell
TNFRSF21	1.36863e-12	0.55642	0.339	0.184	2.73151e-08	stellate-like cell
ADAMTS10	1.76901e-12	0.441876	0.137	0.04	3.53058e-08	stellate-like cell
MOB2	2.16579e-12	0.430141	0.163	0.054	4.32248e-08	stellate-like cell
MYC	2.49111e-12	0.439295	0.225	0.094	4.97176e-08	stellate-like cell
MXI1	2.81274e-12	0.54992	0.365	0.214	5.61367e-08	stellate-like cell
SLC25A3	2.9659e-12	0.437564	0.743	0.661	5.91935e-08	stellate-like cell
C15orf39	3.60858e-12	0.313294	0.134	0.038	7.20201e-08	stellate-like cell
LRRFIP1	3.78123e-12	0.641552	0.479	0.336	7.54658e-08	stellate-like cell
CEBPD	4.64065e-12	0.793496	0.466	0.324	9.26182e-08	stellate-like cell
SLC25A5	5.65876e-12	0.546569	0.479	0.347	1.12938e-07	stellate-like cell
SNTA1	5.67664e-12	0.407196	0.156	0.052	1.13294e-07	stellate-like cell
EGFL6	6.16233e-12	0.932078	0.355	0.209	1.22988e-07	stellate-like cell
CAP2	6.73739e-12	0.415316	0.215	0.089	1.34465e-07	stellate-like cell
COX6C	6.78219e-12	0.377959	0.743	0.673	1.35359e-07	stellate-like cell
LZTS1	6.78673e-12	0.275041	0.107	0.026	1.35449e-07	stellate-like cell
FADS3	7.03763e-12	0.317142	0.121	0.032	1.40457e-07	stellate-like cell
SH3KBP1	7.36391e-12	0.517153	0.365	0.216	1.46969e-07	stellate-like cell
CYFIP2	7.79994e-12	0.346157	0.104	0.025	1.55671e-07	stellate-like cell
TOB2	7.92487e-12	0.669735	0.322	0.184	1.58165e-07	stellate-like cell
ZNF703	8.82831e-12	0.549331	0.303	0.162	1.76195e-07	stellate-like cell
DDX5	9.2915e-12	0.347362	0.821	0.771	1.8544e-07	stellate-like cell
EPB41L1	9.92495e-12	0.549694	0.339	0.199	1.98082e-07	stellate-like cell
ACTN4	1.11119e-11	0.702891	0.391	0.253	2.21772e-07	stellate-like cell
TNS2	1.14201e-11	0.474271	0.199	0.081	2.27921e-07	stellate-like cell
RPL10A	1.78743e-11	0.339698	0.879	0.805	3.56736e-07	stellate-like cell
CALM1	2.05759e-11	0.351143	0.837	0.781	4.10654e-07	stellate-like cell
MSN	2.30465e-11	0.435721	0.629	0.552	4.59963e-07	stellate-like cell
ITPK1	2.65932e-11	0.334838	0.13	0.039	5.30748e-07	stellate-like cell
CAV2	2.74336e-11	0.551591	0.436	0.298	5.4752e-07	stellate-like cell
VAMP2	2.98317e-11	0.539221	0.479	0.349	5.9538e-07	stellate-like cell
CPT1A	3.00066e-11	0.584615	0.296	0.161	5.98871e-07	stellate-like cell
DTNA	3.02056e-11	0.324364	0.104	0.026	6.02842e-07	stellate-like cell
CNN1	3.15714e-11	0.58364	0.153	0.053	6.30102e-07	stellate-like cell
CDKN1A	4.02453e-11	0.64954	0.577	0.454	8.03216e-07	stellate-like cell
PLCB4	5.02119e-11	0.428691	0.121	0.035	1.00213e-06	stellate-like cell
EPN2	5.43675e-11	0.526542	0.326	0.185	1.08507e-06	stellate-like cell
TRNP1	5.49424e-11	0.37089	0.147	0.05	1.09654e-06	stellate-like cell
ITPR1	6.90107e-11	0.379987	0.195	0.08	1.37732e-06	stellate-like cell
LDHB	7.4005e-11	0.473417	0.603	0.527	1.47699e-06	stellate-like cell
SH3BGRL	9.16004e-11	0.544062	0.593	0.498	1.82816e-06	stellate-like cell
NES	1.01245e-10	0.526392	0.257	0.128	2.02065e-06	stellate-like cell
SPTBN1	1.14702e-10	0.389736	0.564	0.408	2.28923e-06	stellate-like cell
DGKH	1.28788e-10	0.435964	0.267	0.134	2.57035e-06	stellate-like cell
CAVIN3	1.46246e-10	0.721767	0.326	0.197	2.91877e-06	stellate-like cell
SEMA4C	1.60144e-10	0.357263	0.218	0.098	3.19616e-06	stellate-like cell
YBX3	1.61376e-10	0.657122	0.622	0.544	3.22074e-06	stellate-like cell
ACTB	2.29476e-10	0.318529	0.971	0.952	4.57988e-06	stellate-like cell
RPS4X	2.34909e-10	0.251687	0.837	0.734	4.68832e-06	stellate-like cell
MBNL1	2.51039e-10	0.50647	0.596	0.504	5.01024e-06	stellate-like cell
SASH1	3.49987e-10	0.484375	0.199	0.086	6.98504e-06	stellate-like cell
PTMS	4.4045e-10	0.576535	0.459	0.319	8.79051e-06	stellate-like cell
RPL35A	6.38966e-10	0.32572	0.86	0.805	1.27525e-05	stellate-like cell
RPL8	6.62678e-10	0.313698	0.857	0.778	1.32257e-05	stellate-like cell
MRGPRF	6.66199e-10	0.315107	0.147	0.053	1.3296e-05	stellate-like cell
MT1E	6.66818e-10	0.83494	0.417	0.306	1.33084e-05	stellate-like cell
TRAK1	7.2316e-10	0.395312	0.293	0.163	1.44328e-05	stellate-like cell
SLC25A4	7.70223e-10	0.458057	0.163	0.064	1.53721e-05	stellate-like cell
SNRK	8.35202e-10	0.459848	0.189	0.083	1.6669e-05	stellate-like cell
YBX1	9.01228e-10	0.325678	0.769	0.726	1.79867e-05	stellate-like cell
CBL	1.04104e-09	0.382267	0.202	0.09	2.07771e-05	stellate-like cell
PLXND1	1.1966e-09	0.4188	0.218	0.106	2.38817e-05	stellate-like cell
PDE1B	1.27535e-09	0.406536	0.163	0.064	2.54535e-05	stellate-like cell
KALRN	1.5851e-09	0.417583	0.16	0.063	3.16355e-05	stellate-like cell
SYNGR2	1.69341e-09	0.436355	0.176	0.075	3.3797e-05	stellate-like cell
UBB	1.73585e-09	0.356772	0.697	0.627	3.4644e-05	stellate-like cell
ABTB1	1.76288e-09	0.308417	0.121	0.039	3.51835e-05	stellate-like cell
SLC38A1	2.608e-09	0.381334	0.134	0.047	5.20504e-05	stellate-like cell
MYLIP	2.76113e-09	0.307028	0.176	0.074	5.51066e-05	stellate-like cell
SELENBP1	3.14998e-09	0.570889	0.248	0.133	6.28673e-05	stellate-like cell
PLEKHH3	3.3685e-09	0.325157	0.13	0.046	6.72284e-05	stellate-like cell
WWP2	3.57161e-09	0.341681	0.205	0.096	7.12823e-05	stellate-like cell
RPL34	3.73764e-09	0.27753	0.948	0.899	7.45957e-05	stellate-like cell
NECTIN1	3.76897e-09	0.271516	0.117	0.038	7.52211e-05	stellate-like cell
STK39	3.79729e-09	0.409756	0.251	0.133	7.57864e-05	stellate-like cell
SMIM12	3.96027e-09	0.466416	0.225	0.114	7.90391e-05	stellate-like cell
MOB3B	4.05113e-09	0.409518	0.14	0.052	8.08525e-05	stellate-like cell
EDNRA	4.09466e-09	0.432881	0.56	0.446	8.17213e-05	stellate-like cell
ADGRE5	4.10224e-09	0.329632	0.117	0.038	8.18726e-05	stellate-like cell
SPEN	4.16002e-09	0.469129	0.384	0.245	8.30256e-05	stellate-like cell
SORBS3	4.36233e-09	0.56326	0.352	0.235	8.70633e-05	stellate-like cell
NRP1	4.50137e-09	0.462186	0.43	0.314	8.98383e-05	stellate-like cell
MYO1B	5.04108e-09	0.776942	0.495	0.434	0.00010061	stellate-like cell
EBF2	6.06214e-09	0.340265	0.121	0.041	0.000120988	stellate-like cell
CS	8.66119e-09	0.435906	0.397	0.277	0.00017286	stellate-like cell
DACT3	9.11429e-09	0.467656	0.241	0.129	0.000181903	stellate-like cell
MTHFR	9.25386e-09	0.352859	0.13	0.048	0.000184688	stellate-like cell
FLNA	1.09601e-08	0.711438	0.453	0.351	0.000218741	stellate-like cell
ARHGAP10	1.21764e-08	0.330511	0.202	0.097	0.000243016	stellate-like cell
ARPC1A	1.21871e-08	0.521946	0.316	0.2	0.00024323	stellate-like cell
VASP	1.24152e-08	0.482548	0.326	0.209	0.000247783	stellate-like cell
TIPARP	1.26993e-08	0.576239	0.27	0.157	0.000253453	stellate-like cell
EID1	1.29431e-08	0.362623	0.661	0.64	0.000258319	stellate-like cell
PM20D2	1.50403e-08	0.41434	0.127	0.047	0.000300175	stellate-like cell
WDFY2	1.50531e-08	0.380848	0.163	0.069	0.00030043	stellate-like cell
SPTSSA	1.56295e-08	0.545322	0.378	0.268	0.000311933	stellate-like cell
LTBP1	1.64099e-08	0.576287	0.586	0.517	0.000327508	stellate-like cell
SYF2	1.72616e-08	0.448326	0.397	0.286	0.000344508	stellate-like cell
HSDL2	1.76804e-08	0.473444	0.199	0.097	0.000352865	stellate-like cell
RSU1	2.03103e-08	0.472244	0.482	0.399	0.000405353	stellate-like cell
B3GNT2	2.16129e-08	0.370432	0.257	0.14	0.000431351	stellate-like cell
PICALM	2.64106e-08	0.398685	0.567	0.485	0.000527103	stellate-like cell
MYH9	3.29994e-08	0.321091	0.866	0.824	0.000658603	stellate-like cell
CTBP2	3.86476e-08	0.44115	0.29	0.177	0.000771328	stellate-like cell
SELENOW	3.90334e-08	0.539243	0.482	0.398	0.000779029	stellate-like cell
SSBP2	4.20893e-08	0.515034	0.254	0.146	0.000840018	stellate-like cell
UGCG	4.40686e-08	0.418945	0.528	0.431	0.000879522	stellate-like cell
TGFB1I1	4.48331e-08	0.444393	0.355	0.247	0.00089478	stellate-like cell
PARD6G	4.68856e-08	0.381377	0.169	0.077	0.000935743	stellate-like cell
RABGAP1	4.89057e-08	0.502108	0.423	0.317	0.000976061	stellate-like cell
LRRC8A	5.32055e-08	0.500938	0.231	0.129	0.00106187	stellate-like cell
CRIM1	5.46322e-08	0.610046	0.326	0.221	0.00109035	stellate-like cell
ARHGEF6	5.70735e-08	0.319235	0.16	0.07	0.00113907	stellate-like cell
HES1	5.9824e-08	0.449324	0.254	0.143	0.00119397	stellate-like cell
ZMIZ1	6.5609e-08	0.545894	0.381	0.272	0.00130943	stellate-like cell
HSP90AA1	6.58646e-08	0.265014	0.899	0.88	0.00131453	stellate-like cell
NPTN	6.60947e-08	0.427436	0.482	0.387	0.00131912	stellate-like cell
ANXA6	6.92111e-08	0.354781	0.446	0.334	0.00138131	stellate-like cell
DAB2IP	7.18929e-08	0.376915	0.212	0.111	0.00143484	stellate-like cell
SETBP1	7.4927e-08	0.361814	0.153	0.067	0.00149539	stellate-like cell
SETD1B	7.76948e-08	0.288527	0.156	0.067	0.00155063	stellate-like cell
MFSD6	8.3574e-08	0.319506	0.124	0.047	0.00166797	stellate-like cell
TNFAIP8L3	8.3879e-08	0.297308	0.111	0.039	0.00167406	stellate-like cell
MLLT6	1.02724e-07	0.41539	0.316	0.202	0.00205016	stellate-like cell
IL6ST	1.08866e-07	0.319225	0.638	0.549	0.00217276	stellate-like cell
ZBTB38	1.08935e-07	0.444556	0.505	0.432	0.00217412	stellate-like cell
ANGPTL4	1.179e-07	0.561944	0.134	0.054	0.00235306	stellate-like cell
SNCG	1.29021e-07	0.389602	0.134	0.055	0.00257499	stellate-like cell
CAVIN1	1.44441e-07	0.334142	0.824	0.792	0.00288275	stellate-like cell
DDX3X	1.5123e-07	0.437011	0.492	0.395	0.00301826	stellate-like cell
PMEPA1	1.535e-07	0.412859	0.528	0.426	0.00306355	stellate-like cell
LDLRAD3	1.69241e-07	0.272251	0.153	0.067	0.00337771	stellate-like cell
RAB11B	1.88722e-07	0.466573	0.472	0.393	0.00376651	stellate-like cell
PIP4K2A	1.94833e-07	0.416038	0.257	0.154	0.00388848	stellate-like cell
ANP32B	1.95108e-07	0.393252	0.651	0.583	0.00389397	stellate-like cell
FKBP4	1.96986e-07	0.418135	0.264	0.16	0.00393145	stellate-like cell
BCL6	2.07148e-07	0.538056	0.375	0.27	0.00413425	stellate-like cell
LDOC1	2.11617e-07	0.522469	0.267	0.167	0.00422346	stellate-like cell
CD9	2.20796e-07	0.455344	0.463	0.368	0.00440666	stellate-like cell
ANO1	2.55532e-07	0.345273	0.375	0.251	0.00509991	stellate-like cell
HNRNPA2B1	2.96305e-07	0.262413	0.853	0.84	0.00591366	stellate-like cell
ADPRH	2.96991e-07	0.257746	0.117	0.045	0.00592735	stellate-like cell
CAMK2G	3.03362e-07	0.337617	0.153	0.07	0.0060545	stellate-like cell
WDR1	3.05765e-07	0.491603	0.485	0.408	0.00610245	stellate-like cell
RASSF3	3.11375e-07	0.350081	0.153	0.069	0.00621442	stellate-like cell
PLS3	3.1513e-07	0.381968	0.684	0.673	0.00628937	stellate-like cell
HSP90AB1	3.17893e-07	0.254222	0.883	0.867	0.00634452	stellate-like cell
JUND	3.21563e-07	0.430327	0.661	0.61	0.00641776	stellate-like cell
SRSF5	3.60471e-07	0.415909	0.645	0.586	0.00719428	stellate-like cell
FAM213A	3.84037e-07	0.405545	0.225	0.125	0.0076646	stellate-like cell
SH2B3	3.98641e-07	0.27205	0.143	0.063	0.00795608	stellate-like cell
ARHGEF2	4.03569e-07	0.417891	0.208	0.116	0.00805443	stellate-like cell
PCSK7	4.04054e-07	0.437231	0.309	0.204	0.00806411	stellate-like cell
CYSTM1	4.04805e-07	0.411743	0.42	0.32	0.00807911	stellate-like cell
TGFBR3	4.40088e-07	0.452982	0.192	0.099	0.00878329	stellate-like cell
HNRNPUL1	4.65539e-07	0.478958	0.515	0.456	0.00929122	stellate-like cell
EZR	4.69719e-07	0.36308	0.228	0.131	0.00937465	stellate-like cell
NDUFA1	4.79684e-07	0.367439	0.648	0.602	0.00957354	stellate-like cell
REEP5	5.06932e-07	0.400922	0.537	0.464	0.0101174	stellate-like cell
C5orf24	5.87275e-07	0.366804	0.41	0.307	0.0117208	stellate-like cell
RPS5	6.56778e-07	0.297766	0.805	0.778	0.013108	stellate-like cell
PCBP1	6.6736e-07	0.329057	0.681	0.656	0.0133192	stellate-like cell
DCAF7	7.42488e-07	0.433192	0.358	0.261	0.0148186	stellate-like cell
PNPLA2	7.5534e-07	0.459625	0.313	0.216	0.0150751	stellate-like cell
TMEM131L	7.87247e-07	0.31785	0.147	0.068	0.0157119	stellate-like cell
RHOQ	9.24011e-07	0.407028	0.502	0.429	0.0184414	stellate-like cell
RPS21	9.45906e-07	0.293478	0.818	0.783	0.0188784	stellate-like cell
CALM2	9.71086e-07	0.30602	0.752	0.751	0.0193809	stellate-like cell
PRKCD	9.78784e-07	0.283278	0.147	0.068	0.0195346	stellate-like cell
TSC22D1	1.00702e-06	0.310355	0.762	0.705	0.020098	stellate-like cell
PNRC1	1.11207e-06	0.396132	0.603	0.532	0.0221947	stellate-like cell
LCLAT1	1.3599e-06	0.264131	0.114	0.047	0.0271409	stellate-like cell
OSBPL1A	1.39706e-06	0.421227	0.316	0.216	0.0278826	stellate-like cell
2022-09-09	1.4679e-06	0.350594	0.345	0.243	0.0292964	stellate-like cell
COX6A1	1.54343e-06	0.407381	0.463	0.387	0.0308038	stellate-like cell
CHCHD10	1.84499e-06	0.290425	0.182	0.096	0.0368223	stellate-like cell
STAT6	1.91785e-06	0.431331	0.277	0.177	0.0382764	stellate-like cell
ATP8B1	2.00378e-06	0.271549	0.143	0.067	0.0399915	stellate-like cell
UQCRB	2.0329e-06	0.36019	0.717	0.669	0.0405727	stellate-like cell
SBDS	2.03715e-06	0.464853	0.528	0.458	0.0406574	stellate-like cell
TUSC1	2.195e-06	0.415442	0.221	0.132	0.0438077	stellate-like cell
MKL2	2.31722e-06	0.344997	0.127	0.057	0.0462471	stellate-like cell
FBXL3	2.42921e-06	0.489832	0.381	0.295	0.0484821	stellate-like cell
TMEM245	2.58467e-06	0.382699	0.336	0.237	0.0515849	stellate-like cell
SOCS2	2.65697e-06	0.380733	0.166	0.085	0.0530279	stellate-like cell
CHCHD2	2.67745e-06	0.36058	0.524	0.452	0.0534365	stellate-like cell
HNRNPK	3.09481e-06	0.277969	0.694	0.67	0.0617662	stellate-like cell
PLP2	3.96661e-06	0.378267	0.515	0.45	0.0791657	stellate-like cell
MGAT5	3.96985e-06	0.281263	0.264	0.164	0.0792303	stellate-like cell
SPRY2	3.98796e-06	0.282866	0.14	0.066	0.0795917	stellate-like cell
NCL	4.81637e-06	0.292224	0.704	0.701	0.0961251	stellate-like cell
BCOR	4.87727e-06	0.350492	0.15	0.075	0.0973405	stellate-like cell
NUCKS1	5.49179e-06	0.285145	0.739	0.721	0.109605	stellate-like cell
ARHGAP17	5.58246e-06	0.410655	0.254	0.163	0.111415	stellate-like cell
KLHDC8B	5.73259e-06	0.25932	0.13	0.06	0.114411	stellate-like cell
CDKN1B	5.76631e-06	0.39804	0.241	0.152	0.115084	stellate-like cell
ZNF189	5.97744e-06	0.28367	0.156	0.08	0.119298	stellate-like cell
TBX3	6.09942e-06	0.537172	0.248	0.158	0.121732	stellate-like cell
COX5B	6.50445e-06	0.351665	0.309	0.221	0.129816	stellate-like cell
AHDC1	6.693e-06	0.429307	0.238	0.153	0.133579	stellate-like cell
EPHA2	7.10478e-06	0.267886	0.15	0.075	0.141797	stellate-like cell
ENDOD1	7.19194e-06	0.483295	0.293	0.207	0.143537	stellate-like cell
LRRC32	7.35799e-06	0.384161	0.371	0.284	0.146851	stellate-like cell
LBR	7.82109e-06	0.256724	0.221	0.134	0.156093	stellate-like cell
PA2G4	7.85504e-06	0.43791	0.45	0.373	0.156771	stellate-like cell
SOGA1	9.32652e-06	0.398893	0.186	0.107	0.186139	stellate-like cell
SLC38A2	9.67812e-06	0.388551	0.603	0.558	0.193156	stellate-like cell
BAG3	1.02736e-05	0.444493	0.277	0.191	0.205041	stellate-like cell
ATP1B3	1.0675e-05	0.636675	0.482	0.436	0.213051	stellate-like cell
ETS1	1.08216e-05	0.353703	0.492	0.431	0.215978	stellate-like cell
GSTK1	1.12597e-05	0.405032	0.316	0.23	0.224722	stellate-like cell
CD44	1.18831e-05	0.36062	0.407	0.319	0.237162	stellate-like cell
SSBP3	1.47452e-05	0.458285	0.349	0.261	0.294285	stellate-like cell
ID1	1.48603e-05	0.350794	0.176	0.098	0.296581	stellate-like cell
ARID1A	1.49283e-05	0.39958	0.319	0.237	0.297939	stellate-like cell
SMAP2	1.50144e-05	0.439506	0.29	0.204	0.299657	stellate-like cell
PPP1R12C	1.53183e-05	0.261047	0.147	0.076	0.305723	stellate-like cell
EPHA3	1.55232e-05	0.307391	0.309	0.211	0.309812	stellate-like cell
MTSS1L	1.55556e-05	0.301152	0.179	0.102	0.310459	stellate-like cell
AIP	1.64546e-05	0.297185	0.153	0.081	0.3284	stellate-like cell
FZD4	1.72199e-05	0.329517	0.127	0.062	0.343675	stellate-like cell
H1F0	1.76437e-05	0.45828	0.492	0.436	0.352134	stellate-like cell
FHOD1	1.8123e-05	0.305745	0.101	0.043	0.361699	stellate-like cell
SON	1.83238e-05	0.307364	0.642	0.626	0.365707	stellate-like cell
PCYOX1	1.84983e-05	0.438317	0.42	0.352	0.369188	stellate-like cell
VEZF1	2.13922e-05	0.469084	0.368	0.29	0.426945	stellate-like cell
CLU	2.14486e-05	1.28615	0.352	0.275	0.428071	stellate-like cell
PEAK1	2.17948e-05	0.452401	0.355	0.275	0.434981	stellate-like cell
RAC1	2.19422e-05	0.3066	0.759	0.748	0.437922	stellate-like cell
STARD7	2.19784e-05	0.477326	0.303	0.218	0.438645	stellate-like cell
SNRNP35	2.36795e-05	0.29015	0.147	0.076	0.472595	stellate-like cell
DICER1	2.3755e-05	0.327398	0.244	0.157	0.474102	stellate-like cell
SRRM2	2.47444e-05	0.327431	0.57	0.513	0.493849	stellate-like cell
CALM3	2.48639e-05	0.395207	0.417	0.34	0.496234	stellate-like cell
CABIN1	2.5305e-05	0.275721	0.143	0.074	0.505038	stellate-like cell
SLC25A6	2.73657e-05	0.3665	0.616	0.563	0.546165	stellate-like cell
ANAPC16	2.7746e-05	0.401119	0.339	0.261	0.553755	stellate-like cell
ITFG2	2.83513e-05	0.251601	0.169	0.094	0.565835	stellate-like cell
SLC44A2	2.85625e-05	0.417949	0.3	0.217	0.57005	stellate-like cell
CSRNP1	2.8897e-05	0.371451	0.169	0.096	0.576725	stellate-like cell
SOD1	3.31929e-05	0.339631	0.609	0.604	0.662465	stellate-like cell
CNBP	3.48914e-05	0.343382	0.606	0.572	0.696362	stellate-like cell
ID3	3.63947e-05	0.561605	0.492	0.433	0.726365	stellate-like cell
RPS7	3.70255e-05	0.330472	0.567	0.549	0.738956	stellate-like cell
PURB	3.92969e-05	0.384699	0.313	0.231	0.784288	stellate-like cell
ITGA4	4.08041e-05	0.25014	0.13	0.066	0.814369	stellate-like cell
CHURC1	4.08885e-05	0.327866	0.29	0.202	0.816053	stellate-like cell
CAT	4.16334e-05	0.39114	0.306	0.226	0.830919	stellate-like cell
YPEL2	4.25997e-05	0.356091	0.208	0.13	0.850205	stellate-like cell
TUSC2	4.3136e-05	0.258693	0.127	0.064	0.860908	stellate-like cell
THRA	4.31582e-05	0.535172	0.221	0.148	0.861351	stellate-like cell
PRKAR1A	4.40669e-05	0.339206	0.638	0.639	0.879487	stellate-like cell
NT5DC1	4.58166e-05	0.357016	0.189	0.113	0.914408	stellate-like cell
NDUFB2	4.73503e-05	0.387087	0.446	0.379	0.945017	stellate-like cell
ARPC5	4.99241e-05	0.376383	0.648	0.639	0.996385	stellate-like cell
ESD	5.43501e-05	0.363628	0.456	0.391	1	stellate-like cell
BAHCC1	5.70881e-05	0.283622	0.121	0.06	1	stellate-like cell
CYCS	5.71901e-05	0.444619	0.365	0.3	1	stellate-like cell
CIRBP	5.88051e-05	0.37561	0.528	0.49	1	stellate-like cell
HMGB1	5.90134e-05	0.296951	0.567	0.529	1	stellate-like cell
SKP1	6.47211e-05	0.370513	0.537	0.519	1	stellate-like cell
SMG7	6.90237e-05	0.274598	0.221	0.14	1	stellate-like cell
LRCH4	7.24437e-05	0.328736	0.111	0.053	1	stellate-like cell
HSPA2	7.2456e-05	0.272048	0.101	0.047	1	stellate-like cell
EEF2K	7.58032e-05	0.308524	0.127	0.067	1	stellate-like cell
LITAF	7.8065e-05	0.396949	0.489	0.436	1	stellate-like cell
JAK1	8.22405e-05	0.332869	0.528	0.49	1	stellate-like cell
ALCAM	8.22664e-05	0.387347	0.124	0.064	1	stellate-like cell
GRID1	9.08175e-05	0.284345	0.117	0.058	1	stellate-like cell
ZNF24	9.1352e-05	0.371081	0.336	0.259	1	stellate-like cell
SELENOT	9.88605e-05	0.327034	0.309	0.234	1	stellate-like cell
COX7A2	9.88851e-05	0.429094	0.423	0.366	1	stellate-like cell
PRPF38B	0.00010109	0.394855	0.414	0.347	1	stellate-like cell
CEP68	0.000108281	0.36087	0.134	0.072	1	stellate-like cell
SLMAP	0.00011286	0.450882	0.218	0.145	1	stellate-like cell
HINT1	0.000116383	0.290166	0.609	0.568	1	stellate-like cell
MOAP1	0.000121121	0.251471	0.143	0.08	1	stellate-like cell
PLEKHA4	0.000128439	0.284461	0.153	0.088	1	stellate-like cell
ENSA	0.000135439	0.434151	0.41	0.363	1	stellate-like cell
DDX24	0.000140432	0.350317	0.544	0.509	1	stellate-like cell
PRKACA	0.000143331	0.419446	0.228	0.161	1	stellate-like cell
RARA	0.000146709	0.255673	0.153	0.089	1	stellate-like cell
MIDN	0.000149387	0.347267	0.235	0.163	1	stellate-like cell
NDUFB4	0.000154061	0.288194	0.384	0.313	1	stellate-like cell
ZNF638	0.000160154	0.342941	0.368	0.295	1	stellate-like cell
VPS4B	0.000166243	0.44205	0.244	0.172	1	stellate-like cell
TNC	0.00017429	0.265076	0.202	0.126	1	stellate-like cell
EGFR	0.000174342	0.373216	0.287	0.207	1	stellate-like cell
FDFT1	0.000177252	0.326016	0.274	0.2	1	stellate-like cell
CSNK1E	0.00017954	0.372677	0.368	0.301	1	stellate-like cell
GPATCH4	0.000186394	0.287478	0.16	0.094	1	stellate-like cell
ADCY6	0.000190964	0.374656	0.179	0.111	1	stellate-like cell
ATN1	0.000197987	0.362067	0.417	0.351	1	stellate-like cell
SERPINB6	0.000201982	0.329097	0.358	0.288	1	stellate-like cell
PSMB1	0.000217783	0.295698	0.518	0.476	1	stellate-like cell
RPS28	0.00022475	0.257513	0.554	0.513	1	stellate-like cell
SOBP	0.000224882	0.410612	0.15	0.088	1	stellate-like cell
H2AFZ	0.000233491	0.40435	0.41	0.344	1	stellate-like cell
KPNA6	0.000244271	0.367945	0.3	0.227	1	stellate-like cell
CSF1	0.000253552	0.332768	0.336	0.258	1	stellate-like cell
OSBPL11	0.000282259	0.27186	0.124	0.067	1	stellate-like cell
SDHB	0.000285907	0.324543	0.228	0.159	1	stellate-like cell
HSPB8	0.000296965	0.36467	0.215	0.145	1	stellate-like cell
ARHGEF10L	0.000297039	0.387142	0.147	0.087	1	stellate-like cell
MSRB3	0.000318749	0.340994	0.524	0.489	1	stellate-like cell
TRPV2	0.000325813	0.292448	0.114	0.061	1	stellate-like cell
SLC16A7	0.000339366	0.302178	0.16	0.097	1	stellate-like cell
PPM1G	0.000362991	0.330974	0.303	0.236	1	stellate-like cell
FMO2	0.000370072	0.280741	0.153	0.091	1	stellate-like cell
PROCR	0.000382414	0.256909	0.16	0.097	1	stellate-like cell
SLC12A2	0.000385121	0.325728	0.221	0.152	1	stellate-like cell
EIF5A	0.000397738	0.33279	0.349	0.278	1	stellate-like cell
DIXDC1	0.000398661	0.31982	0.225	0.157	1	stellate-like cell
PSMB4	0.000407735	0.357596	0.472	0.423	1	stellate-like cell
IER5L	0.000408043	0.345565	0.127	0.072	1	stellate-like cell
BRD2	0.000408917	0.381581	0.404	0.353	1	stellate-like cell
NCOR1	0.000422133	0.371837	0.316	0.245	1	stellate-like cell
REV3L	0.000424404	0.489369	0.241	0.172	1	stellate-like cell
PIK3C2A	0.000439611	0.304804	0.218	0.151	1	stellate-like cell
ATF4	0.000447695	0.352881	0.583	0.571	1	stellate-like cell
PLCB1	0.000461561	0.324726	0.114	0.062	1	stellate-like cell
BCL9L	0.000464027	0.29723	0.134	0.079	1	stellate-like cell
HSPA1B	0.00046616	0.404421	0.524	0.456	1	stellate-like cell
MECP2	0.000481408	0.291193	0.225	0.158	1	stellate-like cell
FOSB	0.000487601	0.302682	0.293	0.212	1	stellate-like cell
ATP5A1	0.000495363	0.352176	0.479	0.449	1	stellate-like cell
FUS	0.000507057	0.305848	0.43	0.372	1	stellate-like cell
FAM107B	0.00051974	0.581981	0.332	0.285	1	stellate-like cell
BBX	0.000532627	0.340084	0.433	0.39	1	stellate-like cell
PLEKHA2	0.000542068	0.456817	0.228	0.163	1	stellate-like cell
CAPNS1	0.000584325	0.346252	0.59	0.557	1	stellate-like cell
ARHGAP1	0.000586027	0.410634	0.466	0.421	1	stellate-like cell
FOXF1	0.00058661	0.27833	0.195	0.129	1	stellate-like cell
NOP53	0.000601425	0.494609	0.283	0.22	1	stellate-like cell
GIGYF1	0.000611065	0.269885	0.166	0.105	1	stellate-like cell
DAZAP2	0.000615126	0.307097	0.531	0.516	1	stellate-like cell
ZBTB7A	0.000638224	0.394276	0.329	0.267	1	stellate-like cell
RBBP7	0.000643488	0.295421	0.388	0.338	1	stellate-like cell
GHITM	0.000681478	0.321612	0.423	0.382	1	stellate-like cell
COX14	0.000683335	0.31471	0.186	0.124	1	stellate-like cell
ACADVL	0.000687487	0.361129	0.368	0.309	1	stellate-like cell
RPL6	0.000691196	0.340118	0.489	0.447	1	stellate-like cell
PPP2CA	0.000721856	0.287465	0.394	0.344	1	stellate-like cell
A4GALT	0.000744282	0.319262	0.163	0.106	1	stellate-like cell
DEK	0.000789195	0.373191	0.531	0.505	1	stellate-like cell
DST	0.000790604	0.288006	0.586	0.577	1	stellate-like cell
AGO2	0.000790974	0.339268	0.235	0.172	1	stellate-like cell
EXTL3	0.000811917	0.300098	0.111	0.062	1	stellate-like cell
KMT2A	0.000821309	0.263751	0.388	0.329	1	stellate-like cell
TPR	0.000828847	0.369611	0.45	0.41	1	stellate-like cell
NDUFS1	0.000836064	0.386435	0.336	0.283	1	stellate-like cell
BCAP29	0.000846423	0.345705	0.329	0.272	1	stellate-like cell
CHSY1	0.000867627	0.458703	0.446	0.412	1	stellate-like cell
NAMPT	0.000898422	0.41656	0.349	0.285	1	stellate-like cell
XIST	0.000910571	0.25725	0.179	0.116	1	stellate-like cell
SMC1A	0.000957283	0.325404	0.251	0.19	1	stellate-like cell
KLHL36	0.00102119	0.31317	0.169	0.113	1	stellate-like cell
NCOA4	0.00106897	0.318379	0.43	0.388	1	stellate-like cell
CHMP3	0.0010815	0.304152	0.492	0.469	1	stellate-like cell
WASF2	0.00111107	0.331236	0.524	0.515	1	stellate-like cell
AKAP12	0.00112457	0.274591	0.531	0.464	1	stellate-like cell
CYTH3	0.00115521	0.310943	0.238	0.173	1	stellate-like cell
ATP5F1	0.00121408	0.358972	0.407	0.384	1	stellate-like cell
RERE	0.00121961	0.28594	0.417	0.36	1	stellate-like cell
ZNF148	0.00124254	0.293428	0.27	0.209	1	stellate-like cell
TMEM120A	0.00125756	0.31429	0.212	0.15	1	stellate-like cell
EMD	0.00126565	0.29483	0.244	0.183	1	stellate-like cell
RNF5	0.00130225	0.305651	0.27	0.209	1	stellate-like cell
IQGAP1	0.00139086	0.269816	0.661	0.69	1	stellate-like cell
AK1	0.00140278	0.278608	0.179	0.122	1	stellate-like cell
SUN1	0.00141696	0.402895	0.274	0.217	1	stellate-like cell
WBP2	0.0014221	0.351634	0.221	0.165	1	stellate-like cell
PPA2	0.00143025	0.325367	0.218	0.16	1	stellate-like cell
RAB12	0.00145799	0.301947	0.309	0.255	1	stellate-like cell
PKIG	0.00153505	0.31598	0.27	0.209	1	stellate-like cell
MAPK10	0.00157786	0.258443	0.124	0.074	1	stellate-like cell
IQSEC1	0.00160178	0.273623	0.228	0.167	1	stellate-like cell
SMTN	0.00163466	0.298029	0.15	0.097	1	stellate-like cell
PSIP1	0.00168679	0.303793	0.349	0.287	1	stellate-like cell
NDUFB10	0.00170725	0.254937	0.251	0.19	1	stellate-like cell
TAX1BP1	0.00171476	0.322164	0.505	0.49	1	stellate-like cell
AMD1	0.00173541	0.315671	0.199	0.141	1	stellate-like cell
WTIP	0.00178168	0.288969	0.114	0.067	1	stellate-like cell
FAU	0.00178292	0.342766	0.534	0.494	1	stellate-like cell
TRAK2	0.00179149	0.350573	0.186	0.13	1	stellate-like cell
HSPA1A	0.00181315	0.360033	0.72	0.7	1	stellate-like cell
COX8A	0.00182062	0.338179	0.384	0.336	1	stellate-like cell
RPS9	0.0018327	0.312946	0.44	0.376	1	stellate-like cell
YAF2	0.00184159	0.371104	0.15	0.097	1	stellate-like cell
TMX3	0.00186366	0.282493	0.326	0.267	1	stellate-like cell
ZNF397	0.00188603	0.32776	0.134	0.083	1	stellate-like cell
FAM20B	0.00191918	0.327256	0.257	0.199	1	stellate-like cell
TPCN1	0.00192726	0.310231	0.137	0.085	1	stellate-like cell
ACTN1	0.00195509	0.274116	0.645	0.646	1	stellate-like cell
HIF1A	0.00196676	0.269112	0.502	0.476	1	stellate-like cell
SAP18	0.00201059	0.29792	0.511	0.507	1	stellate-like cell
WBP11	0.00211305	0.346495	0.342	0.294	1	stellate-like cell
RUSC1	0.00218337	0.390449	0.28	0.23	1	stellate-like cell
NAPA	0.00220078	0.314518	0.319	0.269	1	stellate-like cell
MXD4	0.00227013	0.260715	0.114	0.068	1	stellate-like cell
SERBP1	0.00234131	0.262339	0.453	0.415	1	stellate-like cell
SRSF3	0.00237585	0.297622	0.446	0.428	1	stellate-like cell
RAN	0.00255072	0.257053	0.622	0.612	1	stellate-like cell
GABPB2	0.00258035	0.311969	0.143	0.094	1	stellate-like cell
KIRREL1	0.0025829	0.369203	0.342	0.307	1	stellate-like cell
COL5A3	0.00265357	0.302209	0.313	0.246	1	stellate-like cell
NFATC4	0.00273063	0.387011	0.202	0.148	1	stellate-like cell
TEAD3	0.00282344	0.307904	0.329	0.278	1	stellate-like cell
EFCAB14	0.00293206	0.353718	0.404	0.37	1	stellate-like cell
PLEKHG2	0.0029413	0.271243	0.107	0.063	1	stellate-like cell
ATP5J	0.00296347	0.304888	0.453	0.439	1	stellate-like cell
SF1	0.00297828	0.30083	0.469	0.437	1	stellate-like cell
PJA2	0.00303768	0.321054	0.456	0.442	1	stellate-like cell
EIF5B	0.00310113	0.318037	0.466	0.449	1	stellate-like cell
SF3A1	0.00325111	0.307129	0.287	0.24	1	stellate-like cell
TRIM24	0.00335176	0.304128	0.117	0.072	1	stellate-like cell
CENPB	0.00338395	0.331681	0.179	0.129	1	stellate-like cell
XRCC6	0.00339295	0.33649	0.319	0.272	1	stellate-like cell
HK1	0.00341462	0.279478	0.248	0.191	1	stellate-like cell
CDH13	0.00361924	0.317838	0.173	0.12	1	stellate-like cell
ZC3H4	0.00370507	0.276396	0.107	0.064	1	stellate-like cell
CREM	0.00376533	0.437366	0.189	0.139	1	stellate-like cell
SDC2	0.00378306	0.331628	0.593	0.596	1	stellate-like cell
DNM1L	0.00390803	0.266089	0.251	0.195	1	stellate-like cell
PPP2R5A	0.00417336	0.279335	0.238	0.188	1	stellate-like cell
TMED5	0.00417445	0.264731	0.244	0.189	1	stellate-like cell
ATP5O	0.00427077	0.286084	0.3	0.25	1	stellate-like cell
APBB1	0.00435438	0.250334	0.117	0.072	1	stellate-like cell
ATP5G3	0.00440048	0.272456	0.537	0.545	1	stellate-like cell
RXRA	0.00445822	0.400141	0.3	0.249	1	stellate-like cell
PROS1	0.00453125	0.354745	0.319	0.265	1	stellate-like cell
CCT5	0.00455033	0.309468	0.339	0.297	1	stellate-like cell
NFIC	0.00456852	0.350325	0.541	0.541	1	stellate-like cell
PRKAA1	0.00464728	0.308308	0.228	0.179	1	stellate-like cell
HNRNPH2	0.00470026	0.26105	0.332	0.292	1	stellate-like cell
CUL5	0.00490381	0.338842	0.228	0.178	1	stellate-like cell
ATP5I	0.00494213	0.268813	0.179	0.13	1	stellate-like cell
DIAPH2	0.00499833	0.286638	0.254	0.202	1	stellate-like cell
CYB5R3	0.00509044	0.348493	0.479	0.461	1	stellate-like cell
TSHZ1	0.00519936	0.265526	0.153	0.105	1	stellate-like cell
PSMC5	0.00524442	0.331221	0.349	0.307	1	stellate-like cell
RHBDF1	0.00536046	0.254049	0.195	0.144	1	stellate-like cell
USMG5	0.0054086	0.278034	0.365	0.332	1	stellate-like cell
ASAH1	0.005659	0.334137	0.352	0.316	1	stellate-like cell
RAD23A	0.005694	0.309695	0.215	0.168	1	stellate-like cell
HSPD1	0.00570553	0.296541	0.537	0.539	1	stellate-like cell
MAPKAPK2	0.00571806	0.282961	0.319	0.269	1	stellate-like cell
AC112491.1	0.00571934	0.296606	0.489	0.472	1	stellate-like cell
RTFDC1	0.0059476	0.333513	0.296	0.253	1	stellate-like cell
PSMD4	0.00633892	0.320428	0.319	0.278	1	stellate-like cell
SH3RF3	0.00637989	0.263468	0.147	0.102	1	stellate-like cell
GLUD1	0.00651518	0.280628	0.362	0.326	1	stellate-like cell
TBL1X	0.00675558	0.334205	0.221	0.171	1	stellate-like cell
ANP32A	0.00693973	0.309595	0.352	0.317	1	stellate-like cell
CSGALNACT1	0.0070279	0.335633	0.166	0.12	1	stellate-like cell
MRPL34	0.00711691	0.37983	0.339	0.3	1	stellate-like cell
H2AFV	0.00733325	0.295798	0.397	0.36	1	stellate-like cell
SRSF8	0.00735248	0.349918	0.212	0.165	1	stellate-like cell
NDUFB9	0.0078795	0.304883	0.267	0.224	1	stellate-like cell
STK38L	0.00793319	0.360883	0.264	0.217	1	stellate-like cell
SLC25A12	0.00811523	0.252143	0.189	0.141	1	stellate-like cell
TMEM47	0.00812387	0.263456	0.456	0.426	1	stellate-like cell
RNF150	0.00839095	0.29206	0.137	0.094	1	stellate-like cell
DDX21	0.00877568	0.336569	0.41	0.392	1	stellate-like cell
RSF1	0.00906193	0.362595	0.44	0.417	1	stellate-like cell
PBX1	0.0092056	0.327817	0.368	0.338	1	stellate-like cell
BCL2L11	0.00925198	0.278559	0.143	0.098	1	stellate-like cell
DNTTIP2	0.00935647	0.303533	0.277	0.231	1	stellate-like cell
RPL36AL	0.00939644	0.337948	0.43	0.403	1	stellate-like cell
C11orf58	0.00969692	0.267768	0.521	0.514	1	stellate-like cell
INHBA	2.67215e-150	2.18699	0.875	0.226	5.33307e-146	myCAF
CTHRC1	8.72909e-147	1.79907	0.891	0.256	1.74215e-142	myCAF
COL11A1	1.6254e-143	2.9681	0.793	0.092	3.24397e-139	myCAF
THBS2	2.06136e-142	1.65228	0.929	0.469	4.11405e-138	myCAF
COL10A1	6.18753e-142	2.04717	0.859	0.194	1.23491e-137	myCAF
COL1A2	1.06308e-133	1.30823	0.994	0.904	2.12169e-129	myCAF
GREM1	1.21925e-126	2.4257	0.742	0.055	2.43338e-122	myCAF
FN1	1.18878e-124	1.45831	0.971	0.714	2.37256e-120	myCAF
COL3A1	2.64115e-124	1.17321	0.988	0.9	5.2712e-120	myCAF
ARL4C	1.61419e-121	1.87705	0.745	0.104	3.22159e-117	myCAF
COL1A1	3.19475e-115	1.24201	0.992	0.906	6.37609e-111	myCAF
COL5A2	3.68151e-113	1.12409	0.955	0.687	7.34757e-109	myCAF
MMP11	2.19985e-111	2.66034	0.756	0.19	4.39046e-107	myCAF
COL8A1	3.79955e-110	1.65059	0.812	0.217	7.58314e-106	myCAF
POSTN	1.23072e-109	1.49627	0.906	0.386	2.45626e-105	myCAF
CTSK	1.80203e-109	1.58318	0.876	0.392	3.5965e-105	myCAF
MXRA5	3.43503e-109	1.37445	0.9	0.441	6.85564e-105	myCAF
LUM	1.16266e-107	1.19944	0.959	0.52	2.32044e-103	myCAF
CTSB	1.18622e-107	1.09785	0.935	0.725	2.36747e-103	myCAF
COL5A1	1.66964e-107	1.22621	0.94	0.554	3.33227e-103	myCAF
COL12A1	3.20935e-107	1.91209	0.886	0.588	6.40523e-103	myCAF
MMP2	3.61544e-107	1.28987	0.942	0.448	7.2157e-103	myCAF
SDC1	9.64197e-98	1.78299	0.632	0.062	1.92434e-93	myCAF
ANTXR1	2.64555e-97	1.4179	0.89	0.595	5.27999e-93	myCAF
VCAN	5.39006e-97	1.14211	0.922	0.471	1.07575e-92	myCAF
SULF1	1.49779e-94	1.31878	0.864	0.435	2.98928e-90	myCAF
GAS1	7.06651e-88	1.74319	0.696	0.19	1.41033e-83	myCAF
COL6A3	3.29036e-86	0.933344	0.962	0.563	6.56691e-82	myCAF
PDPN	5.62641e-86	1.45251	0.671	0.149	1.12292e-81	myCAF
HTRA1	5.15979e-84	1.18184	0.854	0.499	1.02979e-79	myCAF
TMEM158	1.9282e-83	1.49509	0.598	0.072	3.8483e-79	myCAF
PLAU	1.49032e-82	1.61176	0.703	0.217	2.97437e-78	myCAF
GJB2	4.9316e-81	1.7205	0.554	0.043	9.8425e-77	myCAF
TIMP2	8.06325e-81	0.7081	0.965	0.844	1.60926e-76	myCAF
LRRC15	9.96579e-80	1.40503	0.517	0.009	1.98897e-75	myCAF
AEBP1	1.39703e-76	1.07492	0.854	0.518	2.78819e-72	myCAF
NTM	1.26169e-73	1.22654	0.647	0.162	2.51808e-69	myCAF
LOXL2	6.20043e-71	1.1403	0.76	0.281	1.23748e-66	myCAF
DPYSL3	4.59447e-68	0.969441	0.806	0.365	9.16965e-64	myCAF
CDH11	3.84293e-67	0.901679	0.837	0.463	7.66971e-63	myCAF
FAP	7.23489e-63	0.892372	0.726	0.29	1.44394e-58	myCAF
CD55	4.96116e-62	1.25802	0.661	0.241	9.90148e-58	myCAF
RAI14	1.32744e-60	1.00284	0.648	0.237	2.64931e-56	myCAF
PLXDC2	2.89062e-60	0.814939	0.8	0.324	5.76911e-56	myCAF
DSG2	1.48874e-58	1.0838	0.512	0.092	2.97122e-54	myCAF
IL32	1.1501e-57	0.966229	0.64	0.217	2.29537e-53	myCAF
GJA1	2.21156e-57	1.02349	0.546	0.122	4.41384e-53	myCAF
PDGFC	1.85874e-56	0.891361	0.56	0.132	3.70966e-52	myCAF
ITGB5	5.06621e-56	0.871591	0.757	0.392	1.01111e-51	myCAF
SPARC	2.62834e-53	0.569443	0.987	0.951	5.24565e-49	myCAF
FZD1	1.9507e-51	0.984397	0.604	0.209	3.89321e-47	myCAF
DCN	2.10814e-51	0.69633	0.959	0.695	4.20742e-47	myCAF
PALLD	1.1817e-50	0.68924	0.901	0.751	2.35844e-46	myCAF
FBLN2	3.04081e-50	0.986532	0.65	0.264	6.06885e-46	myCAF
BASP1	1.39075e-49	0.851492	0.594	0.2	2.77566e-45	myCAF
SERPINH1	2.11007e-49	0.651919	0.871	0.591	4.21128e-45	myCAF
PRSS23	2.97031e-49	0.885701	0.824	0.516	5.92814e-45	myCAF
SFRP2	2.3582e-48	0.438669	0.863	0.352	4.70651e-44	myCAF
ISLR	5.41104e-47	0.705312	0.787	0.416	1.07993e-42	myCAF
DIO2	1.39572e-46	1.35803	0.44	0.075	2.78558e-42	myCAF
IL7R	3.81956e-46	1.6591	0.34	0.004	7.62308e-42	myCAF
PLOD2	3.95961e-45	0.747163	0.674	0.316	7.90258e-41	myCAF
CALU	1.10151e-44	0.630846	0.861	0.646	2.1984e-40	myCAF
CMTM3	1.1819e-44	0.76898	0.605	0.241	2.35884e-40	myCAF
WNT5A	1.92535e-44	1.13703	0.43	0.081	3.84262e-40	myCAF
TMEM45A	3.41907e-44	0.785349	0.577	0.211	6.82378e-40	myCAF
PERP	2.88038e-42	0.808468	0.528	0.162	5.74866e-38	myCAF
RUNX2	5.1291e-42	0.75674	0.386	0.055	1.02367e-37	myCAF
BCAT1	7.55044e-42	0.84402	0.467	0.128	1.50692e-37	myCAF
MARCKS	8.47056e-42	0.673175	0.745	0.431	1.69055e-37	myCAF
ADAMTS2	1.30756e-41	0.682441	0.627	0.249	2.60963e-37	myCAF
FRMD6	3.64592e-41	0.833798	0.537	0.194	7.27652e-37	myCAF
LMO7	1.70834e-40	0.730451	0.506	0.156	3.40951e-36	myCAF
PLAUR	4.64319e-40	0.743257	0.474	0.132	9.26688e-36	myCAF
NRP2	6.35758e-40	0.772918	0.484	0.143	1.26885e-35	myCAF
SOD2	6.51908e-40	1.19721	0.693	0.407	1.30108e-35	myCAF
MME	9.11683e-40	0.955483	0.314	0.013	1.81954e-35	myCAF
PLPP4	9.37046e-40	0.650684	0.313	0.011	1.87016e-35	myCAF
KIF26B	7.30445e-39	0.775081	0.384	0.066	1.45782e-34	myCAF
WNT2	1.5232e-38	0.864269	0.343	0.038	3.04e-34	myCAF
GOLM1	1.67474e-38	0.738465	0.541	0.205	3.34245e-34	myCAF
ITGA11	1.93773e-38	0.86792	0.413	0.098	3.86732e-34	myCAF
P4HA1	4.3976e-38	0.73269	0.617	0.29	8.77674e-34	myCAF
SLC44A1	5.50166e-38	0.626359	0.689	0.358	1.09802e-33	myCAF
FIBIN	6.19934e-38	0.781742	0.512	0.175	1.23726e-33	myCAF
FBN1	1.11536e-37	0.583509	0.826	0.533	2.22604e-33	myCAF
F13A1	5.31788e-37	0.962859	0.282	0.002	1.06134e-32	myCAF
RGS16	4.07545e-36	1.01389	0.463	0.136	8.13377e-32	myCAF
SPOCK1	6.40403e-36	0.778808	0.475	0.145	1.27812e-31	myCAF
STEAP1	1.21924e-35	0.765773	0.463	0.149	2.43336e-31	myCAF
ADAMTS12	1.57438e-35	0.599447	0.512	0.168	3.14216e-31	myCAF
IGFL2	6.27779e-35	1.08379	0.27	0.004	1.25292e-30	myCAF
PRDM1	6.86517e-35	0.777883	0.405	0.094	1.37015e-30	myCAF
SUGCT	1.13105e-34	0.762142	0.336	0.047	2.25735e-30	myCAF
GALNT1	1.20209e-34	0.79161	0.592	0.29	2.39913e-30	myCAF
KIAA1217	1.36077e-34	0.728386	0.516	0.2	2.71583e-30	myCAF
CLMP	2.05274e-34	0.659247	0.493	0.173	4.09686e-30	myCAF
FNDC1	1.06301e-33	0.936742	0.414	0.115	2.12155e-29	myCAF
PCDH7	2.09637e-33	0.672426	0.479	0.164	4.18393e-29	myCAF
CKAP4	6.02747e-33	0.623745	0.703	0.424	1.20296e-28	myCAF
LMCD1	1.99664e-32	0.727803	0.506	0.198	3.9849e-28	myCAF
COL8A2	2.19566e-32	0.708393	0.373	0.09	4.38211e-28	myCAF
RIN2	8.87142e-32	0.762759	0.387	0.107	1.77056e-27	myCAF
MFAP5	1.08734e-31	0.74688	0.439	0.126	2.17012e-27	myCAF
TWIST1	1.08995e-31	0.68823	0.414	0.117	2.17532e-27	myCAF
BHLHE41	1.66206e-30	0.714852	0.355	0.077	3.31714e-26	myCAF
PDLIM3	1.85999e-30	0.757693	0.6	0.292	3.71217e-26	myCAF
S100A16	9.46684e-30	0.581497	0.451	0.16	1.88939e-25	myCAF
TMSB10	9.94996e-30	0.524585	0.808	0.608	1.98581e-25	myCAF
PAM	1.34048e-29	0.573767	0.733	0.478	2.67532e-25	myCAF
LOX	3.27243e-29	0.534633	0.556	0.239	6.53112e-25	myCAF
ADAM12	4.97021e-29	0.596948	0.559	0.228	9.91954e-25	myCAF
TNFAIP6	5.7292e-29	0.666497	0.383	0.107	1.14343e-24	myCAF
SSR3	1.19307e-28	0.54238	0.708	0.467	2.38112e-24	myCAF
MXRA8	1.36931e-28	0.522611	0.736	0.441	2.73287e-24	myCAF
UNC5B	1.58579e-28	0.701098	0.428	0.151	3.16492e-24	myCAF
ANGPTL2	2.34968e-28	0.603791	0.545	0.249	4.68949e-24	myCAF
SAT1	2.51291e-28	0.703669	0.663	0.38	5.01527e-24	myCAF
FBLN1	2.83273e-28	0.35384	0.784	0.412	5.65357e-24	myCAF
PPFIBP1	2.99091e-28	0.581402	0.53	0.243	5.96925e-24	myCAF
CD99	6.72439e-28	0.570878	0.819	0.678	1.34205e-23	myCAF
SH3PXD2A	9.47199e-28	0.597071	0.666	0.397	1.89042e-23	myCAF
PLXNC1	1.01067e-27	0.653235	0.339	0.083	2.0171e-23	myCAF
PTGFRN	1.39698e-27	0.590459	0.586	0.288	2.78809e-23	myCAF
B4GALT1	3.1708e-27	0.522718	0.727	0.467	6.32828e-23	myCAF
KCND2	3.67676e-27	0.646741	0.29	0.051	7.33807e-23	myCAF
RAB31	4.94462e-27	0.594503	0.805	0.635	9.86847e-23	myCAF
STEAP2	5.19029e-27	0.694186	0.397	0.132	1.03588e-22	myCAF
FAM198B	5.57812e-27	0.559613	0.6	0.318	1.11328e-22	myCAF
TANC2	1.33517e-26	0.61489	0.332	0.085	2.66473e-22	myCAF
CHST11	1.49282e-26	0.582233	0.405	0.139	2.97938e-22	myCAF
SLC6A6	3.55004e-26	0.691015	0.317	0.075	7.08517e-22	myCAF
IGFBP3	4.12732e-26	1.22259	0.476	0.209	8.2373e-22	myCAF
RARRES2	6.65904e-26	0.627035	0.496	0.213	1.32901e-21	myCAF
CA12	8.1955e-26	0.771045	0.246	0.028	1.63566e-21	myCAF
CDC42EP3	8.69798e-26	0.531768	0.394	0.128	1.73594e-21	myCAF
VDR	9.1659e-26	0.643316	0.33	0.09	1.82933e-21	myCAF
TPST2	9.61232e-26	0.560002	0.335	0.09	1.91843e-21	myCAF
SPHK1	1.37204e-25	0.61063	0.347	0.1	2.73832e-21	myCAF
C1S	1.4706e-25	0.33408	0.942	0.731	2.93503e-21	myCAF
NCOR2	1.6161e-25	0.586262	0.57	0.316	3.2254e-21	myCAF
RGS2	3.87118e-25	0.860039	0.421	0.168	7.7261e-21	myCAF
GXYLT2	5.06278e-25	0.543736	0.4	0.143	1.01043e-20	myCAF
C1QTNF3	5.72343e-25	0.945397	0.267	0.047	1.14228e-20	myCAF
CREB3L1	1.57176e-24	0.525458	0.455	0.19	3.13692e-20	myCAF
FKBP9	2.60747e-24	0.477351	0.624	0.354	5.20399e-20	myCAF
SLC39A14	4.51191e-24	0.710221	0.558	0.318	9.00486e-20	myCAF
NREP	4.98579e-24	0.486526	0.683	0.418	9.95064e-20	myCAF
NETO1	6.56752e-24	0.52563	0.192	0.002	1.31075e-19	myCAF
CTGF	8.05032e-24	0.468609	0.692	0.386	1.60668e-19	myCAF
GLT8D2	9.6181e-24	0.526521	0.55	0.29	1.91958e-19	myCAF
BICC1	1.26925e-23	0.506162	0.518	0.245	2.53316e-19	myCAF
CNN2	1.41179e-23	0.546953	0.671	0.458	2.81765e-19	myCAF
JCAD	1.56218e-23	0.502282	0.269	0.053	3.11779e-19	myCAF
FGFR1	1.74845e-23	0.604842	0.586	0.335	3.48956e-19	myCAF
ZBED1	2.43402e-23	0.531127	0.418	0.171	4.85781e-19	myCAF
TGFBI	3.64429e-23	0.714058	0.563	0.313	7.27328e-19	myCAF
MICAL2	4.39938e-23	0.518752	0.614	0.358	8.78028e-19	myCAF
GAS7	4.89678e-23	0.520699	0.437	0.175	9.77299e-19	myCAF
HERPUD1	7.23505e-23	0.635592	0.629	0.38	1.44397e-18	myCAF
THY1	9.13845e-23	0.274234	0.847	0.529	1.82385e-18	myCAF
CEMIP	9.43729e-23	0.895112	0.194	0.009	1.8835e-18	myCAF
ADM	1.04134e-22	0.807015	0.275	0.06	2.07831e-18	myCAF
LOXL1	1.28293e-22	0.49621	0.423	0.171	2.56048e-18	myCAF
ECM1	1.31766e-22	0.502595	0.524	0.262	2.62979e-18	myCAF
IL1R1	1.34778e-22	0.529121	0.617	0.35	2.68989e-18	myCAF
RCN3	5.2042e-22	0.456834	0.485	0.224	1.03865e-17	myCAF
CYR61	6.70193e-22	0.404133	0.707	0.433	1.33757e-17	myCAF
IRS2	2.24311e-21	0.566144	0.518	0.277	4.4768e-17	myCAF
FNDC3B	2.51619e-21	0.492871	0.613	0.384	5.02181e-17	myCAF
SGCD	2.625e-21	0.516702	0.33	0.111	5.23897e-17	myCAF
ARF4	3.17725e-21	0.386779	0.756	0.578	6.34115e-17	myCAF
MBOAT2	5.36352e-21	0.514075	0.307	0.09	1.07045e-16	myCAF
SYNDIG1	6.20932e-21	0.380093	0.183	0.011	1.23926e-16	myCAF
FOXQ1	6.46597e-21	0.530808	0.231	0.036	1.29048e-16	myCAF
EGLN3	7.87056e-21	0.583076	0.253	0.055	1.57081e-16	myCAF
RASGRF2	8.89074e-21	0.378386	0.199	0.019	1.77441e-16	myCAF
LRRC17	1.37912e-20	0.587986	0.288	0.083	2.75245e-16	myCAF
ETV1	1.42728e-20	0.434074	0.36	0.128	2.84857e-16	myCAF
OSTC	2.04904e-20	0.442675	0.613	0.377	4.08948e-16	myCAF
TSKU	2.40447e-20	0.444323	0.382	0.149	4.79884e-16	myCAF
VMP1	2.98046e-20	0.569011	0.888	0.721	5.94839e-16	myCAF
SEC24D	4.5159e-20	0.450991	0.596	0.362	9.01282e-16	myCAF
P4HB	4.56972e-20	0.4512	0.675	0.469	9.12025e-16	myCAF
GPX8	4.60992e-20	0.413764	0.596	0.341	9.20048e-16	myCAF
CST1	4.65164e-20	2.00176	0.188	0.017	9.28375e-16	myCAF
RCN1	4.72723e-20	0.381127	0.714	0.475	9.43461e-16	myCAF
PMP22	5.51188e-20	0.421236	0.742	0.516	1.10006e-15	myCAF
SOX4	5.69513e-20	0.602379	0.444	0.211	1.13663e-15	myCAF
ANKH	6.1498e-20	0.519581	0.51	0.271	1.22738e-15	myCAF
TNFAIP3	6.87306e-20	0.559987	0.355	0.134	1.37172e-15	myCAF
PTTG1IP	8.20611e-20	0.430235	0.704	0.529	1.63778e-15	myCAF
C1QTNF6	9.90543e-20	0.522157	0.357	0.136	1.97693e-15	myCAF
SPON2	1.83808e-19	0.507691	0.624	0.367	3.66844e-15	myCAF
MAGED1	2.32915e-19	0.466382	0.632	0.412	4.64852e-15	myCAF
FOXO1	3.03744e-19	0.550691	0.453	0.222	6.06211e-15	myCAF
CNTN1	3.68414e-19	0.531638	0.283	0.081	7.3528e-15	myCAF
WISP1	4.34203e-19	0.440206	0.296	0.092	8.66582e-15	myCAF
ST6GALNAC5	8.6402e-19	0.3906	0.157	0.004	1.72441e-14	myCAF
NUAK1	1.00101e-18	0.429929	0.288	0.083	1.99782e-14	myCAF
CDK14	1.19781e-18	0.470302	0.415	0.192	2.39059e-14	myCAF
EDIL3	1.2573e-18	0.389954	0.562	0.311	2.50932e-14	myCAF
EPYC	1.47921e-18	1.00349	0.179	0.017	2.95221e-14	myCAF
FGF7	1.69036e-18	0.696679	0.365	0.16	3.37362e-14	myCAF
CHST15	1.7303e-18	0.455306	0.293	0.096	3.45333e-14	myCAF
MYH10	2.12758e-18	0.409778	0.46	0.226	4.24623e-14	myCAF
CST7	3.14082e-18	0.517326	0.149	0.002	6.26844e-14	myCAF
SH3PXD2B	3.43996e-18	0.470004	0.448	0.222	6.86546e-14	myCAF
PDGFRL	4.85083e-18	0.547813	0.39	0.177	9.68129e-14	myCAF
MFAP2	5.4269e-18	0.331006	0.209	0.038	1.0831e-13	myCAF
COLEC12	6.34468e-18	0.313142	0.446	0.196	1.26627e-13	myCAF
ANXA2	7.20074e-18	0.381075	0.851	0.725	1.43712e-13	myCAF
SHISA2	7.54982e-18	0.438788	0.162	0.011	1.50679e-13	myCAF
HSPA5	8.73418e-18	0.49176	0.857	0.706	1.74317e-13	myCAF
RNF144A	1.03735e-17	0.458942	0.381	0.168	2.07033e-13	myCAF
LEF1	1.20774e-17	0.43821	0.314	0.111	2.41041e-13	myCAF
FKBP14	1.24309e-17	0.429146	0.444	0.215	2.48095e-13	myCAF
PPIC	1.64714e-17	0.325631	0.6	0.362	3.28737e-13	myCAF
LMAN1	2.47439e-17	0.408903	0.661	0.446	4.93839e-13	myCAF
STMN1	2.79947e-17	0.391965	0.258	0.072	5.58719e-13	myCAF
RAB3B	3.05896e-17	0.384128	0.159	0.011	6.10507e-13	myCAF
NORAD	3.07041e-17	0.35135	0.805	0.648	6.12793e-13	myCAF
TPST1	3.47964e-17	0.419363	0.345	0.141	6.94467e-13	myCAF
PDIA3	3.93271e-17	0.330208	0.814	0.652	7.84891e-13	myCAF
SCD	4.4517e-17	0.42101	0.19	0.03	8.8847e-13	myCAF
PXDN	4.65247e-17	0.380935	0.706	0.48	9.28541e-13	myCAF
CMIP	4.85974e-17	0.451056	0.403	0.188	9.69907e-13	myCAF
CERCAM	6.41644e-17	0.359769	0.423	0.207	1.28059e-12	myCAF
MMP14	8.01408e-17	0.884709	0.471	0.277	1.59945e-12	myCAF
WIPF1	1.54481e-16	0.369773	0.46	0.254	3.08314e-12	myCAF
HMCN1	1.61056e-16	0.502678	0.306	0.119	3.21435e-12	myCAF
PLOD1	2.25379e-16	0.398303	0.551	0.335	4.49812e-12	myCAF
LTBP2	3.30053e-16	0.468321	0.548	0.307	6.5872e-12	myCAF
COL7A1	3.74281e-16	0.661954	0.187	0.034	7.4699e-12	myCAF
EMB	4.67671e-16	0.372163	0.184	0.032	9.33378e-12	myCAF
DUSP10	5.14727e-16	0.332758	0.147	0.011	1.02729e-11	myCAF
DAB2	6.96844e-16	0.369393	0.55	0.322	1.39076e-11	myCAF
DPP4	1.11206e-15	0.38367	0.141	0.009	2.21944e-11	myCAF
RCAN1	1.50684e-15	0.425448	0.267	0.092	3.00734e-11	myCAF
C5orf46	1.75579e-15	0.322195	0.132	0.004	3.5042e-11	myCAF
CMTM4	1.96782e-15	0.326217	0.247	0.075	3.92738e-11	myCAF
MIAT	2.65312e-15	0.458301	0.134	0.006	5.29509e-11	myCAF
PDGFRA	2.98828e-15	0.268688	0.562	0.288	5.96401e-11	myCAF
TMED9	3.75553e-15	0.339843	0.67	0.475	7.49528e-11	myCAF
STK17B	3.82252e-15	0.35211	0.393	0.19	7.62898e-11	myCAF
GPC6	4.22745e-15	0.372723	0.393	0.194	8.43715e-11	myCAF
COL6A1	6.51508e-15	0.469791	0.889	0.8	1.30028e-10	myCAF
GPR68	8.85076e-15	0.356204	0.174	0.032	1.76643e-10	myCAF
ZFP36L1	8.95911e-15	0.320996	0.897	0.774	1.78806e-10	myCAF
CXCL14	9.90224e-15	0.255151	0.353	0.149	1.97629e-10	myCAF
TMEM200A	1.04709e-14	0.354505	0.239	0.077	2.08977e-10	myCAF
MEG3	1.65155e-14	0.562398	0.306	0.128	3.29616e-10	myCAF
OMD	2.76244e-14	0.557225	0.366	0.183	5.51329e-10	myCAF
PLAT	3.1155e-14	0.531775	0.581	0.388	6.21792e-10	myCAF
PTHLH	3.14046e-14	0.380647	0.148	0.019	6.26773e-10	myCAF
SLC46A3	3.46422e-14	0.439695	0.262	0.096	6.91388e-10	myCAF
GPNMB	3.78149e-14	0.283696	0.642	0.429	7.54711e-10	myCAF
PPP1R3B	4.27962e-14	0.355425	0.233	0.075	8.54126e-10	myCAF
HDLBP	5.31575e-14	0.326405	0.728	0.531	1.06092e-09	myCAF
MAP4K4	5.54002e-14	0.322372	0.577	0.371	1.10568e-09	myCAF
HEG1	5.89964e-14	0.483113	0.454	0.264	1.17745e-09	myCAF
UBE2QL1	5.98247e-14	0.274377	0.122	0.006	1.19398e-09	myCAF
DYRK2	1.06493e-13	0.423904	0.414	0.232	2.12539e-09	myCAF
PRRX1	1.12283e-13	0.309351	0.713	0.518	2.24095e-09	myCAF
PKM	1.16758e-13	0.3933	0.748	0.601	2.33026e-09	myCAF
SCUBE2	1.29957e-13	0.323564	0.162	0.03	2.59368e-09	myCAF
GALNT10	1.46329e-13	0.366727	0.284	0.119	2.92044e-09	myCAF
DCBLD1	1.50191e-13	0.34818	0.269	0.102	2.99751e-09	myCAF
VOPP1	1.82423e-13	0.360699	0.299	0.128	3.64079e-09	myCAF
PTGES	1.87121e-13	0.414792	0.181	0.043	3.73457e-09	myCAF
PTPN14	1.88292e-13	0.369832	0.381	0.198	3.75792e-09	myCAF
IGF2	1.94059e-13	0.418831	0.296	0.124	3.87304e-09	myCAF
TENM3	1.96375e-13	0.343849	0.235	0.083	3.91925e-09	myCAF
LIMK2	2.03899e-13	0.424081	0.207	0.064	4.06942e-09	myCAF
GALNT5	2.53073e-13	0.286482	0.156	0.028	5.05084e-09	myCAF
NOX4	2.66008e-13	0.31912	0.173	0.038	5.30899e-09	myCAF
PGK1	2.85812e-13	0.443539	0.558	0.386	5.70424e-09	myCAF
BMP8B	3.35417e-13	0.424418	0.185	0.045	6.69426e-09	myCAF
CDCP1	3.46618e-13	0.327555	0.136	0.017	6.9178e-09	myCAF
CASK	3.4983e-13	0.319956	0.327	0.151	6.9819e-09	myCAF
GALNT15	3.571e-13	0.490224	0.171	0.041	7.127e-09	myCAF
PTK7	3.64431e-13	0.320252	0.282	0.117	7.27331e-09	myCAF
SGIP1	4.68381e-13	0.340894	0.261	0.096	9.34795e-09	myCAF
GLRB	4.75544e-13	0.274002	0.136	0.017	9.49091e-09	myCAF
BNC2	5.20494e-13	0.321209	0.292	0.126	1.0388e-08	myCAF
SRPX2	5.38188e-13	0.37298	0.291	0.126	1.07412e-08	myCAF
SEMA3D	6.94993e-13	0.377254	0.125	0.013	1.38707e-08	myCAF
CLEC2B	7.29385e-13	0.417588	0.315	0.149	1.45571e-08	myCAF
FTL	7.34419e-13	0.312826	0.824	0.742	1.46575e-08	myCAF
MATN3	8.04116e-13	0.49691	0.281	0.115	1.60485e-08	myCAF
TTC3	8.31137e-13	0.307345	0.647	0.458	1.65878e-08	myCAF
TPBG	9.19013e-13	0.376877	0.363	0.192	1.83417e-08	myCAF
TSPAN18	1.16558e-12	0.319773	0.163	0.036	2.32626e-08	myCAF
P3H4	1.21607e-12	0.285141	0.268	0.113	2.42703e-08	myCAF
PODNL1	1.56888e-12	0.281528	0.128	0.015	3.13116e-08	myCAF
SEC31A	1.59578e-12	0.281651	0.776	0.644	3.18486e-08	myCAF
ICAM1	1.76572e-12	0.361726	0.267	0.109	3.52403e-08	myCAF
CSGALNACT2	2.03665e-12	0.367134	0.372	0.203	4.06475e-08	myCAF
STXBP5	2.09614e-12	0.29697	0.234	0.083	4.18348e-08	myCAF
TTYH3	2.43706e-12	0.307964	0.224	0.079	4.86389e-08	myCAF
SURF4	3.43567e-12	0.315375	0.642	0.469	6.8569e-08	myCAF
SLC1A3	3.46467e-12	0.270677	0.167	0.038	6.91479e-08	myCAF
2022-09-11	3.58733e-12	0.258687	0.707	0.497	7.15959e-08	myCAF
LRP10	3.71738e-12	0.351429	0.523	0.335	7.41914e-08	myCAF
APBA2	3.76942e-12	0.287513	0.112	0.009	7.52301e-08	myCAF
NBL1	4.39293e-12	0.344457	0.49	0.286	8.76742e-08	myCAF
LRP1	4.42947e-12	0.301279	0.621	0.409	8.84034e-08	myCAF
HSP90B1	5.25852e-12	0.260859	0.899	0.832	1.0495e-07	myCAF
MXRA7	5.72303e-12	0.343657	0.559	0.38	1.1422e-07	myCAF
SULF2	5.74866e-12	0.343013	0.361	0.183	1.14732e-07	myCAF
TNFSF4	5.90455e-12	0.420377	0.15	0.032	1.17843e-07	myCAF
DRAM1	6.81103e-12	0.364294	0.272	0.119	1.35935e-07	myCAF
SNX10	6.83176e-12	0.355147	0.153	0.034	1.36348e-07	myCAF
ARHGEF19	6.97213e-12	0.353563	0.166	0.043	1.3915e-07	myCAF
MMD	7.13137e-12	0.350669	0.209	0.07	1.42328e-07	myCAF
CHPF	7.57662e-12	0.403631	0.345	0.186	1.51214e-07	myCAF
BRI3	7.73815e-12	0.289508	0.603	0.429	1.54438e-07	myCAF
FKBP10	7.74387e-12	0.294651	0.595	0.412	1.54552e-07	myCAF
KREMEN1	7.98162e-12	0.312035	0.271	0.115	1.59297e-07	myCAF
MAP3K8	9.8406e-12	0.332044	0.222	0.081	1.96399e-07	myCAF
RASSF8	9.86387e-12	0.283718	0.351	0.175	1.96863e-07	myCAF
MAN1A1	1.04981e-11	0.32824	0.543	0.365	2.09522e-07	myCAF
CALB2	1.06221e-11	0.503851	0.118	0.013	2.11996e-07	myCAF
ENPP1	1.21453e-11	0.331553	0.179	0.051	2.42395e-07	myCAF
TNFSF10	1.61468e-11	0.297189	0.249	0.102	3.22258e-07	myCAF
ZMAT3	1.74784e-11	0.288747	0.509	0.32	3.48834e-07	myCAF
PARN	1.75082e-11	0.286909	0.323	0.156	3.4943e-07	myCAF
TPP1	2.17946e-11	0.304604	0.582	0.397	4.34977e-07	myCAF
SLC1A5	2.43275e-11	0.302481	0.365	0.192	4.85527e-07	myCAF
ACKR3	2.50185e-11	0.346863	0.25	0.104	4.9932e-07	myCAF
ROR2	3.24851e-11	0.292613	0.231	0.092	6.48338e-07	myCAF
CDKL5	3.84416e-11	0.32017	0.248	0.102	7.67218e-07	myCAF
CHST14	4.26097e-11	0.332164	0.434	0.267	8.50405e-07	myCAF
KDM5B	4.27017e-11	0.318865	0.402	0.226	8.5224e-07	myCAF
FLNB	5.11492e-11	0.316912	0.226	0.09	1.02084e-06	myCAF
GULP1	5.26157e-11	0.251701	0.259	0.107	1.0501e-06	myCAF
LAMP2	5.51734e-11	0.269613	0.594	0.401	1.10115e-06	myCAF
TLN2	5.8337e-11	0.271791	0.186	0.06	1.16429e-06	myCAF
KIAA0930	6.35301e-11	0.324652	0.343	0.186	1.26793e-06	myCAF
TMEM176B	6.85125e-11	0.297462	0.429	0.247	1.36737e-06	myCAF
KDELC1	7.3762e-11	0.309519	0.313	0.16	1.47214e-06	myCAF
MANBA	7.45111e-11	0.294877	0.194	0.066	1.48709e-06	myCAF
MYOF	7.8654e-11	0.28391	0.497	0.32	1.56978e-06	myCAF
GEM	8.71248e-11	0.347916	0.449	0.271	1.73884e-06	myCAF
STAT2	9.1675e-11	0.273037	0.393	0.23	1.82965e-06	myCAF
MRC2	1.12728e-10	0.367079	0.3	0.151	2.24983e-06	myCAF
ZNF281	1.15587e-10	0.352805	0.332	0.177	2.30688e-06	myCAF
WDFY1	1.31675e-10	0.329731	0.358	0.205	2.62797e-06	myCAF
PCSK5	1.41836e-10	0.322558	0.257	0.115	2.83077e-06	myCAF
GNPTAB	1.5883e-10	0.266478	0.255	0.113	3.16992e-06	myCAF
PTBP3	1.60398e-10	0.291938	0.46	0.288	3.20123e-06	myCAF
DPY19L1	1.7006e-10	0.257898	0.257	0.115	3.39406e-06	myCAF
FAM114A1	1.92059e-10	0.268698	0.471	0.305	3.83311e-06	myCAF
TGFBR1	2.00066e-10	0.274487	0.226	0.092	3.99292e-06	myCAF
CD109	2.12016e-10	0.345094	0.308	0.158	4.23141e-06	myCAF
MINDY2	2.45782e-10	0.319279	0.376	0.215	4.90532e-06	myCAF
ITM2C	3.16083e-10	0.262505	0.59	0.403	6.30838e-06	myCAF
GSTO1	3.23115e-10	0.28972	0.547	0.373	6.44872e-06	myCAF
P3H1	3.56974e-10	0.338265	0.323	0.175	7.12448e-06	myCAF
ATP6V1A	4.44665e-10	0.26828	0.337	0.19	8.87462e-06	myCAF
MAFB	4.55224e-10	0.311566	0.246	0.111	9.08535e-06	myCAF
FAM20A	4.95522e-10	0.360823	0.19	0.072	9.88963e-06	myCAF
FYN	4.96466e-10	0.260396	0.295	0.149	9.90847e-06	myCAF
MAF	5.72086e-10	0.420151	0.439	0.292	1.14177e-05	myCAF
HILPDA	6.03148e-10	0.377724	0.28	0.139	1.20376e-05	myCAF
NFYB	6.38028e-10	0.306753	0.361	0.211	1.27338e-05	myCAF
COPZ2	7.73759e-10	0.284565	0.299	0.16	1.54427e-05	myCAF
RUNX1	8.93309e-10	0.287297	0.431	0.275	1.78287e-05	myCAF
DDOST	1.00122e-09	0.251883	0.65	0.493	1.99823e-05	myCAF
ISM1	1.00743e-09	0.349649	0.224	0.098	2.01063e-05	myCAF
ATP6V1B2	1.04822e-09	0.305886	0.404	0.239	2.09203e-05	myCAF
SLC35A2	1.15461e-09	0.279031	0.185	0.068	2.30438e-05	myCAF
DSE	1.30935e-09	0.283703	0.414	0.252	2.61319e-05	myCAF
CYB561	1.45465e-09	0.308459	0.248	0.117	2.90319e-05	myCAF
SEL1L3	1.5262e-09	0.307	0.164	0.055	3.04598e-05	myCAF
SPATS2	1.54326e-09	0.301662	0.272	0.136	3.08005e-05	myCAF
PDIA4	1.66369e-09	0.261887	0.516	0.35	3.32039e-05	myCAF
SSH1	1.80096e-09	0.275711	0.334	0.183	3.59436e-05	myCAF
RALA	1.84565e-09	0.292372	0.346	0.203	3.68355e-05	myCAF
STMN2	1.94103e-09	0.370359	0.127	0.03	3.87392e-05	myCAF
SLC7A8	2.28695e-09	0.323503	0.197	0.079	4.56429e-05	myCAF
CEBPB	2.44183e-09	0.267177	0.782	0.665	4.87341e-05	myCAF
UCHL1	2.4736e-09	0.358737	0.238	0.111	4.9368e-05	myCAF
AC026785.2	3.07126e-09	0.333547	0.312	0.173	6.12963e-05	myCAF
ENO2	3.3814e-09	0.263772	0.228	0.1	6.7486e-05	myCAF
IPMK	3.58671e-09	0.257582	0.13	0.034	7.15835e-05	myCAF
RSAD2	4.16665e-09	0.387326	0.153	0.049	8.3158e-05	myCAF
XAF1	4.26772e-09	0.328813	0.362	0.22	8.51751e-05	myCAF
SLC5A3	5.32309e-09	0.252142	0.133	0.036	0.000106238	myCAF
MSANTD3	5.56534e-09	0.255068	0.26	0.132	0.000111073	myCAF
ZEB1	7.26797e-09	0.253255	0.486	0.32	0.000145054	myCAF
DSC2	8.44378e-09	0.253772	0.107	0.021	0.000168521	myCAF
LPAR1	9.04411e-09	0.305256	0.249	0.128	0.000180502	myCAF
DDR2	1.26288e-08	0.331078	0.744	0.618	0.000252045	myCAF
FBXO32	1.27498e-08	0.332567	0.6	0.448	0.000254461	myCAF
AFAP1	1.61339e-08	0.253238	0.318	0.181	0.000322	myCAF
PTPRD	2.58196e-08	0.298604	0.218	0.102	0.000515307	myCAF
PLK2	2.67862e-08	0.316247	0.265	0.141	0.0005346	myCAF
UBL3	2.86033e-08	0.300735	0.388	0.252	0.000570865	myCAF
ENO1	3.3765e-08	0.401345	0.663	0.544	0.000673883	myCAF
CLSTN2	3.88275e-08	0.297245	0.189	0.081	0.000774919	myCAF
DAP	4.60886e-08	0.273305	0.383	0.252	0.000919836	myCAF
SLC2A1	5.32732e-08	0.262717	0.164	0.064	0.00106323	myCAF
PYGL	5.75966e-08	0.273318	0.173	0.072	0.00114951	myCAF
C1orf198	5.83134e-08	0.264137	0.321	0.19	0.00116382	myCAF
OSBPL8	6.04131e-08	0.266627	0.574	0.426	0.00120573	myCAF
SH3BP5	6.14239e-08	0.321868	0.356	0.224	0.0012259	myCAF
ANKRD28	6.27501e-08	0.280655	0.233	0.117	0.00125237	myCAF
HEXA	7.93038e-08	0.307555	0.282	0.162	0.00158275	myCAF
EPSTI1	8.06455e-08	0.267447	0.258	0.141	0.00160952	myCAF
CAPZB	8.40702e-08	0.257435	0.687	0.578	0.00167787	myCAF
ITPRIP	8.46687e-08	0.260874	0.299	0.171	0.00168982	myCAF
BAX	9.57627e-08	0.254759	0.362	0.222	0.00191123	myCAF
PDLIM2	1.32915e-07	0.259769	0.281	0.166	0.00265271	myCAF
GLIS3	1.47746e-07	0.251618	0.187	0.085	0.00294872	myCAF
SYNJ2	1.53113e-07	0.274185	0.176	0.077	0.00305583	myCAF
HEXB	1.77618e-07	0.264581	0.314	0.19	0.0035449	myCAF
ABCA1	2.27761e-07	0.269522	0.237	0.128	0.00454566	myCAF
PAPPA	2.36702e-07	0.374096	0.182	0.081	0.00472411	myCAF
C14orf132	2.66213e-07	0.251046	0.191	0.09	0.00531307	myCAF
LGALS1	4.02673e-07	0.451483	0.724	0.657	0.00803655	myCAF
DTX4	4.1386e-07	0.254447	0.145	0.058	0.00825981	myCAF
SSC5D	4.81884e-07	0.28576	0.248	0.136	0.00961745	myCAF
ERRFI1	6.20857e-07	0.398474	0.556	0.437	0.0123911	myCAF
CD276	6.22519e-07	0.268143	0.344	0.217	0.0124242	myCAF
VAT1	9.19995e-07	0.260169	0.389	0.264	0.0183613	myCAF
HOPX	1.38252e-06	0.368275	0.298	0.183	0.0275923	myCAF
LAMP5	1.68001e-06	0.291505	0.194	0.1	0.0335297	myCAF
NLGN4X	2.41101e-06	0.2774	0.157	0.075	0.048119	myCAF
ITGA5	2.57888e-06	0.333208	0.344	0.228	0.0514694	myCAF
ASPN	2.65481e-06	0.349047	0.655	0.546	0.0529847	myCAF
XYLT1	3.56259e-06	0.25083	0.168	0.083	0.0711021	myCAF
NEDD9	3.85501e-06	0.3137	0.266	0.164	0.0769383	myCAF
CPXM2	3.89131e-06	0.301511	0.234	0.139	0.0776627	myCAF
RETREG1	4.41977e-06	0.29171	0.124	0.049	0.0882098	myCAF
NDRG1	6.83924e-06	0.275831	0.471	0.341	0.136498	myCAF
SLC25A37	1.40458e-05	0.371892	0.254	0.164	0.280327	myCAF
COL27A1	3.34055e-05	0.300033	0.202	0.117	0.666707	myCAF
ENC1	4.79213e-05	0.288827	0.244	0.154	0.956413	myCAF
CCL11	7.0141e-05	0.267796	0.101	0.043	1	myCAF
WSB1	0.000108065	0.318487	0.638	0.507	1	myCAF
RBP1	0.000168587	0.294123	0.195	0.122	1	myCAF
FNIP2	0.00029709	0.25129	0.227	0.149	1	myCAF
TDRD3	0.000807762	0.29693	0.16	0.102	1	myCAF
ADAMTS5	0.000891803	0.307363	0.118	0.066	1	myCAF
BIRC3	0.00127367	0.290472	0.169	0.109	1	myCAF
SAA1	0.0023122	0.447248	0.141	0.09	1	myCAF
C7	1.01645e-182	3.0575	0.938	0.099	2.02863e-178	iCAF
CHRDL1	6.8698e-166	1.21381	0.519	0.01	1.37108e-161	iCAF
NGFR	1.63796e-150	1.6567	0.543	0.02	3.26905e-146	iCAF
GPC3	5.20154e-124	1.47038	0.611	0.047	1.03812e-119	iCAF
IGF1	3.26083e-121	2.07818	0.679	0.073	6.50796e-117	iCAF
ADH1B	1.13085e-119	1.47264	0.42	0.013	2.25695e-115	iCAF
CD34	2.56827e-119	1.22641	0.463	0.02	5.12575e-115	iCAF
ABI3BP	3.98257e-118	1.46594	0.722	0.086	7.94842e-114	iCAF
ABCA8	2.55127e-109	1.32755	0.562	0.046	5.09182e-105	iCAF
OGN	8.25106e-102	1.62276	0.63	0.075	1.64675e-97	iCAF
SCN7A	2.83746e-101	1.26085	0.5	0.037	5.663e-97	iCAF
CAPN6	2.07601e-93	1.27314	0.302	0.007	4.14331e-89	iCAF
MGP	1.33762e-81	1.94475	0.975	0.46	2.66961e-77	iCAF
SFRP4	9.3826e-80	2.45386	0.914	0.327	1.87258e-75	iCAF
SCARA5	5.1734e-76	0.801693	0.235	0.004	1.03251e-71	iCAF
C3	3.28247e-73	2.07207	0.932	0.431	6.55115e-69	iCAF
FREM1	1.05293e-71	0.597871	0.34	0.022	2.10144e-67	iCAF
FBLN5	5.09623e-70	1.56827	0.802	0.251	1.01711e-65	iCAF
METTL7A	3.15173e-65	1.18113	0.759	0.21	6.29023e-61	iCAF
THBS4	4.567e-65	2.37875	0.537	0.093	9.11483e-61	iCAF
PLA2G2A	3.4004e-64	2.30358	0.253	0.011	6.78652e-60	iCAF
COL14A1	4.4972e-61	1.26207	0.84	0.247	8.9755e-57	iCAF
KIAA1324L	1.80731e-58	0.650477	0.395	0.046	3.60703e-54	iCAF
IL33	1.1262e-57	0.613309	0.296	0.022	2.24767e-53	iCAF
SFRP1	1.90699e-57	1.44806	0.278	0.019	3.80597e-53	iCAF
SCRG1	6.92853e-57	0.573127	0.272	0.017	1.3828e-52	iCAF
CDON	3.30037e-56	0.407052	0.29	0.022	6.58687e-52	iCAF
OAF	2.55573e-52	1.31146	0.796	0.327	5.10072e-48	iCAF
SERPINE2	5.48421e-52	1.47083	0.691	0.217	1.09454e-47	iCAF
CCDC80	6.566e-51	1.26547	0.988	0.752	1.31044e-46	iCAF
APOD	6.96801e-50	2.09802	0.938	0.522	1.39068e-45	iCAF
SAMHD1	1.93325e-49	1.18029	0.753	0.256	3.85838e-45	iCAF
CYP1B1	9.3896e-49	1.28411	0.809	0.317	1.87398e-44	iCAF
FGL2	2.22713e-48	0.803254	0.346	0.043	4.4449e-44	iCAF
CBLN4	6.14201e-47	0.439598	0.241	0.018	1.22582e-42	iCAF
CTSC	1.04853e-46	1.38168	0.815	0.377	2.09266e-42	iCAF
ITM2A	1.54877e-45	0.911959	0.395	0.065	3.09104e-41	iCAF
NFIA	7.03469e-45	0.801111	0.531	0.114	1.40398e-40	iCAF
GSN	1.71829e-44	1.31709	0.92	0.636	3.42937e-40	iCAF
CMKLR1	1.16483e-43	0.603351	0.29	0.032	2.32476e-39	iCAF
HSPB6	6.55015e-43	0.944321	0.691	0.221	1.30728e-38	iCAF
SLIT2	8.43712e-43	1.0417	0.728	0.272	1.68388e-38	iCAF
AOX1	1.89815e-42	0.520128	0.278	0.03	3.78834e-38	iCAF
COL4A4	6.06917e-42	0.514855	0.191	0.012	1.21129e-37	iCAF
IGFBP4	3.30458e-41	0.992418	0.981	0.881	6.59528e-37	iCAF
BOC	7.67547e-40	0.513327	0.358	0.058	1.53187e-35	iCAF
RARRES1	1.69377e-38	1.23652	0.71	0.271	3.38043e-34	iCAF
SVEP1	2.14642e-38	0.851777	0.568	0.164	4.28383e-34	iCAF
ADAMTSL3	2.63561e-38	0.510959	0.253	0.028	5.26014e-34	iCAF
HSD11B1	3.86412e-38	0.771326	0.389	0.074	7.712e-34	iCAF
PRG4	6.1708e-38	0.785771	0.123	0.003	1.23157e-33	iCAF
CFD	7.32959e-38	0.521994	0.179	0.012	1.46284e-33	iCAF
CST3	3.0062e-37	1.11991	0.852	0.521	5.99977e-33	iCAF
RSPO3	3.07058e-37	0.749308	0.327	0.052	6.12825e-33	iCAF
GALNT16	5.065e-37	0.360889	0.241	0.025	1.01087e-32	iCAF
FMO2	1.05562e-36	0.734368	0.389	0.074	2.10681e-32	iCAF
SRPX	2.71598e-36	0.994393	0.704	0.289	5.42056e-32	iCAF
TIMP1	5.13302e-36	1.26345	0.889	0.581	1.02445e-31	iCAF
EFEMP1	5.69276e-36	1.16901	0.809	0.408	1.13616e-31	iCAF
NR2F1	1.06154e-35	0.883872	0.481	0.126	2.11862e-31	iCAF
IL6ST	1.23941e-35	0.979501	0.864	0.536	2.47361e-31	iCAF
PODN	7.81768e-35	0.774339	0.395	0.085	1.56025e-30	iCAF
RHOU	8.16797e-35	0.596596	0.321	0.055	1.63016e-30	iCAF
ABCA6	1.13121e-34	0.740778	0.42	0.094	2.25768e-30	iCAF
SERPINF1	2.41543e-34	0.903664	0.926	0.769	4.82072e-30	iCAF
NFIB	3.51413e-34	0.678378	0.667	0.233	7.0135e-30	iCAF
LEPR	4.50913e-34	0.84636	0.333	0.061	8.99932e-30	iCAF
ART4	1.1565e-33	0.407132	0.179	0.014	2.30814e-29	iCAF
CDO1	3.14114e-33	0.424497	0.241	0.03	6.2691e-29	iCAF
IQGAP2	5.25078e-33	0.841527	0.259	0.037	1.04795e-28	iCAF
ABCA10	9.42245e-33	0.469496	0.179	0.015	1.88053e-28	iCAF
ABCC9	5.38294e-32	0.483233	0.469	0.113	1.07433e-27	iCAF
PREX2	6.52532e-32	0.46033	0.173	0.014	1.30232e-27	iCAF
ADGRD1	8.90483e-32	0.469113	0.272	0.041	1.77723e-27	iCAF
PTGIS	4.87283e-31	0.846135	0.451	0.124	9.7252e-27	iCAF
EMP1	4.90082e-31	1.17079	0.858	0.626	9.78105e-27	iCAF
SELENOP	8.36621e-31	0.668674	0.247	0.035	1.66973e-26	iCAF
F3	9.37387e-31	0.877338	0.648	0.258	1.87084e-26	iCAF
CHL1	9.44025e-31	0.380187	0.21	0.024	1.88409e-26	iCAF
ALDH1A3	1.2749e-30	1.03334	0.519	0.167	2.54444e-26	iCAF
DEPTOR	1.00845e-29	0.48297	0.327	0.065	2.01266e-25	iCAF
NRXN2	1.27604e-29	0.549578	0.34	0.069	2.54672e-25	iCAF
FOSB	1.76729e-29	1.31111	0.556	0.194	3.52716e-25	iCAF
LRRN3	3.28714e-29	0.629657	0.228	0.032	6.56047e-25	iCAF
PTN	5.41507e-29	0.933491	0.407	0.105	1.08074e-24	iCAF
TSHZ2	9.9851e-29	0.777871	0.728	0.316	1.99283e-24	iCAF
IGFBP7	1.71551e-28	0.698795	0.981	0.939	3.42381e-24	iCAF
STEAP4	2.7673e-28	0.562412	0.302	0.057	5.52298e-24	iCAF
A2M	6.01765e-28	0.954147	0.864	0.469	1.201e-23	iCAF
ABCA9	8.4572e-28	0.465808	0.235	0.035	1.68789e-23	iCAF
CXCL12	1.96487e-27	0.959842	0.698	0.327	3.92148e-23	iCAF
SCARA3	3.02931e-27	0.578689	0.389	0.097	6.04591e-23	iCAF
SERPING1	3.16397e-27	0.68254	0.932	0.844	6.31466e-23	iCAF
FBLN1	3.35383e-27	0.774974	0.957	0.668	6.69357e-23	iCAF
ALDH1A1	3.54108e-27	0.868596	0.574	0.211	7.06728e-23	iCAF
TMEM119	6.93747e-27	0.900158	0.525	0.191	1.38458e-22	iCAF
NTRK2	7.32848e-27	0.364845	0.426	0.104	1.46262e-22	iCAF
PDGFRA	2.74005e-26	0.694871	0.815	0.464	5.46859e-22	iCAF
MT2A	8.42335e-26	1.09652	0.895	0.651	1.68113e-21	iCAF
MFAP4	8.71271e-26	0.61511	0.568	0.212	1.73888e-21	iCAF
LAMA2	2.41453e-25	0.820952	0.58	0.232	4.81892e-21	iCAF
SPARCL1	2.58789e-25	0.273844	0.969	0.677	5.16492e-21	iCAF
EPHB2	3.44393e-25	0.360286	0.173	0.02	6.87339e-21	iCAF
C1S	3.81432e-25	0.547166	0.988	0.881	7.61262e-21	iCAF
MOXD1	1.05641e-24	1.06598	0.611	0.295	2.10838e-20	iCAF
EGR3	1.35076e-24	0.509246	0.253	0.047	2.69586e-20	iCAF
RASSF2	1.57107e-24	0.515434	0.259	0.05	3.13554e-20	iCAF
HAS1	2.81876e-24	0.276284	0.105	0.006	5.62569e-20	iCAF
INMT	3.65886e-24	0.392906	0.253	0.048	7.30236e-20	iCAF
TGFBR3	3.70068e-24	0.520138	0.358	0.091	7.38582e-20	iCAF
ADAMTS8	1.21216e-23	0.439185	0.154	0.017	2.41923e-19	iCAF
C1orf21	2.45904e-23	0.663132	0.525	0.195	4.90775e-19	iCAF
APOL3	4.43327e-23	0.28107	0.247	0.046	8.84791e-19	iCAF
C1R	1.03183e-22	0.522678	0.969	0.89	2.05933e-18	iCAF
CLU	1.32357e-22	0.704104	0.593	0.259	2.64159e-18	iCAF
NFIX	1.36139e-22	0.782278	0.623	0.29	2.71705e-18	iCAF
COLEC11	1.97972e-22	0.594434	0.191	0.029	3.95112e-18	iCAF
SPRY2	8.15908e-22	0.480574	0.272	0.06	1.62839e-17	iCAF
KLF4	8.64708e-22	0.726658	0.352	0.099	1.72578e-17	iCAF
CYGB	1.14417e-21	0.772341	0.512	0.198	2.28354e-17	iCAF
LRRN2	1.27776e-21	0.324526	0.16	0.021	2.55015e-17	iCAF
TNFSF13B	1.35693e-21	0.55153	0.284	0.066	2.70815e-17	iCAF
PID1	1.37616e-21	0.745998	0.414	0.132	2.74653e-17	iCAF
MT1X	1.83086e-21	1.00041	0.636	0.319	3.65403e-17	iCAF
PLBD1	2.34748e-21	0.461425	0.364	0.105	4.6851e-17	iCAF
MGST1	3.53464e-21	0.415545	0.247	0.051	7.05443e-17	iCAF
CFH	7.34475e-21	0.816561	0.846	0.615	1.46586e-16	iCAF
EPB41L2	8.51525e-21	0.693442	0.802	0.517	1.69947e-16	iCAF
FAM198A	8.52617e-21	0.342018	0.16	0.022	1.70165e-16	iCAF
PROS1	9.50671e-21	0.604776	0.568	0.246	1.89735e-16	iCAF
NEGR1	1.06131e-20	0.5841	0.463	0.165	2.11817e-16	iCAF
MATN2	1.3338e-20	0.436629	0.179	0.028	2.662e-16	iCAF
PKDCC	1.60241e-20	0.36778	0.265	0.06	3.19809e-16	iCAF
PAPLN	1.60413e-20	0.3365	0.259	0.056	3.20153e-16	iCAF
SEMA3C	2.0132e-20	0.805241	0.599	0.28	4.01794e-16	iCAF
F2R	2.48736e-20	0.799495	0.716	0.387	4.96427e-16	iCAF
FLRT2	4.05444e-20	0.539375	0.377	0.121	8.09185e-16	iCAF
DCLK1	4.43659e-20	0.3767	0.321	0.087	8.85455e-16	iCAF
RGL1	4.86981e-20	0.319466	0.34	0.094	9.71917e-16	iCAF
CYBRD1	4.90343e-20	0.690773	0.846	0.617	9.78626e-16	iCAF
ABLIM1	6.09322e-20	0.342914	0.272	0.064	1.21609e-15	iCAF
GADD45A	8.14843e-20	0.756131	0.691	0.371	1.62626e-15	iCAF
ELN	8.16527e-20	0.682347	0.63	0.296	1.62962e-15	iCAF
FMO1	1.21721e-19	0.618141	0.377	0.122	2.42931e-15	iCAF
ARHGEF26	1.73748e-19	0.336266	0.173	0.028	3.46765e-15	iCAF
SFRP2	1.897e-19	0.774802	0.938	0.718	3.78604e-15	iCAF
TCF21	4.2431e-19	0.619534	0.407	0.145	8.46838e-15	iCAF
TFPI	7.79575e-19	0.500133	0.568	0.24	1.55588e-14	iCAF
PAK3	7.93976e-19	0.486644	0.142	0.019	1.58462e-14	iCAF
FZD4	1.03487e-18	0.344477	0.247	0.056	2.0654e-14	iCAF
MBP	1.05649e-18	0.322207	0.21	0.042	2.10854e-14	iCAF
EGFR	1.19972e-18	0.506054	0.494	0.194	2.39441e-14	iCAF
ANK2	1.60582e-18	0.417169	0.222	0.047	3.2049e-14	iCAF
ENPP2	1.84681e-18	0.309959	0.21	0.043	3.68586e-14	iCAF
MAOB	2.54726e-18	0.279379	0.167	0.027	5.08383e-14	iCAF
CLSTN3	2.89252e-18	0.578124	0.309	0.09	5.77288e-14	iCAF
THSD4	5.40473e-18	0.399757	0.216	0.047	1.07868e-13	iCAF
PLCXD3	6.56842e-18	0.300107	0.136	0.018	1.31093e-13	iCAF
KCNK2	8.35375e-18	0.264186	0.123	0.015	1.66724e-13	iCAF
FKBP5	9.98333e-18	0.481491	0.71	0.396	1.99247e-13	iCAF
PLSCR4	1.25081e-17	0.550495	0.623	0.302	2.49636e-13	iCAF
FRZB	1.30998e-17	0.829357	0.549	0.259	2.61446e-13	iCAF
GPX3	2.29102e-17	0.453688	0.438	0.153	4.57243e-13	iCAF
FMNL2	2.84754e-17	0.412257	0.253	0.065	5.68312e-13	iCAF
GAB1	2.97291e-17	0.276963	0.253	0.063	5.93332e-13	iCAF
CCL19	3.58026e-17	0.472855	0.123	0.016	7.14549e-13	iCAF
TNFAIP8L3	4.17759e-17	0.315168	0.191	0.037	8.33764e-13	iCAF
HGF	5.34625e-17	0.40913	0.29	0.082	1.067e-12	iCAF
PTX3	6.19411e-17	0.385048	0.167	0.029	1.23622e-12	iCAF
CILP	1.23192e-16	0.943816	0.315	0.101	2.45867e-12	iCAF
ADD3	1.39889e-16	0.532216	0.741	0.446	2.7919e-12	iCAF
RASL11B	1.52569e-16	0.504448	0.284	0.082	3.04498e-12	iCAF
SPTBN1	2.14957e-16	0.693409	0.691	0.409	4.29011e-12	iCAF
NFATC1	2.48257e-16	0.290334	0.154	0.026	4.95472e-12	iCAF
NDRG2	2.5228e-16	0.5027	0.414	0.15	5.035e-12	iCAF
PRDX6	2.56047e-16	0.589601	0.741	0.465	5.11018e-12	iCAF
TFPI2	2.56626e-16	0.290176	0.123	0.017	5.12175e-12	iCAF
ANGPTL1	2.66305e-16	0.293239	0.228	0.054	5.31491e-12	iCAF
MYC	2.95958e-16	0.510337	0.309	0.097	5.90674e-12	iCAF
ENG	3.64926e-16	0.40179	0.29	0.084	7.28319e-12	iCAF
AMOTL2	3.93075e-16	0.515761	0.309	0.096	7.845e-12	iCAF
CRISPLD1	4.64261e-16	0.483665	0.364	0.133	9.26571e-12	iCAF
LIFR	6.03076e-16	0.41035	0.235	0.06	1.20362e-11	iCAF
AKAP12	6.60909e-16	0.58954	0.728	0.452	1.31904e-11	iCAF
NPC2	6.61983e-16	0.54903	0.759	0.493	1.32118e-11	iCAF
MCUB	8.54607e-16	0.369623	0.309	0.096	1.70563e-11	iCAF
ROR1	9.58872e-16	0.269201	0.21	0.048	1.91372e-11	iCAF
SGCE	1.12304e-15	0.62243	0.691	0.418	2.24137e-11	iCAF
GHR	1.35503e-15	0.35166	0.259	0.073	2.70438e-11	iCAF
APOE	1.81841e-15	0.289753	0.13	0.02	3.62919e-11	iCAF
USP53	1.8974e-15	0.525064	0.296	0.094	3.78682e-11	iCAF
ZC3HAV1	3.60203e-15	0.468373	0.426	0.173	7.18893e-11	iCAF
EDNRB	3.79093e-15	0.327453	0.247	0.067	7.56593e-11	iCAF
SESN3	3.93681e-15	0.435562	0.383	0.146	7.85709e-11	iCAF
SCG2	4.25559e-15	0.599557	0.222	0.057	8.4933e-11	iCAF
RHOJ	4.5735e-15	0.402431	0.272	0.081	9.12779e-11	iCAF
MMP19	4.6562e-15	0.654615	0.66	0.367	9.29285e-11	iCAF
EPHA3	4.83065e-15	0.936116	0.444	0.206	9.64101e-11	iCAF
CLIC2	5.15242e-15	0.26009	0.235	0.061	1.02832e-10	iCAF
PTGDS	6.24249e-15	0.910567	0.302	0.1	1.24588e-10	iCAF
HTRA3	6.67531e-15	0.510715	0.531	0.241	1.33226e-10	iCAF
SLC19A2	6.80714e-15	0.565466	0.407	0.161	1.35857e-10	iCAF
ITM2B	8.94945e-15	0.372277	0.907	0.866	1.78613e-10	iCAF
LSAMP	1.04621e-14	0.530908	0.444	0.188	2.08803e-10	iCAF
DIO3OS	1.12368e-14	0.361111	0.179	0.04	2.24265e-10	iCAF
FOSL1	1.22622e-14	0.473322	0.16	0.032	2.44729e-10	iCAF
HEYL	1.30687e-14	0.616075	0.426	0.179	2.60826e-10	iCAF
SH3D19	1.63733e-14	0.457006	0.512	0.247	3.26779e-10	iCAF
DKK2	1.65603e-14	0.303227	0.111	0.016	3.30511e-10	iCAF
CLDN1	3.10466e-14	0.59544	0.302	0.103	6.19627e-10	iCAF
SLC16A2	3.37084e-14	0.317759	0.352	0.127	6.72752e-10	iCAF
GAS6	3.67126e-14	0.484078	0.272	0.084	7.32709e-10	iCAF
IFITM3	4.97077e-14	0.362357	0.938	0.874	9.92066e-10	iCAF
ZNF704	5.22281e-14	0.353579	0.333	0.116	1.04237e-09	iCAF
FOXO3	5.71501e-14	0.639776	0.716	0.491	1.1406e-09	iCAF
MAP1B	6.67669e-14	0.464383	0.673	0.363	1.33253e-09	iCAF
GSTM5	6.98829e-14	0.429296	0.29	0.097	1.39472e-09	iCAF
JUN	1.02883e-13	0.577113	0.63	0.376	2.05333e-09	iCAF
LAMB1	1.08184e-13	0.492558	0.938	0.798	2.15913e-09	iCAF
FAM102B	1.08465e-13	0.310401	0.284	0.092	2.16474e-09	iCAF
DCN	1.09414e-13	0.320586	0.994	0.885	2.18368e-09	iCAF
CLCC1	1.21231e-13	0.400661	0.154	0.031	2.41953e-09	iCAF
ADH1C	1.21984e-13	0.523887	0.142	0.028	2.43455e-09	iCAF
DPT	1.34937e-13	0.80892	0.463	0.221	2.69307e-09	iCAF
PGAP1	1.37332e-13	0.480526	0.235	0.067	2.74087e-09	iCAF
SPRY4	1.39498e-13	0.591657	0.364	0.138	2.78411e-09	iCAF
OGFRL1	1.51681e-13	0.479865	0.278	0.092	3.02725e-09	iCAF
FAIM2	1.59485e-13	0.257891	0.105	0.015	3.183e-09	iCAF
SERPINE1	1.69365e-13	0.959207	0.66	0.452	3.38019e-09	iCAF
OLFML3	1.79785e-13	0.613097	0.685	0.46	3.58815e-09	iCAF
APOL1	2.60017e-13	0.499993	0.562	0.311	5.18941e-09	iCAF
MAN1C1	2.70816e-13	0.337797	0.302	0.104	5.40494e-09	iCAF
LAP3	2.7362e-13	0.465544	0.42	0.183	5.46091e-09	iCAF
SRSF6	2.97899e-13	0.397047	0.451	0.197	5.94548e-09	iCAF
EGR1	3.26266e-13	0.606669	0.778	0.551	6.51161e-09	iCAF
NRK	3.27486e-13	0.440376	0.198	0.052	6.53596e-09	iCAF
CRISPLD2	3.931e-13	0.557567	0.833	0.677	7.84549e-09	iCAF
TXNIP	6.31812e-13	0.60509	0.846	0.71	1.26097e-08	iCAF
SPON1	6.66722e-13	0.665474	0.63	0.421	1.33064e-08	iCAF
IGFBP6	8.55247e-13	0.704684	0.296	0.108	1.7069e-08	iCAF
CARMIL1	1.06801e-12	0.279424	0.167	0.039	2.13153e-08	iCAF
PRELP	1.43586e-12	0.498245	0.747	0.445	2.86569e-08	iCAF
NEXN	1.75281e-12	0.49734	0.636	0.363	3.49825e-08	iCAF
FZD7	1.98247e-12	0.467275	0.463	0.218	3.95662e-08	iCAF
CIRBP	2.51968e-12	0.488604	0.716	0.476	5.02877e-08	iCAF
GFRA1	2.59643e-12	0.291722	0.13	0.025	5.18196e-08	iCAF
STK38	3.0196e-12	0.489941	0.451	0.214	6.02652e-08	iCAF
KCTD12	3.0227e-12	0.472092	0.593	0.327	6.03271e-08	iCAF
ACSL1	3.41556e-12	0.454878	0.364	0.149	6.81677e-08	iCAF
ATF3	3.87394e-12	0.555438	0.346	0.142	7.73161e-08	iCAF
ALDH2	4.81339e-12	0.440536	0.42	0.194	9.60657e-08	iCAF
LTBP3	6.6908e-12	0.400745	0.333	0.134	1.33535e-07	iCAF
ZFP36	6.69503e-12	0.891933	0.772	0.62	1.33619e-07	iCAF
SLC40A1	8.89788e-12	0.352854	0.346	0.141	1.77584e-07	iCAF
PALM	1.14463e-11	0.314116	0.185	0.051	2.28446e-07	iCAF
ZNF106	1.28089e-11	0.483232	0.469	0.232	2.5564e-07	iCAF
RARRES3	1.63876e-11	0.256911	0.265	0.093	3.27063e-07	iCAF
GREM2	1.80588e-11	0.264753	0.111	0.02	3.60418e-07	iCAF
SRGAP1	2.02385e-11	0.301249	0.296	0.111	4.03921e-07	iCAF
RPL32	2.49778e-11	0.345144	0.932	0.832	4.98507e-07	iCAF
ZFP36L2	2.52656e-11	0.61939	0.691	0.488	5.04251e-07	iCAF
MIR99AHG	3.18071e-11	0.289496	0.173	0.047	6.34806e-07	iCAF
CPED1	4.44306e-11	0.643303	0.451	0.23	8.86746e-07	iCAF
LTBP2	4.64957e-11	0.400368	0.722	0.467	9.27961e-07	iCAF
FOS	4.83917e-11	0.526794	0.722	0.496	9.65801e-07	iCAF
MEOX2	5.20523e-11	0.313986	0.259	0.092	1.03886e-06	iCAF
NFATC2	7.806e-11	0.335982	0.117	0.024	1.55792e-06	iCAF
S100A10	8.73726e-11	0.519196	0.623	0.395	1.74378e-06	iCAF
PIM1	1.19284e-10	0.772605	0.475	0.272	2.38068e-06	iCAF
ZBTB16	1.48618e-10	0.265499	0.204	0.062	2.96612e-06	iCAF
PDE1A	1.66332e-10	0.276125	0.296	0.114	3.31965e-06	iCAF
GLCE	1.78296e-10	0.300378	0.296	0.116	3.55843e-06	iCAF
HCG11	2.28294e-10	0.38963	0.296	0.12	4.5563e-06	iCAF
HSD17B11	2.88204e-10	0.378221	0.401	0.186	5.75198e-06	iCAF
MEDAG	4.03792e-10	0.338798	0.253	0.093	8.05889e-06	iCAF
CPXM1	4.22317e-10	0.568566	0.426	0.225	8.4286e-06	iCAF
CD302	4.47489e-10	0.27478	0.191	0.059	8.93099e-06	iCAF
PLEKHH2	4.65727e-10	0.260015	0.228	0.077	9.29498e-06	iCAF
ZNF436	4.86263e-10	0.415092	0.216	0.074	9.70483e-06	iCAF
HAND2	4.95031e-10	0.373984	0.42	0.207	9.87983e-06	iCAF
ACVR1B	5.88833e-10	0.300693	0.302	0.122	1.17519e-05	iCAF
UAP1	6.23764e-10	0.464402	0.401	0.2	1.24491e-05	iCAF
PLSCR1	7.55375e-10	0.302296	0.519	0.278	1.50758e-05	iCAF
TMEM204	9.76887e-10	0.478663	0.457	0.247	1.94967e-05	iCAF
LIMA1	1.01429e-09	0.481102	0.654	0.453	2.02431e-05	iCAF
IL18BP	1.03447e-09	0.252457	0.13	0.032	2.06459e-05	iCAF
IMP3	1.30351e-09	0.281543	0.37	0.17	2.60154e-05	iCAF
FMO3	1.39548e-09	0.615804	0.222	0.08	2.7851e-05	iCAF
PDLIM1	1.63593e-09	0.256582	0.525	0.274	3.26499e-05	iCAF
DIMT1	1.70413e-09	0.408514	0.377	0.18	3.40111e-05	iCAF
STXBP6	1.9246e-09	0.345575	0.13	0.033	3.84112e-05	iCAF
S100A13	1.94855e-09	0.476496	0.352	0.164	3.88891e-05	iCAF
YWHAE	1.9494e-09	0.347687	0.802	0.627	3.8906e-05	iCAF
PLIN2	2.39456e-09	0.34569	0.451	0.24	4.77905e-05	iCAF
CTGF	2.57838e-09	0.542707	0.79	0.6	5.14594e-05	iCAF
NPDC1	3.14888e-09	0.383291	0.247	0.093	6.28453e-05	iCAF
ABL2	3.34941e-09	0.524217	0.407	0.213	6.68476e-05	iCAF
PTPN9	3.55056e-09	0.472561	0.401	0.21	7.0862e-05	iCAF
TPT1	3.61384e-09	0.251922	0.994	0.968	7.21251e-05	iCAF
POLE4	3.90429e-09	0.326759	0.241	0.093	7.79217e-05	iCAF
ACVRL1	4.23096e-09	0.270597	0.185	0.06	8.44415e-05	iCAF
SMIM14	4.33374e-09	0.423419	0.525	0.304	8.64928e-05	iCAF
AFF1	4.59717e-09	0.257561	0.457	0.233	9.17504e-05	iCAF
SNED1	4.59906e-09	0.402372	0.481	0.266	9.1788e-05	iCAF
RBMS3	4.70033e-09	0.39027	0.364	0.175	9.38091e-05	iCAF
RPL36	5.45664e-09	0.36975	0.846	0.72	0.000108904	iCAF
LHFPL6	5.71399e-09	0.332136	0.698	0.479	0.00011404	iCAF
TNFAIP2	5.72074e-09	0.338632	0.395	0.195	0.000114174	iCAF
ALDH9A1	5.84901e-09	0.255078	0.395	0.188	0.000116735	iCAF
TGFB3	6.97135e-09	0.391319	0.481	0.266	0.000139134	iCAF
SMOC2	6.9811e-09	0.42191	0.562	0.328	0.000139329	iCAF
CTSH	7.29015e-09	0.452193	0.315	0.146	0.000145497	iCAF
RPL31	7.34719e-09	0.271497	0.957	0.885	0.000146635	iCAF
GFPT2	1.05969e-08	0.420534	0.586	0.368	0.000211494	iCAF
PSAP	1.26697e-08	0.28205	0.975	0.936	0.000252862	iCAF
MKKS	1.53967e-08	0.311534	0.272	0.113	0.000307287	iCAF
UBC	1.57343e-08	0.380544	0.698	0.526	0.000314025	iCAF
RPL7A	1.63566e-08	0.332651	0.833	0.71	0.000326445	iCAF
PRNP	1.73244e-08	0.403338	0.623	0.386	0.00034576	iCAF
RPS18	1.81947e-08	0.290496	0.938	0.896	0.00036313	iCAF
FAM172A	2.00038e-08	0.434656	0.272	0.119	0.000399236	iCAF
GPNMB	2.36346e-08	0.466492	0.796	0.57	0.000471698	iCAF
COLEC12	2.56499e-08	0.598371	0.556	0.369	0.000511922	iCAF
C6orf48	2.94015e-08	0.425347	0.599	0.413	0.000586795	iCAF
THBS1	3.06759e-08	0.482954	0.728	0.539	0.000612229	iCAF
GGT5	3.19399e-08	0.62365	0.469	0.286	0.000637456	iCAF
CTSO	3.23215e-08	0.430851	0.636	0.418	0.000645072	iCAF
ST3GAL1	3.72412e-08	0.321097	0.315	0.146	0.00074326	iCAF
RNF167	4.46485e-08	0.275394	0.333	0.157	0.000891095	iCAF
RAPGEF5	4.61246e-08	0.322027	0.222	0.088	0.000920555	iCAF
FHL3	4.93948e-08	0.282577	0.29	0.13	0.000985822	iCAF
ADD1	5.69777e-08	0.337471	0.679	0.498	0.00113716	iCAF
ARL6IP5	7.24966e-08	0.420954	0.685	0.497	0.00144689	iCAF
SLIT3	7.7776e-08	0.307689	0.42	0.232	0.00155225	iCAF
BTG2	8.12189e-08	0.484808	0.444	0.252	0.00162097	iCAF
CPXM2	8.22845e-08	0.253664	0.389	0.194	0.00164223	iCAF
PTGS2	8.31032e-08	0.676532	0.105	0.026	0.00165857	iCAF
RNF19A	8.84754e-08	0.252086	0.333	0.164	0.00176579	iCAF
RPS4X	9.16367e-08	0.398873	0.84	0.743	0.00182889	iCAF
TMX4	9.6761e-08	0.325877	0.543	0.329	0.00193116	iCAF
SOCS2	1.08807e-07	0.321284	0.216	0.087	0.00217158	iCAF
RPL34	1.2878e-07	0.255091	0.944	0.903	0.00257018	iCAF
LRP1	1.31663e-07	0.355351	0.728	0.554	0.00262772	iCAF
RDH10	1.36592e-07	0.294468	0.16	0.055	0.00272611	iCAF
LTBP4	1.38932e-07	0.346248	0.228	0.094	0.0027728	iCAF
ITSN1	1.45337e-07	0.387293	0.426	0.248	0.00290063	iCAF
CMBL	1.50346e-07	0.330196	0.302	0.147	0.0030006	iCAF
CMYA5	1.58494e-07	0.269171	0.142	0.045	0.00316322	iCAF
HIPK3	1.75715e-07	0.304488	0.475	0.276	0.00350692	iCAF
S100A6	1.92848e-07	0.324206	0.932	0.813	0.00384885	iCAF
JUND	1.98328e-07	0.389078	0.735	0.607	0.00395823	iCAF
SLC20A1	2.09324e-07	0.354541	0.37	0.194	0.00417769	iCAF
JUNB	2.09975e-07	0.514996	0.512	0.325	0.00419067	iCAF
ANXA1	2.22931e-07	0.600172	0.753	0.638	0.00444926	iCAF
SUB1	2.54217e-07	0.369134	0.765	0.559	0.00507367	iCAF
CLDN11	2.65429e-07	0.30416	0.259	0.118	0.00529743	iCAF
GNG11	2.84169e-07	0.380247	0.352	0.185	0.00567144	iCAF
PXDC1	2.86913e-07	0.357248	0.432	0.247	0.0057262	iCAF
CD81	3.11062e-07	0.330375	0.765	0.654	0.00620817	iCAF
ABHD14B	4.1226e-07	0.278904	0.29	0.138	0.00822789	iCAF
FSTL1	4.15266e-07	0.317988	0.907	0.806	0.00828788	iCAF
FHL1	4.41752e-07	0.257902	0.494	0.293	0.00881649	iCAF
NDC80	5.34299e-07	0.288491	0.142	0.048	0.0106635	iCAF
MYL12B	5.7669e-07	0.252102	0.815	0.65	0.0115096	iCAF
CGNL1	5.78338e-07	0.309415	0.185	0.072	0.0115425	iCAF
CELF2	6.50519e-07	0.311082	0.284	0.136	0.0129831	iCAF
SP110	6.68939e-07	0.319075	0.352	0.19	0.0133507	iCAF
KLF2	6.75611e-07	0.303584	0.432	0.251	0.0134838	iCAF
NFE2L2	7.26643e-07	0.323909	0.562	0.369	0.0145023	iCAF
LGALS3BP	7.6032e-07	0.267886	0.84	0.772	0.0151745	iCAF
DUSP6	7.97539e-07	0.337781	0.204	0.085	0.0159173	iCAF
COL15A1	7.99556e-07	0.697431	0.549	0.419	0.0159575	iCAF
KDM6B	8.04238e-07	0.306557	0.247	0.113	0.016051	iCAF
TMEM98	9.72122e-07	0.337825	0.611	0.456	0.0194016	iCAF
LITAF	1.01668e-06	0.360009	0.617	0.429	0.0202909	iCAF
RPL9	1.03645e-06	0.293694	0.327	0.168	0.0206854	iCAF
TGM2	1.12143e-06	0.479738	0.407	0.243	0.0223816	iCAF
DNAJB1	1.2528e-06	0.380372	0.506	0.312	0.0250034	iCAF
GNG12	1.36086e-06	0.335611	0.667	0.515	0.02716	iCAF
MDK	1.36953e-06	0.344061	0.5	0.324	0.0273332	iCAF
ANTXR2	1.42113e-06	0.278579	0.574	0.374	0.0283629	iCAF
2022-09-06	1.6571e-06	0.293888	0.241	0.114	0.0330724	iCAF
TSPAN8	1.78781e-06	0.313968	0.154	0.059	0.0356811	iCAF
D2HGDH	1.80337e-06	0.290198	0.142	0.05	0.0359916	iCAF
C1QTNF2	2.07935e-06	0.252438	0.154	0.058	0.0414996	iCAF
RNF150	2.43712e-06	0.280131	0.21	0.091	0.0486401	iCAF
SFPQ	2.46479e-06	0.373361	0.685	0.501	0.0491923	iCAF
TRA2A	2.51768e-06	0.331769	0.333	0.176	0.0502479	iCAF
COL6A2	2.5805e-06	0.403465	0.679	0.537	0.0515016	iCAF
CALCRL	2.61356e-06	0.290859	0.13	0.044	0.0521614	iCAF
EPS15	2.78794e-06	0.28953	0.451	0.272	0.0556418	iCAF
LRRC75A	2.85939e-06	0.331165	0.753	0.627	0.0570677	iCAF
CD74	3.02678e-06	0.262776	0.414	0.259	0.0604085	iCAF
CYR61	3.10552e-06	0.514422	0.747	0.629	0.06198	iCAF
SMIM7	3.11093e-06	0.318112	0.321	0.172	0.062088	iCAF
LIAS	3.69199e-06	0.255701	0.123	0.042	0.0736847	iCAF
TMEM176A	3.84833e-06	0.399965	0.457	0.302	0.0768049	iCAF
RBMX	4.53946e-06	0.315119	0.623	0.432	0.0905986	iCAF
PTPN13	4.71524e-06	0.303495	0.321	0.177	0.0941068	iCAF
PLAGL1	4.7933e-06	0.266416	0.34	0.184	0.0956647	iCAF
F2RL2	5.08053e-06	0.484892	0.16	0.065	0.101397	iCAF
SLC29A1	5.35666e-06	0.309273	0.284	0.147	0.106908	iCAF
CEP44	6.15038e-06	0.307668	0.191	0.082	0.122749	iCAF
2022-03-02	6.41121e-06	0.374935	0.179	0.075	0.127955	iCAF
SLC38A6	6.61125e-06	0.258934	0.142	0.054	0.131947	iCAF
SRSF5	6.66003e-06	0.27885	0.759	0.581	0.132921	iCAF
RPL29	6.87769e-06	0.265208	0.877	0.77	0.137265	iCAF
CLEC11A	7.29289e-06	0.338525	0.549	0.392	0.145552	iCAF
MCL1	7.45647e-06	0.416728	0.79	0.711	0.148816	iCAF
RPLP0	7.93783e-06	0.271143	0.815	0.7	0.158423	iCAF
GTF2H5	7.98503e-06	0.334125	0.302	0.16	0.159365	iCAF
DAAM1	8.2861e-06	0.326419	0.364	0.203	0.165374	iCAF
LGALS3	8.32317e-06	0.271507	0.71	0.516	0.166114	iCAF
DDX5	9.31772e-06	0.271292	0.858	0.771	0.185963	iCAF
CTSF	9.45709e-06	0.323969	0.284	0.143	0.188745	iCAF
SNX5	1.03403e-05	0.288013	0.383	0.222	0.206372	iCAF
IFI44L	1.07423e-05	0.420346	0.198	0.09	0.214394	iCAF
RPS2	1.07755e-05	0.288109	0.809	0.719	0.215056	iCAF
GSTM3	1.13299e-05	0.34256	0.389	0.236	0.226122	iCAF
CCL2	1.17666e-05	0.852542	0.235	0.12	0.234837	iCAF
RPS12	1.18743e-05	0.251119	0.907	0.823	0.236987	iCAF
CCDC71L	1.23016e-05	0.431432	0.414	0.257	0.245515	iCAF
SEC14L1	1.23527e-05	0.263677	0.37	0.217	0.246534	iCAF
QSOX1	1.33292e-05	0.374809	0.525	0.344	0.266024	iCAF
PPP2R2A	1.39555e-05	0.321827	0.389	0.233	0.278524	iCAF
TOP1	1.41141e-05	0.276716	0.562	0.383	0.281688	iCAF
ZCCHC24	1.41332e-05	0.366276	0.531	0.394	0.28207	iCAF
FAM168A	1.59739e-05	0.359684	0.414	0.252	0.318808	iCAF
FKBP1A	1.65744e-05	0.264864	0.667	0.532	0.330792	iCAF
DYNLL1	1.71043e-05	0.299239	0.704	0.552	0.341367	iCAF
KIAA1551	1.76466e-05	0.375711	0.265	0.141	0.35219	iCAF
CASP4	1.82047e-05	0.303478	0.377	0.225	0.363329	iCAF
HSPB8	2.01263e-05	0.259649	0.278	0.145	0.401681	iCAF
IER2	2.05289e-05	0.277511	0.315	0.175	0.409716	iCAF
FHL2	2.13163e-05	0.309032	0.5	0.333	0.425431	iCAF
SGK1	2.37937e-05	0.52199	0.167	0.074	0.474874	iCAF
DAB2	2.8147e-05	0.28797	0.642	0.48	0.561758	iCAF
RPL13A	2.97134e-05	0.282712	0.79	0.684	0.593019	iCAF
RPS15	3.31435e-05	0.499419	0.543	0.411	0.661478	iCAF
RPL22L1	3.42985e-05	0.311745	0.309	0.179	0.68453	iCAF
KLF9	4.55792e-05	0.277374	0.765	0.721	0.90967	iCAF
PNRC2	4.5799e-05	0.29507	0.537	0.376	0.914056	iCAF
RBBP8	4.63928e-05	0.330573	0.191	0.09	0.925907	iCAF
POLR1E	4.65388e-05	0.250163	0.179	0.081	0.928821	iCAF
ATP1A1	5.01562e-05	0.40751	0.617	0.47	1	iCAF
SKAP2	5.06525e-05	0.2539	0.531	0.372	1	iCAF
CRABP2	5.86386e-05	0.528336	0.389	0.256	1	iCAF
CNPPD1	6.56839e-05	0.290329	0.228	0.115	1	iCAF
TMEM70	6.64923e-05	0.333235	0.352	0.209	1	iCAF
TCTA	8.87214e-05	0.281392	0.21	0.109	1	iCAF
TRIB1	9.3899e-05	0.4222	0.216	0.112	1	iCAF
RORA	9.90879e-05	0.251405	0.383	0.241	1	iCAF
CXCL14	9.91259e-05	0.881346	0.414	0.293	1	iCAF
2022-09-11	0.000125	0.308	0.772	0.645	1	iCAF
TMEM176B	0.000130304	0.300245	0.506	0.373	1	iCAF
DUSP5	0.000130457	0.386894	0.29	0.173	1	iCAF
NOLC1	0.000139462	0.25084	0.364	0.241	1	iCAF
OLFML1	0.000146174	0.25635	0.358	0.221	1	iCAF
SLC38A2	0.00015026	0.391733	0.66	0.556	1	iCAF
RPS28	0.0001567	0.385216	0.623	0.51	1	iCAF
RNF115	0.00016091	0.264207	0.352	0.213	1	iCAF
PDGFD	0.000187658	0.285751	0.321	0.2	1	iCAF
LMO4	0.000199761	0.336381	0.531	0.4	1	iCAF
EIF5	0.000200964	0.293449	0.549	0.418	1	iCAF
CBX6	0.000204641	0.276199	0.37	0.236	1	iCAF
SNX1	0.000211826	0.260858	0.469	0.312	1	iCAF
RECK	0.000240211	0.271472	0.278	0.162	1	iCAF
GPRC5A	0.000244463	0.375689	0.235	0.128	1	iCAF
ECD	0.000252729	0.258883	0.222	0.119	1	iCAF
AGTRAP	0.000274055	0.252174	0.191	0.098	1	iCAF
MEST	0.000279335	0.318511	0.235	0.129	1	iCAF
KCNE4	0.000281889	0.271223	0.475	0.338	1	iCAF
WWTR1	0.000291779	0.292231	0.494	0.344	1	iCAF
TMEM43	0.00029189	0.357659	0.636	0.509	1	iCAF
RPS29	0.000331116	0.273561	0.883	0.829	1	iCAF
RNF24	0.000344979	0.252627	0.327	0.207	1	iCAF
CRY1	0.000358755	0.259994	0.185	0.092	1	iCAF
RPL12	0.000408601	0.26287	0.698	0.593	1	iCAF
KLF10	0.000422719	0.262646	0.364	0.245	1	iCAF
LINC01184	0.00046403	0.308141	0.16	0.079	1	iCAF
ITGB1BP1	0.000502625	0.262825	0.407	0.271	1	iCAF
DDX21	0.000509368	0.384645	0.519	0.384	1	iCAF
RYBP	0.000568977	0.276026	0.549	0.416	1	iCAF
MIS18BP1	0.000645306	0.317632	0.222	0.125	1	iCAF
GBP1	0.000647902	0.427625	0.389	0.262	1	iCAF
TMEM126B	0.000701779	0.260347	0.265	0.158	1	iCAF
SOCS3	0.000814741	0.610059	0.389	0.283	1	iCAF
IFIT1	0.000882971	0.328319	0.105	0.046	1	iCAF
RBL2	0.00109611	0.270498	0.321	0.21	1	iCAF
FUNDC2	0.00118395	0.303384	0.42	0.301	1	iCAF
RPS9	0.00131178	0.27039	0.494	0.377	1	iCAF
CTDSP1	0.00139515	0.254055	0.543	0.39	1	iCAF
DUSP1	0.00141038	0.464031	0.605	0.537	1	iCAF
RND3	0.00159159	0.302575	0.395	0.271	1	iCAF
TNFRSF12A	0.00169412	0.257841	0.265	0.166	1	iCAF
HAS2	0.00183352	0.299265	0.179	0.102	1	iCAF
ELP5	0.00206579	0.252809	0.16	0.089	1	iCAF
AHR	0.00213445	0.324017	0.414	0.302	1	iCAF
AHCY	0.00231057	0.297536	0.259	0.16	1	iCAF
VGLL3	0.00237	0.266307	0.383	0.28	1	iCAF
PPP1R15A	0.00239755	0.272658	0.475	0.355	1	iCAF
TCF7L2	0.00268042	0.265781	0.34	0.232	1	iCAF
LYPLAL1	0.0032668	0.269245	0.123	0.062	1	iCAF
TXN	0.00355187	0.251583	0.586	0.476	1	iCAF
MYADM	0.00478417	0.288509	0.623	0.537	1	iCAF
ANXA5	0.00525785	0.315563	0.852	0.811	1	iCAF
GDI2	0.00602226	0.288307	0.63	0.52	1	iCAF
TRAM1	0.00609448	0.253229	0.667	0.6	1	iCAF
NR4A3	0.00633615	0.255021	0.136	0.075	1	iCAF
SERBP1	0.00637124	0.253983	0.525	0.411	1	iCAF
NOP56	0.00795241	0.346993	0.315	0.219	1	iCAF
LOX	0.00801872	0.261894	0.568	0.469	1	iCAF

## Sheet: Pseudotime.Statistics
Cluster	1	2	3
stellate-like cell	303	4	0
myCAF	12	1111	306
iCAF	1	2	159

## Sheet: Beam_Top_Branch1.Gene2Cluster
Gene	Cluster
CYR61	2
C1R	2
COLEC12	2
OMD	2
FGFR1	2
ASPN	2
IRS2	2
FBLN1	2
CTGF	2
C1S	2
SFRP2	2
PLXDC2	2
LUM	2
MMP2	2
PMP22	2
DCN	2
FBN1	2
SPHK1	2
GJB2	2
GREM1	2
ARL4C	2
F13A1	2
PLPP4	2
FCER1G	2
IGFL2	2
LMO7	2
RGS2	2
PERP	2
DIO2	2
TMEM45A	2
RIN2	2
PTGES	2
RUNX2	2
LIMK2	2
EGLN3	2
PRDM1	2
ADM	2
TNFAIP3	2
SYNDIG1	2
WNT2	2
TNFSF4	2
COL8A2	2
TANC2	2
GJA1	2
KCND2	2
JCAD	2
RCAN1	2
CD109	2
HERPUD1	2
LMAN1	2
ST6GALNAC5	2
SNX10	2
GPR68	2
SLC25A37	2
ZFP36L1	2
DSG2	2
DUSP10	2
COL11A1	2
SDC1	2
EPYC	2
C1QTNF3	2
TWIST1	2
FNDC3B	2
TNFAIP6	2
SUGCT	2
COL6A1	2
THY1	2
COL1A1	2
COL3A1	2
COL1A2	2
SULF1	2
COL5A1	2
PAM	2
COL6A3	2
VCAN	2
SERPINH1	2
DPYSL3	2
PLOD2	2
CD99	2
PDIA3	2
KIF26B	2
CHST11	2
RAI14	2
LRRC17	2
SEC24D	2
P4HA1	2
GOLM1	2
RAB31	2
POSTN	2
MARCKS	2
ANTXR1	2
CTSB	2
CALU	2
CKAP4	2
PDPN	2
COL8A1	2
CTHRC1	2
COL10A1	2
HTRA1	2
TIMP2	2
CDH11	2
SH3PXD2B	2
CTSK	2
FAP	2
MXRA5	2
ECM1	2
NRP2	2
KIAA1217	2
SAT1	2
PLAUR	2
MBOAT2	2
MMP11	2
TMEM158	2
PLAU	2
C1QTNF6	2
PALLD	2
INHBA	2
THBS2	2
IL32	2
HBB	2
HBA2	2
BGN	2
CXCL13	2
CMIP	2
NPTX2	2
CDKL5	2
PARN	2
FNIP2	2
TGFBI	2
ANKLE2	2
NUAK1	2
MINDY2	2
GPC6	2
CXCL5	2
MMP13	2
SLC5A3	2
TPST2	2
PDLIM3	2
PTPN14	2
SLC39A14	2
PPP1R3B	2
COL12A1	2
PPFIBP1	2
HEG1	2
MYH10	2
AC026785.2	2
ALOX15B	2
MME	2
UBE2QL1	2
LRRC15	2
DPP4	2
NETO1	2
IL7R	2
SEMA3D	2
CA12	2
CDCP1	2
CHI3L1	2
PCOLCE	2
FIBIN	2
ANKRD28	2
SOD2	2
FZD1	2
GAS1	2
LMCD1	2
SULF2	2
B4GALT1	2
FRMD6	2
TPBG	2
FAM20A	2
STEAP1	2
SGCD	2
FGF7	2
ARHGEF19	2
FBLN2	2
STEAP2	2
MFAP5	2
STK17B	2
FNDC1	2
SAA1	2
MAF	2
MANBA	2
MYOF	2
RASGRF2	2
ITGB5	2
ZBED1	2
AEBP1	2
CD55	2
GALNT1	2
PYGL	2
TDRD3	2
BRI3	2
DDR2	2
TEAD1	2
EVI2A	2
GNPTAB	2
CST7	2
EYA2	2
CORIN	2
C5orf46	2
PRSS23	2
SLC1A3	2
ERRFI1	2
GALNT5	2
C1orf115	2
CHI3L2	2
PTPRD	2
LRP10	2
PDGFRL	2
TLR4	2
GLT8D2	2
NLGN4X	2
TRAF3IP2	2
EMP2	2
MAGT1	2
MMP3	2
SLC38A4	2
ACKR3	2
MSX2	2
NEDD4	2
NEAT1	2
CEBPB	2
ADAMTS5	2
LGR5	2
GLUL	2
SH3BP5	2
SOST	2
GALNT15	2
ITGB2	2
MAP3K8	2
CEMIP	2
IPMK	2
PRKAB2	2
CAB39	2
AP1S3	2
ITPRIP	2
PAWR	2
TMEM50A	2
PTPRF	2
ADRA2A	2
INSIG2	2
KLHL24	2
SYTL2	2
ARFGAP3	2
EDIL3	2
TMEM30A	2
FN1	2
LOXL2	2
P3H4	2
HSPA5	2
COL5A2	2
SPARC	2
ITGA11	2
RGS16	2
VMP1	2
BCAT1	2
HILPDA	2
PFKFB3	2
ANGPTL2	2
CHST15	2
PGK1	2
COL27A1	2
MMP1	2
CALB2	2
RGS1	2
PTHLH	2
ADAM12	2
ADAMTS12	2
BMP8B	2
CSMD2	2
FCGBP	2
CADM1	2
SDK1	2
HSP90B1	2
CMTM4	2
APMAP	2
PDXDC1	2
ATP6AP2	2
PXDN	2
SGIP1	2
CNTN4	2
S100A9	2
TPM4	2
TPM1	2
B2M	2
HLA-B	2
HLA-A	2
GAPDH	2
TPI1	2
RPS19	2
TES	2
FOXP1	2
USP53	3
MBP	3
SCG2	3
OSR1	3
PI16	3
SESN3	3
ABCA8	3
ART4	3
IFIT2	3
LRRN3	3
CDO1	3
NGFR	3
TCF21	3
PKDCC	3
ZC3HAV1	3
ADH1C	3
CHRDL1	3
ABI3BP	3
GPC3	3
KIAA1324L	3
FOXO3	3
CD34	3
IL33	3
TMEM204	3
SCARA3	3
SCRG1	3
EPB41L2	3
PREX2	3
ZFP36L2	3
OGFRL1	3
SFRP1	3
CTSC	3
OAF	3
GGT5	3
CLIC2	3
AOX1	3
ITM2A	3
LRRN2	3
PTGS2	3
CAPN6	3
SCARA5	3
LEPR	3
TMEM132C	3
PRG4	3
SERPINB2	3
EGR3	3
OGN	3
FREM1	3
IGF1	3
RHOU	3
ABCA10	3
THBS4	3
NRXN2	3
PLBD1	3
PTCH2	3
CLSTN3	3
CNKSR2	3
HAS1	3
LAMB1	3
COL15A1	3
CTSH	3
CFH	3
LGALS3BP	3
OLFML3	3
CPXM1	3
KCTD12	3
SRPX	3
TXNIP	3
GADD45A	3
SGK1	3
SERPINF1	3
SVEP1	3
PID1	3
FBLN5	3
IGFBP6	3
RSPO3	3
PLSCR4	3
EMP1	3
ANXA1	3
CYBRD1	3
CCDC80	3
EFEMP1	3
NEGR1	3
C3	3
SLIT2	3
MMP19	3
SERPINE1	3
LTBP2	3
ADD3	3
PDGFRA	3
SPON1	3
MOXD1	3
SEMA3C	3
HTRA3	3
TNFSF13B	3
APLNR	3
GLI1	3
PTGIS	3
ABCA9	3
FMNL2	3
SFRP4	3
ALDH1A3	3
ABCA6	3
PSD	3
STXBP6	3
LMO3	3
HSD11B1	3
RASSF2	3
F2RL2	3
SYT7	3
BMP7	3
PTGDS	3
PIM1	3
RASL11B	3
LAMA2	3
TMEM119	3
DEPTOR	3
CXCL1	3
SERPINE2	3
FLRT2	3
RNF157	3
WIF1	3
CEACAM5	3
GPT2	3
S100A11	3
MMP14	3
LGALS1	3
TUBB	3
TDO2	3
MATN3	3
RBP1	3
TIMP3	3
VEGFA	3
ENO1	3
COL7A1	3
DCBLD1	3
RPL37	3
RPS18	3
RPL36	3
LAMC3	3
LRRC75A	3
PEBP1	3
RPL31	3
RPS24	3
RPS12	3
CD74	3
RACK1	3
IGFBP5	3
TGFB3	3
OLFM4	3
NPM1	3
COL6A2	3
EMP3	3
IFI6	3
SERF2	3
DDIT4	3
RPLP0	3
RPL39	3
RPS2	3
PRDX5	3
TPT1	3
RPL28	3
C6orf48	3
RHBDD2	3
INMT	3
SLC40A1	3
MLLT3	3
ABCB1	3
SEZ6L	3
TFPI2	3
CDON	3
PODN	3
MDFI	3
HS6ST1	3
F3	3
STMN3	3
PLD3	3
THSD4	3
NR2F1	3
HIC1	3
MEST	3
PIEZO2	3
DTX1	3
HOPX	3
RGS4	3
SLC6A20	3
EMILIN1	3
ISOC2	3
SOX6	3
ITGA2	3
DUSP6	3
CXCL14	3
CYP1B1	3
COMP	3
MCL1	3
F2R	3
BMP4	3
DUSP5	3
ZEB1	3
RARRES1	3
APOD	3
TSHZ2	3
CST1	3
LSAMP	3
ADAM22	3
APOL1	3
MDK	3
NPC2	3
LXN	3
RGCC	3
GEM	3
LAMP5	3
PDLIM4	3
ACTG1	3
ANXA5	3
IGFBP3	3
WNT5A	3
S100A10	3
ISLR	3
PLAT	3
SPON2	3
NBL1	3
TMEM176A	3
TMEM176B	3
ENC1	3
S100A13	3
LGALS9	3
IRF1	3
NUMBL	3
CLDN11	3
EGR2	3
MAN1C1	3
LMO4	3
WNT4	3
MEOX1	3
DKK3	3
FERMT2	3
NOV	3
VIPR2	3
PRMT1	3
MZT2A	3
PTN	3
PGAP1	3
VPS37B	3
CLCC1	3
ESM1	3
FBXW5	3
BHLHE40	3
FJX1	3
HLA-DRA	3
DDX21	3
HSPA8	3
TCF25	3
SFPQ	3
MYADM	3
DYNLL1	3
COL4A4	3
DKK2	3
PAK3	3
EPHB2	3
COLEC11	3
CCDC68	3
IQGAP2	3
SPACA9	3
HAND2	3
CLDN1	3
PRDX6	3
LAP3	3
SGCE	3
ALDH1A1	3
FGL2	3
GZMA	3
ISG15	3
IGFBP2	3
BCAR1	3
MYO1E	3
STAT1	3
CLCN3	3
FAM118A	3
2022-09-06	3
FAM198A	3
KBTBD11	3
EPHA7	3
IFI44L	3
SMIM4	3
GBP4	3
ATP8A2	3
FDCSP	3
CHRDL2	3
LIPG	3
RBP4	3
CILP	3
PAPLN	3
CST4	3
DPEP1	3
STRA6	3
CST2	3
NPTX1	3
NFIB	1
SLCO3A1	1
SELENBP1	1
MT1X	1
CRISPLD2	1
ADAMTS1	1
EPS8	1
EBF1	1
NEURL1B	1
STOM	1
IFITM2	1
FXYD1	1
STEAP4	1
ARHGAP6	1
ARHGAP15	1
PEAR1	1
KIF5C	1
RGS5	1
MAP2	1
EGFLAM	1
KCNE4	1
LHFPL6	1
ARHGDIB	1
FAM129A	1
CLMN	1
PDE5A	1
TTR	1
ITGA8	1
PPP1R14A	1
RBPMS	1
COL18A1	1
C11orf96	1
GADD45B	1
MFGE8	1
LTBP1	1
VIM	1
MYL9	1
ACTA2	1
CSRP1	1
TNS1	1
MAP3K20	1
SOX13	1
CDKN1A	1
TPM2	1
ACTG2	1
RAB11B	1
NDRG2	1
ZNF703	1
MT1G	1
FRAS1	1
NTRK2	1
ITIH5	1
SMOC2	1
SLIT3	1
SYNPO2	1
MT1E	1
EBF2	1
FHL5	1
FKBP5	1
SPARCL1	1
RHOB	1
ADCY3	1
ZBTB16	1
C2orf40	1
SUSD2	1
ANGPTL1	1
TACC1	1
JADE1	1
GPX3	1
TNS2	1
BTG2	1
CEBPD	1
FILIP1	1
MT1A	1
EDNRB	1
PDK4	1
SOD3	1
MYOM1	1
FABP4	1
TBX2	1
PLAC9	1
SLC25A1	1
FZD4	1
COL21A1	1
EGFR	1
HEYL	1
COL14A1	1
EGR1	1
PDLIM1	1
SORBS3	1
CBX6	1
KIAA0040	1
JUNB	1
HSPB6	1
MYC	1
SELENOM	1
ARHGAP10	1
NEXN	1
DDX5	1
SELENOW	1
TNFAIP8L3	1
IER2	1
MRPL28	1
KLF2	1
FRZB	1
FAM124A	1
HSPA1A	1
FILIP1L	1
EGFL6	1
LAMA4	1
NID1	1
HDAC9	1
CHN1	1
COL5A3	1
PDHX	1
HLA-C	1
MYH9	1
TNC	1
CARMN	1
C10orf10	1
EPAS1	1
C1QTNF1	1
MYLK	1
LRRFIP1	1
LPP	1
ADAMTS4	1
TPPP3	1
MCAM	1
CD44	1
NAMPT	1
MYO1B	1
B3GNT2	1
ETS1	1
HIF1A	1
CDH13	1
TMEM47	1
ADARB1	1
CPE	1
PHLDB2	1
ELL2	1
FOSL2	1
CLIC4	1
PDLIM5	1
GJA5	1
CD46	1
LEPROT	1
TSC22D1	1
PLS3	1
MALAT1	1
ENAH	1
ROMO1	1
ANK2	1
GNB2	1
SLC4A2	1
ACOT8	1
CDC34	1
THEM4	1
ANO1	1
LIF	1
HLA-DRB1	1
NFATC2	1
CAMTA2	1
PAMR1	1
NT5DC2	1
C7	1
ZCCHC24	1
TGM2	1
USP22	1
CXCL9	1
TRABD2B	1
SCN3B	1
SCN7A	1
ARAP1	1
FMO3	1
WIPF3	1
PALM	1
FXYD3	1
SELENOP	1
SLC29A1	1
RARRES3	1
S100A6	1
CYSTM1	1
EEF1D	1
CD59	1
NOP53	1
ANXA6	1
LDLRAD3	1
TFF1	1
ITGA1	1
COL4A1	1
COL4A2	1
SLC25A6	1
APOL6	1
PLEKHA2	1
CDC37	1
TMEM120A	1
RPLP1	1
CLPTM1	1
DPYSL2	1
LYPD1	1
CCL21	1
DES	1
CCL19	1
PLCXD3	1
APOL3	1
PLXDC1	1
CCDC102B	1
TFPI	1
CLU	1
ABCC9	1
ADAMTS8	1
POR	1
FAM107A	1
TSPAN8	1
SLC38A2	1
CADM3	1
CDH19	1
SOX10	1
LYZ	1
TFF2	1
PGC	1
TFF3	1
GPM6B	1
PIGR	1
MMP9	1
IBSP	1
SULT1A1	1
ZNF106	1
NR3C1	1
CHL1	1
CFD	1
PLA2G2A	1
ADGRD1	1
CYGB	1
CXCL10	1
CBLN4	1
BDKRB1	1
ABLIM1	1
APOBEC3C	1
SOCS3	1
DCLK1	1
TMEM100	1
MATN2	1
DOC2B	1
FKBP1A	1
GPX4	1
NPDC1	1
AHR	1
CCL2	1
ELN	1
SRM	1
ADD1	1
NFIX	1
ADAMTSL2	1
FMO2	1
GSN	1
IL6ST	1
ADH1B	1
EPHA3	1
LTBP4	1
RBMS3	1
SRSF6	1
C1orf21	1
PCDH18	1
YWHAE	1
PTCH1	1
SPRY4	1
DNAJB1	1
RPS29	1
RPS4X	1
RPS9	1
SPTBN1	1
PAG1	1
RPS15	1
TIMP1	1
MGP	1
KLF4	1
CST3	1
ZBTB20	1
FOSB	1
FOSL1	1
ENG	1
RHOJ	1
METTL7A	1
ITM2B	1
RPL29	1
ENPP2	1
LTBP3	1
CMKLR1	1
GALNT16	1
GSTM3	1
ENTPD2	1
HGF	1
LIFR	1
CPED1	1
STC1	1
ALDH2	1
RAMP1	1
PCSK1N	1
LONRF2	1
PRELP	1
KDM6B	1
UBC	1
PPP1R15A	1
ADAMTSL3	1
HMGCLL1	1
XIST	1
GNG12	1
FUS	1
THBD	1
DUSP1	1
CSRNP1	1
CD81	1
TGFBR3	1
SPRY2	1
MT2A	1
MVP	1
INAFM1	1
AGT	1
CIRBP	1
MAOB	1
SAMHD1	1
RPL18	1
PROS1	1
RAPGEF5	1
APOE	1
IL6	1
ZFP36	1
IGFBP4	1
GAS6	1
SERPING1	1
MFAP4	1
PTPN9	1
JRK	1
NDUFA9	1
PLEC	1
PHYHD1	1
AKAP12	1
RABAC1	1
EEF1A1	1
EEF2	1
RPS28	1
CD248	1
PTMS	1
EIF5A	1
ARPC2	1
EID1	1
AC112491.1	1
PDLIM7	1
RPL23	1
RPL37A	1
PPDPF	1
RPL7A	1
RPL12	1
RPL32	1
RPL27A	1
RPL11	1
RPL13	1
CTSE	1
RPL26	1
RPS27A	1
RPS8	1
RPL8	1
RPS13	1
RPS5	1
RPL15	1
NUCKS1	1
RPL34	1
RPL35A	1
RPL10A	1
NT5C	1
TMSB4X	1
FBLIM1	1
PDGFRB	1
MPRIP	1
ACTB	1
CALD1	1
CALM1	1
FAM213A	1
IQSEC1	1
NES	1
HSPA1B	1
LMNA	1
PPIA	1
2022-09-09	1
GNG11	1
ATF3	1
ZDHHC14	1
OAZ1	1
LITAF	1
ZNF704	1
FHL3	1
JUND	1
IGFBP7	1
NFIC	1
ARHGDIA	1
JUN	1
NFIA	1
FOS	1
MAP1B	1
HSPB1	1
IFITM3	1
NR2F2	1
PDE1A	1
LRRC32	1
PHLDA1	1
CYB5R3	1
PTEN	1
A2M	1
ATN1	1
