# Supplementary material for: Schwann cells regulate tumor cells and cancer-associated fibroblasts in the pancreatic ductal adenocarcinoma microenvironment
Source: Nat Commun. 2023 Jul 31;14:4600. doi: 10.1038/s41467-023-40314-w (PMC10390497; doi:10.1038/s41467-023-40314-w)
Supplement: Supplementary file 4 — Supplementary Data 2 [file 41467_2023_40314_MOESM4_ESM.xlsx]

## Sheet: Tumor cells marker in ST
cluster	allmarkers.gene
classical	PGC
classical	LYZ
classical	RGS5
classical	LEFTY1
classical	MMP1
classical	PIGR
classical	ADH1C
classical	GPX2
classical	ANXA10
classical	TSPAN8
classical	PPP1R1B
classical	LGALS4
classical	IGFBP2
classical	CA2
classical	NPDC1
classical	SLC40A1
classical	PLAC8
classical	ALDOB
classical	CREB3L1
classical	IQGAP2
basal-like	S100A4
basal-like	PLAU
basal-like	TIMP2
basal-like	KRT7
basal-like	IGFBP3
basal-like	MT2A
basal-like	MUC16
basal-like	VIM
basal-like	FSTL1
basal-like	FAM83A
basal-like	COL1A2
basal-like	C15orf48
basal-like	SNCG
basal-like	C3
basal-like	COL3A1
basal-like	ANO1
basal-like	KRT17
basal-like	PLOD2
basal-like	DSC2
basal-like	COL1A1

## Sheet: CAFs marker in ST
cluster	allmarkers.gene
myCAF	COL11A1
myCAF	GREM1
myCAF	SDC1
myCAF	TMEM158
myCAF	GJB2
myCAF	LRRC15
myCAF	DSG2
iCAF	C7
iCAF	CHRDL1
iCAF	NGFR
iCAF	GPC3
iCAF	IGF1
iCAF	ADH1B
iCAF	CD34
iCAF	ABI3BP
iCAF	ABCA8
iCAF	OGN
iCAF	SCN7A
iCAF	THBS4

## Sheet: Marker genes in UMAP
allmarkers.gene	p_val	avg_logFC	pct.1	pct.2	p_val_adj	cluster
MUC5AC	0	0.842736	0.989	0.592	0	0
GCG	0	0.719348	0.999	0.78	0	0
REG4	0	0.692097	0.997	0.701	0	0
TTR	0	0.592744	1	0.878	0	0
MT-ND3	1.3553e-304	0.427776	1	1	2.349e-300	0
TPT1	9.14265e-272	0.318126	1	1	1.5846e-267	0
TFF1	1.4837e-258	0.46342	0.999	0.804	2.57155e-254	0
SST	4.22635e-249	0.736893	0.904	0.538	7.32511e-245	0
MMP7	3.82666e-231	0.734774	1	0.931	6.63237e-227	0
CEACAM5	4.21613e-231	0.479806	0.996	0.779	7.30739e-227	0
ANXA4	6.85828e-217	0.516331	1	0.937	1.18868e-212	0
MT-CYB	1.02432e-214	0.360005	1	1	1.77535e-210	0
RPL34	2.85301e-213	0.327558	1	1	4.94484e-209	0
CFTR	4.3196e-210	0.590493	0.784	0.403	7.48673e-206	0
SPINK1	4.52389e-204	0.316378	0.999	0.906	7.8408e-200	0
MT-CO3	1.04995e-199	0.298438	1	1	1.81978e-195	0
MT-ATP6	1.19523e-194	0.323526	1	1	2.07156e-190	0
ELF3	7.9643e-192	0.451995	0.999	0.894	1.38037e-187	0
FXYD2	4.37155e-177	0.309951	0.991	0.631	7.57677e-173	0
RPS3A	1.96264e-176	0.267279	1	1	3.40164e-172	0
MT-CO1	2.73369e-171	0.337369	1	1	4.73803e-167	0
RPL39	1.93718e-166	0.261883	1	1	3.35752e-162	0
MT-CO2	7.34691e-164	0.250012	1	1	1.27337e-159	0
SLC4A4	8.98139e-163	0.531345	0.707	0.389	1.55665e-158	0
DSP	9.58507e-162	0.508432	0.81	0.527	1.66128e-157	0
PTMA	9.2004e-155	0.284807	1	1	1.59461e-150	0
GCNT3	1.42082e-152	0.535753	0.641	0.373	2.46256e-148	0
IER3	1.55225e-149	0.459715	0.887	0.622	2.69036e-145	0
ACTG1	1.12197e-147	0.26447	1	1	1.94459e-143	0
AGR2	1.44232e-138	0.332099	0.995	0.827	2.49984e-134	0
CD24	2.43771e-135	0.373087	1	0.93	4.22504e-131	0
KLF2	6.83091e-134	0.399046	0.89	0.67	1.18393e-129	0
GATM	2.37077e-133	0.281225	0.823	0.512	4.10902e-129	0
H3-3A	8.82731e-131	0.35248	0.999	0.984	1.52995e-126	0
RHOB	1.47875e-130	0.436446	0.964	0.792	2.56298e-126	0
CLDN18	2.78873e-129	0.355694	0.796	0.486	4.83342e-125	0
ANXA10	1.83707e-127	0.38469	0.713	0.435	3.18402e-123	0
ALDOB	2.45556e-127	0.345758	0.358	0.128	4.25598e-123	0
ZFP36L2	7.26148e-121	0.332375	0.996	0.971	1.25856e-116	0
TSPAN3	9.96523e-121	0.337191	0.998	0.957	1.72717e-116	0
DHRS9	1.74125e-117	0.453898	0.628	0.375	3.01793e-113	0
TSPAN1	3.64626e-115	0.340683	0.975	0.765	6.3197e-111	0
TPM1	1.35362e-112	0.342972	0.998	0.942	2.3461e-108	0
PABPC1	7.29903e-106	0.272107	1	0.998	1.26507e-101	0
S100A10	1.11917e-103	0.3187	1	0.993	1.93975e-99	0
MT-ND5	1.05445e-102	0.352765	0.969	0.866	1.82758e-98	0
HSP90AA1	1.88355e-101	0.282151	0.999	0.986	3.26457e-97	0
ANXA2	5.31467e-100	0.290925	1	0.996	9.21138e-96	0
EEF1B2	9.44336e-95	0.277151	0.997	0.988	1.63672e-90	0
HES1	4.57953e-94	0.359151	0.798	0.579	7.93724e-90	0
FOS	2.47462e-91	0.278974	0.974	0.831	4.28902e-87	0
MUC1	4.54245e-90	0.262997	0.999	0.953	7.87297e-86	0
ANKRD36C	7.97156e-86	0.300382	0.281	0.109	1.38163e-81	0
SERPINB1	7.84158e-85	0.326804	0.864	0.682	1.3591e-80	0
TACSTD2	6.81348e-84	0.355638	0.954	0.743	1.18091e-79	0
SFRP4	8.27478e-84	0.328422	0.966	0.832	1.43418e-79	0
DEFB1	1.72741e-83	0.343018	0.813	0.568	2.99394e-79	0
HSD17B2	1.62106e-79	0.350833	0.63	0.43	2.80963e-75	0
RPS27L	4.82312e-76	0.308517	0.933	0.815	8.35944e-72	0
BTG1	1.36719e-75	0.323751	0.951	0.826	2.36962e-71	0
PPA1	3.23554e-67	0.306443	0.92	0.749	5.60783e-63	0
ERRFI1	6.97656e-67	0.318264	0.722	0.549	1.20918e-62	0
DSTN	1.74011e-65	0.261915	0.992	0.948	3.01596e-61	0
CLDN7	3.94463e-62	0.25863	0.854	0.638	6.83683e-58	0
RPL36AL	2.99148e-61	0.267013	0.964	0.876	5.18483e-57	0
SOD2	4.55182e-61	0.357177	0.691	0.54	7.88921e-57	0
CYP3A5	2.14299e-58	0.32038	0.525	0.371	3.71423e-54	0
FAM3B	9.8273e-54	0.263908	0.363	0.204	1.70327e-49	0
SAT1	5.84244e-53	0.271229	0.993	0.967	1.01261e-48	0
CD55	1.17259e-46	0.257155	0.919	0.771	2.03233e-42	0
CXCL6	1.87747e-45	0.303135	0.345	0.205	3.25403e-41	0
MT-ATP8	9.28548e-45	0.290193	0.364	0.228	1.60936e-40	0
SERPINA5	1.8412e-40	0.318264	0.507	0.38	3.19118e-36	0
PROM1	8.44963e-40	0.268595	0.382	0.249	1.46449e-35	0
BIRC3	9.99288e-35	0.267513	0.397	0.285	1.73197e-30	0
SOX9	1.72633e-34	0.274536	0.525	0.43	2.99207e-30	0
CLDN1	1.13438e-33	0.287502	0.58	0.494	1.96611e-29	0
SORBS2	7.4831e-31	0.25192	0.423	0.315	1.29697e-26	0
SLC12A2	7.87452e-25	0.253012	0.496	0.434	1.36481e-20	0
PPY	0	2.62245	0.999	0.465	0	1
IGHA1	0	2.21552	1	0.923	0	1
IGKC	0	1.83821	1	0.989	0	1
IGHA2	0	1.6433	0.998	0.843	0	1
C7	0	1.63422	1	0.726	0	1
FBLN1	0	1.52094	1	0.89	0	1
CFD	0	1.47791	0.958	0.406	0	1
JCHAIN	0	1.46326	0.999	0.793	0	1
IGLC2	0	1.45966	1	0.902	0	1
MFAP4	0	1.41895	0.992	0.512	0	1
DPT	0	1.3579	0.944	0.211	0	1
IGHG3	0	1.32487	0.999	0.85	0	1
IGHG1	0	1.28923	0.997	0.781	0	1
GPX3	0	1.24831	0.997	0.599	0	1
C3	0	1.22198	1	0.979	0	1
PTGDS	0	1.20086	0.996	0.769	0	1
PGC	0	1.19154	0.443	0.073	0	1
FOSB	0	1.12092	0.799	0.125	0	1
MGP	0	1.11669	1	0.977	0	1
IGLC3	0	1.0978	0.992	0.729	0	1
LTBP4	0	1.0399	0.987	0.754	0	1
SOD3	0	1.01833	0.97	0.473	0	1
INMT	0	1.00747	0.951	0.52	0	1
TNXB	0	0.967512	0.888	0.24	0	1
PODN	0	0.967308	0.946	0.459	0	1
C1R	0	0.936096	1	0.916	0	1
IGLL5	0	0.916449	0.621	0.12	0	1
GSN	0	0.912512	1	0.998	0	1
SERPING1	0	0.896836	1	0.944	0	1
PI16	0	0.886115	0.687	0.105	0	1
FBLN5	0	0.881007	0.882	0.336	0	1
SERPINF1	0	0.880576	1	0.903	0	1
IGFBP4	0	0.869439	1	0.989	0	1
FXYD1	0	0.825834	0.791	0.175	0	1
CXCL12	0	0.824743	0.867	0.365	0	1
SLIT3	0	0.794438	0.746	0.203	0	1
HLA-DRB1	0	0.778266	1	0.937	0	1
CCL21	0	0.776368	0.79	0.186	0	1
FKBP5	0	0.760805	0.922	0.475	0	1
ACKR1	0	0.760663	0.728	0.173	0	1
PLAC9	0	0.751238	0.849	0.32	0	1
TPSAB1	0	0.709326	0.624	0.101	0	1
C1S	0	0.683925	1	0.934	0	1
ADH1B	0	0.660142	0.761	0.232	0	1
ZBTB16	0	0.645328	0.769	0.237	0	1
CST3	0	0.614633	1	1	0	1
CD81	0	0.608263	1	0.996	0	1
OGN	0	0.577492	0.645	0.17	0	1
AMY2A	0	0.502156	0.914	0.219	0	1
HIF3A	0	0.501144	0.568	0.13	0	1
PNLIP	0	0.467638	0.995	0.496	0	1
SCARA5	0	0.449519	0.436	0.066	0	1
CHRDL1	0	0.44019	0.474	0.089	0	1
RPL10	0	0.426201	1	1	0	1
CELA2A	0	0.415938	0.866	0.202	0	1
SYCN	0	0.36112	0.941	0.356	0	1
CES1	1.71748e-307	0.900376	0.633	0.174	2.97674e-303	1
DCN	5.81923e-307	0.667986	1	0.978	1.00859e-302	1
MUC6	3.09555e-306	1.13196	0.88	0.347	5.3652e-302	1
MEGF6	4.67707e-299	0.877813	0.851	0.394	8.10631e-295	1
CTSF	6.01543e-299	0.713845	0.92	0.492	1.04259e-294	1
RPL18A	4.48743e-297	0.437207	1	1	7.77762e-293	1
LTBP3	1.38163e-295	0.650632	0.996	0.929	2.39464e-291	1
MFGE8	3.93884e-289	0.677888	0.996	0.85	6.8268e-285	1
REG3A	8.95986e-284	0.442683	0.995	0.56	1.55292e-279	1
GAS6	1.15058e-281	0.680127	0.993	0.871	1.99418e-277	1
VWF	9.3994e-280	0.818024	0.897	0.462	1.6291e-275	1
TSC22D3	5.56812e-275	0.649413	0.996	0.838	9.65066e-271	1
GLUL	1.40493e-274	0.585488	0.996	0.942	2.43503e-270	1
SRPX	2.95912e-273	0.659109	0.758	0.292	5.12875e-269	1
PDK4	9.9332e-270	0.654448	0.865	0.375	1.72162e-265	1
SMOC2	3.64212e-263	0.789921	0.817	0.375	6.31252e-259	1
SFRP1	1.53512e-262	0.426222	0.405	0.076	2.66066e-258	1
PCOLCE	2.70566e-261	0.674362	0.991	0.802	4.68945e-257	1
CCDC80	1.04806e-260	0.869356	0.975	0.826	1.81649e-256	1
CCL19	7.0721e-260	0.525385	0.66	0.194	1.22574e-255	1
CD74	1.65417e-259	0.477141	1	0.994	2.86701e-255	1
COL14A1	5.33569e-252	0.773833	0.907	0.53	9.24782e-248	1
RPS9	2.48137e-250	0.378669	1	1	4.30072e-246	1
SPARCL1	1.31503e-248	0.624528	0.992	0.843	2.2792e-244	1
PENK	4.06938e-247	0.286517	0.243	0.026	7.05304e-243	1
OSR1	2.98168e-246	0.297929	0.305	0.043	5.16785e-242	1
SELENOP	3.56917e-242	0.638484	0.978	0.791	6.18609e-238	1
UBC	6.95614e-242	0.375931	1	1	1.20564e-237	1
ELN	3.19169e-239	0.793456	0.949	0.717	5.53183e-235	1
HSPB6	1.01996e-238	0.654631	0.808	0.366	1.7678e-234	1
TNS2	1.90832e-237	0.606077	0.823	0.401	3.3075e-233	1
RPS15	1.05966e-234	0.368513	1	1	1.8366e-230	1
FXYD6	1.53865e-234	0.634675	0.814	0.401	2.6668e-230	1
TPSB2	9.0765e-234	0.722516	0.816	0.391	1.57314e-229	1
GPC3	1.36076e-231	0.510033	0.624	0.203	2.35847e-227	1
IFITM2	2.25718e-231	0.559648	0.991	0.907	3.91214e-227	1
RARRES2	6.89159e-230	0.589057	0.996	0.851	1.19445e-225	1
CCL5	7.966e-230	0.558169	0.759	0.309	1.38067e-225	1
NDRG2	2.51361e-229	0.637917	0.853	0.456	4.35658e-225	1
IGFBP6	5.90204e-229	0.683368	0.971	0.739	1.02294e-224	1
F10	6.2726e-226	0.477856	0.591	0.186	1.08717e-221	1
APOD	7.19002e-226	0.55236	1	0.991	1.24617e-221	1
OLFML3	1.39228e-224	0.62199	0.836	0.43	2.4131e-220	1
COLEC11	2.48303e-224	0.542508	0.681	0.247	4.30358e-220	1
FOS	1.01981e-222	0.613616	0.988	0.834	1.76754e-218	1
CLU	1.09202e-222	0.573448	1	0.894	1.89268e-218	1
FAM107A	9.22185e-217	0.345626	0.409	0.09	1.59833e-212	1
IGHG4	6.63708e-214	0.66505	1	0.973	1.15034e-209	1
LIFR	1.5286e-213	0.413522	0.475	0.124	2.64937e-209	1
LRP1	6.1666e-212	0.534074	0.995	0.963	1.0688e-207	1
TMEM119	4.12301e-211	0.629713	0.933	0.624	7.14599e-207	1
PLVAP	4.5556e-211	0.651336	0.902	0.561	7.89576e-207	1
GGT5	3.57963e-207	0.589202	0.969	0.773	6.20422e-203	1
ITM2A	1.93387e-206	0.453484	0.586	0.194	3.35178e-202	1
VAMP5	9.52758e-205	0.526905	0.778	0.367	1.65132e-200	1
DUSP1	9.09959e-203	0.606291	0.974	0.831	1.57714e-198	1
MMP2	1.60653e-202	0.530927	0.997	0.877	2.78444e-198	1
ENG	2.56885e-202	0.555579	0.976	0.828	4.45233e-198	1
C1QA	2.35512e-201	0.52463	0.998	0.9	4.08189e-197	1
CRISPLD2	1.11782e-200	0.585972	0.942	0.695	1.93741e-196	1
COL6A2	2.05957e-199	0.544625	1	0.957	3.56964e-195	1
HLA-E	2.02127e-197	0.403	0.999	0.995	3.50326e-193	1
PDGFRA	2.19802e-197	0.559092	0.816	0.421	3.80962e-193	1
RAMP2	6.69338e-197	0.493857	0.663	0.254	1.1601e-192	1
PRELP	6.19265e-196	0.621122	0.964	0.801	1.07331e-191	1
IGLC7	5.40617e-195	0.834898	0.354	0.074	9.36998e-191	1
BGN	1.10606e-194	0.495581	1	0.975	1.91703e-190	1
CFH	1.13414e-194	0.560732	0.926	0.635	1.96569e-190	1
EGR1	3.11111e-193	0.673833	0.904	0.635	5.39218e-189	1
CD34	1.59294e-190	0.470332	0.634	0.241	2.76089e-186	1
LEPR	1.2608e-189	0.385584	0.467	0.133	2.18521e-185	1
SSR4	8.43471e-189	0.46214	1	0.99	1.4619e-184	1
CLEC11A	2.61323e-188	0.560609	0.899	0.591	4.52926e-184	1
TSPAN4	3.56494e-186	0.552321	0.848	0.514	6.17875e-182	1
DERL3	5.71764e-185	0.533404	0.577	0.212	9.90982e-181	1
HLA-DPA1	3.56395e-184	0.49006	0.995	0.908	6.17704e-180	1
LHFPL6	6.77922e-184	0.544872	0.808	0.426	1.17497e-179	1
ADAMTSL2	2.33907e-183	0.574634	0.823	0.445	4.05407e-179	1
CEBPD	5.27841e-182	0.538323	0.919	0.7	9.14854e-178	1
HCLS1	5.63029e-182	0.494508	0.75	0.345	9.75841e-178	1
NGFR	1.91127e-179	0.378341	0.563	0.188	3.31261e-175	1
ABI3BP	2.48221e-178	0.467671	0.663	0.271	4.30217e-174	1
LGI4	6.44724e-178	0.33671	0.458	0.13	1.11744e-173	1
RAMP3	5.66084e-177	0.443929	0.573	0.204	9.81138e-173	1
THBS4	2.90628e-176	0.648788	0.889	0.586	5.03716e-172	1
CCN2	4.88653e-176	0.770138	0.996	0.972	8.46934e-172	1
MZB1	7.68002e-172	0.397415	0.476	0.148	1.3311e-167	1
HLA-DQB1	1.73684e-169	0.500207	0.957	0.793	3.0103e-165	1
CD163	3.82756e-168	0.50308	0.765	0.381	6.63392e-164	1
H1-10	1.74573e-167	0.433674	0.987	0.95	3.0257e-163	1
EGFL7	2.53565e-167	0.600621	0.781	0.443	4.39478e-163	1
SELENOM	9.73099e-167	0.488144	0.968	0.826	1.68658e-162	1
SCN7A	4.67155e-166	0.352346	0.469	0.145	8.09673e-162	1
PER1	1.50829e-164	0.499762	0.83	0.472	2.61417e-160	1
PLTP	1.27714e-161	0.51223	0.865	0.567	2.21355e-157	1
METTL7A	1.52069e-161	0.497323	0.892	0.585	2.63566e-157	1
SAA1	1.70494e-161	0.624819	0.587	0.233	2.95499e-157	1
RAPGEF3	3.34231e-160	0.384839	0.5	0.172	5.79288e-156	1
CD79A	4.36685e-159	0.295065	0.336	0.08	7.56863e-155	1
AEBP1	1.07983e-158	0.447793	1	0.964	1.87156e-154	1
ATOH8	6.04377e-158	0.280573	0.353	0.088	1.04751e-153	1
FAU	7.92418e-158	0.313795	1	0.999	1.37342e-153	1
LAMB2	4.89161e-157	0.459317	0.978	0.865	8.47813e-153	1
EFEMP1	5.01918e-156	0.544501	0.88	0.555	8.69925e-152	1
SMAP2	5.22724e-156	0.467228	0.741	0.377	9.05985e-152	1
HLA-DPB1	6.92432e-156	0.460266	0.99	0.892	1.20012e-151	1
CSF1R	2.89161e-155	0.484015	0.79	0.428	5.01174e-151	1
LTBP2	2.98654e-155	0.513258	0.89	0.62	5.17626e-151	1
NEGR1	3.41771e-155	0.340464	0.464	0.15	5.92358e-151	1
ADGRA2	4.40139e-155	0.482844	0.757	0.404	7.6285e-151	1
IFITM3	1.06085e-154	0.37252	1	0.993	1.83867e-150	1
GFRA1	1.21013e-154	0.256964	0.379	0.1	2.09739e-150	1
CORO1A	1.95269e-153	0.460667	0.765	0.394	3.3844e-149	1
PLA2G2A	5.83237e-153	0.280771	0.345	0.083	1.01087e-148	1
VEGFB	3.03144e-151	0.465408	0.944	0.827	5.2541e-147	1
ADIRF	9.99696e-151	0.53984	0.944	0.818	1.73267e-146	1
BOC	1.4236e-150	0.444697	0.7	0.342	2.46739e-146	1
TRBC1	1.43594e-150	0.353513	0.545	0.198	2.48878e-146	1
TCF21	2.35394e-150	0.384872	0.542	0.206	4.07984e-146	1
DAAM2	3.98003e-149	0.305645	0.42	0.127	6.89819e-145	1
CIRBP	2.16111e-147	0.401288	0.995	0.934	3.74563e-143	1
CD302	1.08822e-146	0.448206	0.71	0.355	1.88611e-142	1
C1QB	2.56423e-146	0.420397	0.991	0.897	4.44433e-142	1
RPL11	3.90587e-146	0.295528	1	1	6.76966e-142	1
A2M	2.26093e-145	0.427711	0.999	0.969	3.91865e-141	1
SVEP1	1.97694e-143	0.435522	0.597	0.253	3.42644e-139	1
TGFBR3	2.14941e-142	0.338198	0.464	0.159	3.72535e-138	1
ABCA8	1.01067e-141	0.322007	0.452	0.15	1.75169e-137	1
CILP2	1.42492e-141	0.422055	0.407	0.129	2.46968e-137	1
JUN	3.32494e-141	0.477882	0.912	0.708	5.76279e-137	1
FABP4	1.88785e-139	0.308056	0.351	0.095	3.27202e-135	1
STAB1	6.01724e-139	0.477093	0.753	0.418	1.04291e-134	1
TSPAN11	1.33651e-138	0.265213	0.359	0.099	2.31644e-134	1
MMP23B	1.58732e-138	0.481712	0.695	0.36	2.75114e-134	1
MRC2	1.90553e-138	0.466884	0.941	0.743	3.30266e-134	1
LAMC3	9.13035e-138	0.387758	0.458	0.16	1.58247e-133	1
VSIG4	1.68408e-137	0.386385	0.628	0.279	2.91885e-133	1
SEPTIN1	1.68995e-137	0.31637	0.475	0.166	2.92902e-133	1
ARHGAP4	1.46654e-134	0.402402	0.63	0.286	2.5418e-130	1
CYBRD1	4.41996e-134	0.45124	0.898	0.659	7.66068e-130	1
NOP53	4.77092e-134	0.34997	0.997	0.975	8.26896e-130	1
OAF	3.94225e-133	0.438451	0.876	0.675	6.8327e-129	1
SGCA	3.46519e-132	0.26628	0.319	0.085	6.00586e-128	1
CITED2	3.76865e-132	0.404239	0.585	0.26	6.53182e-128	1
GYPC	5.93616e-132	0.409548	0.725	0.372	1.02886e-127	1
CD320	1.10994e-131	0.448174	0.655	0.319	1.92375e-127	1
CD2	1.60147e-130	0.331042	0.509	0.193	2.77567e-126	1
FXYD2	4.66198e-130	0.379281	0.97	0.645	8.08014e-126	1
SOX18	8.8241e-130	0.344894	0.469	0.172	1.52939e-125	1
PID1	1.35813e-129	0.294718	0.396	0.127	2.35392e-125	1
NKG7	2.73233e-129	0.310254	0.454	0.158	4.73568e-125	1
ARHGAP45	9.19603e-129	0.377426	0.61	0.274	1.59386e-124	1
PECAM1	1.63656e-128	0.457177	0.82	0.501	2.83648e-124	1
PLD3	2.06288e-128	0.385419	0.979	0.891	3.57539e-124	1
CPE	4.17972e-128	0.426358	0.925	0.769	7.24429e-124	1
CRIP2	4.98104e-128	0.436067	0.924	0.755	8.63315e-124	1
CRTAP	2.01798e-127	0.417092	0.92	0.744	3.49756e-123	1
FCGRT	3.83065e-127	0.36584	0.981	0.933	6.63927e-123	1
ZFP36	5.87904e-125	0.469568	0.951	0.864	1.01896e-120	1
CCN1	1.02678e-124	0.63795	0.844	0.588	1.77961e-120	1
C12orf57	3.69776e-124	0.386947	0.946	0.844	6.40895e-120	1
MAP3K6	5.70493e-124	0.36926	0.575	0.257	9.88779e-120	1
TBC1D10C	1.19667e-123	0.290216	0.427	0.146	2.07407e-119	1
LIMS2	1.73077e-123	0.421829	0.719	0.396	2.99977e-119	1
HCST	1.46008e-122	0.348674	0.559	0.24	2.53062e-118	1
GAS1	3.27916e-122	0.339008	0.517	0.204	5.68345e-118	1
ADAM33	6.28796e-119	0.306937	0.469	0.177	1.08983e-114	1
PEAR1	7.56489e-119	0.25151	0.374	0.119	1.31115e-114	1
RGS5	8.15156e-118	0.482673	0.766	0.457	1.41283e-113	1
TXNIP	1.6278e-117	0.323912	1	0.977	2.82129e-113	1
NDUFA4L2	1.63668e-117	0.333944	0.523	0.217	2.8367e-113	1
PAMR1	6.59268e-117	0.296347	0.384	0.129	1.14264e-112	1
EMILIN1	6.80294e-117	0.396382	0.99	0.87	1.17909e-112	1
FBLN2	1.32301e-114	0.501912	0.813	0.539	2.29305e-110	1
HAND2	3.44857e-114	0.342366	0.555	0.244	5.97706e-110	1
HSPG2	4.11248e-114	0.338823	0.997	0.969	7.12776e-110	1
HTRA3	2.52829e-110	0.402991	0.993	0.913	4.38204e-106	1
HLA-DRA	2.52943e-109	0.31206	1	0.989	4.38402e-105	1
FOLR2	2.24174e-108	0.324129	0.542	0.239	3.88538e-104	1
STEAP4	1.70711e-107	0.295541	0.422	0.158	2.95876e-103	1
CCND3	2.73147e-107	0.384036	0.836	0.63	4.73419e-103	1
NBL1	3.3593e-107	0.314102	0.999	0.983	5.82233e-103	1
GPBAR1	4.08973e-107	0.288536	0.391	0.139	7.08833e-103	1
LMOD1	1.32875e-105	0.294731	0.461	0.183	2.30299e-101	1
VSIR	8.92923e-105	0.406712	0.763	0.49	1.54761e-100	1
IL16	1.14847e-104	0.311021	0.53	0.233	1.99053e-100	1
FHL1	2.11664e-103	0.324537	0.529	0.237	3.66856e-99	1
ACAP1	9.79371e-103	0.272373	0.413	0.156	1.69745e-98	1
MRTFA	1.53007e-102	0.351167	0.647	0.342	2.65191e-98	1
SLC38A2	4.0663e-102	0.348756	0.915	0.755	7.04772e-98	1
IL6ST	6.35909e-102	0.383579	0.855	0.645	1.10216e-97	1
RPS4X	1.26882e-101	0.253832	1	1	2.19911e-97	1
GALNT16	4.58871e-101	0.255414	0.36	0.125	7.95315e-97	1
NUPR1	5.83349e-101	0.357391	0.95	0.798	1.01106e-96	1
IGFBP7	5.34027e-100	0.261355	1	0.998	9.25576e-96	1
INS	9.23683e-100	0.328993	1	0.999	1.60093e-95	1
RGCC	1.49388e-99	0.39014	0.559	0.272	2.5892e-95	1
CD3E	3.03689e-99	0.268957	0.41	0.155	5.26354e-95	1
HLA-C	3.8826e-99	0.286702	1	0.988	6.72932e-95	1
MT2A	9.5044e-99	0.380736	1	0.96	1.6473e-94	1
LYL1	8.87718e-98	0.257574	0.399	0.15	1.53859e-93	1
C11orf96	4.06755e-97	0.427629	0.802	0.563	7.04988e-93	1
GNG11	4.42705e-97	0.368868	0.752	0.464	7.67296e-93	1
ADAMTS1	8.83408e-97	0.291767	0.512	0.225	1.53112e-92	1
SESN1	4.97606e-96	0.310328	0.552	0.265	8.62451e-92	1
SLIT2	1.79275e-95	0.287013	0.494	0.219	3.10719e-91	1
ANXA6	2.0705e-95	0.349513	0.918	0.737	3.58859e-91	1
S100A13	6.08911e-95	0.344704	0.923	0.802	1.05536e-90	1
IGF1	1.15096e-94	0.276435	0.411	0.161	1.99485e-90	1
CHGB	3.27327e-94	0.424638	0.674	0.381	5.67324e-90	1
NPDC1	1.51611e-93	0.366164	0.902	0.79	2.62772e-89	1
LSAMP	3.13541e-93	0.268051	0.437	0.181	5.4343e-89	1
IGHM	9.03188e-93	0.360918	0.986	0.894	1.56541e-88	1
SEPTIN4	5.23015e-92	0.253887	0.419	0.169	9.06489e-88	1
LTC4S	1.16095e-91	0.282441	0.462	0.2	2.01217e-87	1
JAML	1.35349e-91	0.274494	0.449	0.191	2.34587e-87	1
GHRL	1.95293e-91	0.256582	0.142	0.025	3.38482e-87	1
EFEMP2	1.19599e-90	0.36	0.855	0.643	2.07289e-86	1
CPXM2	1.67212e-90	0.362911	0.574	0.295	2.89811e-86	1
C1orf162	1.83545e-90	0.283857	0.537	0.253	3.1812e-86	1
CALHM2	3.79807e-90	0.268442	0.441	0.187	6.58282e-86	1
ACVRL1	1.98117e-89	0.33296	0.573	0.295	3.43376e-85	1
MXD4	2.25014e-89	0.364668	0.759	0.499	3.89994e-85	1
GADD45B	3.70106e-88	0.384802	0.695	0.42	6.41469e-84	1
LAMA2	6.54155e-88	0.334188	0.672	0.383	1.13378e-83	1
PIK3R1	1.88198e-87	0.338272	0.68	0.392	3.26185e-83	1
TMEM204	4.21358e-86	0.366507	0.813	0.573	7.30298e-82	1
EPHX1	1.46504e-85	0.327396	0.689	0.415	2.53922e-81	1
NFATC1	2.35828e-85	0.28223	0.368	0.146	4.08737e-81	1
AQP1	2.3875e-85	0.331931	0.922	0.728	4.13801e-81	1
PLPP1	9.12978e-85	0.340181	0.681	0.404	1.58237e-80	1
COL6A1	3.69472e-84	0.289279	0.992	0.928	6.40369e-80	1
HLA-DMA	9.97391e-83	0.325789	0.871	0.682	1.72868e-78	1
GMFG	1.07294e-82	0.261569	0.515	0.243	1.85961e-78	1
FOXO3	3.7843e-82	0.343599	0.771	0.529	6.55895e-78	1
HLA-DQA1	6.22187e-82	0.335557	0.777	0.511	1.07837e-77	1
NR4A1	9.86776e-82	0.35424	0.595	0.33	1.71028e-77	1
INTS11	4.67701e-80	0.318913	0.675	0.41	8.10619e-76	1
TSPYL2	2.26377e-79	0.265587	0.476	0.224	3.92357e-75	1
CYB5R3	6.1056e-79	0.299805	0.952	0.9	1.05822e-74	1
THNSL2	7.16671e-79	0.260334	0.477	0.227	1.24213e-74	1
FAM53B	1.78118e-78	0.267687	0.497	0.243	3.08714e-74	1
FKBP8	2.70049e-78	0.329035	0.823	0.63	4.68048e-74	1
WDR81	4.70498e-78	0.306002	0.576	0.318	8.15466e-74	1
CYGB	8.06161e-78	0.347498	0.697	0.436	1.39724e-73	1
BTG2	2.72512e-77	0.316163	0.661	0.394	4.72318e-73	1
TNFSF12	4.02531e-77	0.312974	0.622	0.357	6.97666e-73	1
ITIH5	1.01715e-75	0.273701	0.562	0.288	1.76292e-71	1
DPP7	7.98023e-75	0.324725	0.87	0.729	1.38313e-70	1
COX7A1	1.31296e-74	0.321334	0.704	0.444	2.27563e-70	1
JUND	2.82114e-74	0.345863	0.933	0.866	4.8896e-70	1
TBX2	3.64171e-74	0.313453	0.536	0.289	6.31182e-70	1
SSC5D	4.51908e-72	0.305101	0.604	0.342	7.83247e-68	1
SAMHD1	1.55924e-71	0.315139	0.709	0.454	2.70248e-67	1
LIMD2	1.77969e-71	0.27313	0.543	0.287	3.08457e-67	1
LRP3	5.45758e-71	0.302041	0.601	0.351	9.45908e-67	1
FIBIN	5.93451e-71	0.30058	0.509	0.259	1.02857e-66	1
PLPP3	6.12759e-71	0.278207	0.527	0.281	1.06203e-66	1
C6	7.29513e-71	0.279426	0.392	0.169	1.26439e-66	1
TRBC2	1.78314e-70	0.288239	0.66	0.397	3.09054e-66	1
ATP5F1D	2.51245e-69	0.279243	0.94	0.869	4.35457e-65	1
PHPT1	8.00575e-69	0.275495	0.916	0.822	1.38756e-64	1
ARRB2	8.47115e-69	0.283747	0.547	0.302	1.46822e-64	1
NFIX	1.33569e-67	0.312408	0.662	0.413	2.31501e-63	1
RNASE6	2.10609e-67	0.250206	0.469	0.237	3.65027e-63	1
TCN2	3.03871e-67	0.281071	0.58	0.335	5.26669e-63	1
RBPMS	3.53985e-67	0.295953	0.766	0.543	6.13527e-63	1
ZNF358	1.06371e-66	0.310753	0.793	0.6	1.84362e-62	1
OGFRL1	3.74903e-66	0.275297	0.525	0.287	6.49781e-62	1
INAFM1	5.56969e-66	0.290759	0.743	0.497	9.65339e-62	1
SNRNP70	5.82766e-66	0.295115	0.891	0.824	1.01005e-61	1
C1QC	1.46345e-65	0.305913	0.826	0.62	2.53646e-61	1
LSP1	5.01953e-65	0.285819	0.691	0.433	8.69985e-61	1
NUCB1	5.19582e-65	0.27279	0.961	0.91	9.0054e-61	1
CAV1	6.56945e-65	0.306293	0.634	0.387	1.13862e-60	1
CLDN5	6.75763e-65	0.289576	0.58	0.323	1.17123e-60	1
THAP7	6.8295e-65	0.253429	0.461	0.237	1.18369e-60	1
TECR	1.40365e-64	0.307447	0.854	0.722	2.4328e-60	1
FGFR1	1.89994e-64	0.282571	0.671	0.412	3.29298e-60	1
ABHD14B	4.67966e-64	0.276043	0.651	0.414	8.11078e-60	1
LAMTOR4	2.3523e-62	0.268247	0.91	0.825	4.07701e-58	1
SPRY1	1.1657e-61	0.275897	0.627	0.385	2.02039e-57	1
WASHC1	2.32325e-61	0.292019	0.692	0.475	4.02665e-57	1
TNFRSF14	9.98454e-61	0.309354	0.759	0.564	1.73052e-56	1
PKD1	1.14016e-60	0.296542	0.659	0.43	1.97612e-56	1
REX1BD	2.31805e-60	0.284406	0.741	0.533	4.01765e-56	1
ARL2	5.9966e-60	0.283959	0.801	0.61	1.03933e-55	1
CTIF	2.11815e-58	0.272829	0.553	0.322	3.67117e-54	1
BST2	2.44784e-58	0.266035	0.946	0.818	4.24259e-54	1
SELENOO	8.88512e-58	0.261746	0.56	0.329	1.53997e-53	1
GRASP	5.9446e-57	0.261751	0.509	0.289	1.03032e-52	1
UBA7	1.4288e-56	0.264115	0.621	0.396	2.4764e-52	1
CERCAM	2.35205e-56	0.275175	0.792	0.598	4.07657e-52	1
NENF	4.44323e-56	0.260773	0.895	0.824	7.70101e-52	1
ABTB1	5.92296e-56	0.252533	0.577	0.357	1.02657e-51	1
PIK3IP1	1.20836e-55	0.257418	0.635	0.407	2.09433e-51	1
SDF4	2.379e-55	0.279677	0.894	0.82	4.12328e-51	1
EVL	6.97384e-55	0.263983	0.752	0.54	1.20871e-50	1
MBD3	1.00296e-54	0.272298	0.712	0.491	1.73833e-50	1
ABHD17A	1.00526e-54	0.272384	0.762	0.572	1.74232e-50	1
KLHDC3	1.28678e-54	0.253147	0.665	0.438	2.23024e-50	1
RNASEH2C	7.64464e-54	0.251827	0.699	0.477	1.32497e-49	1
PDGFRB	1.92852e-53	0.250661	0.927	0.828	3.34251e-49	1
ARHGEF1	1.13815e-52	0.268062	0.62	0.409	1.97264e-48	1
KLF9	1.4652e-52	0.261146	0.653	0.429	2.53948e-48	1
COL16A1	1.67152e-51	0.259752	0.899	0.768	2.89707e-47	1
VPS51	1.72363e-51	0.273742	0.805	0.658	2.98739e-47	1
CLDN11	5.59204e-51	0.252945	0.484	0.276	9.69212e-47	1
NAA38	6.66904e-51	0.250968	0.833	0.697	1.15588e-46	1
DPM3	1.6515e-50	0.258905	0.658	0.442	2.86238e-46	1
DHRS3	1.79461e-50	0.27515	0.84	0.696	3.11042e-46	1
SERPINE1	1.87755e-50	0.618496	0.757	0.646	3.25418e-46	1
PARP10	2.39215e-50	0.260059	0.686	0.474	4.14607e-46	1
SFRP4	1.09079e-49	0.320151	0.919	0.84	1.89056e-45	1
MS4A6A	1.11466e-49	0.256059	0.623	0.407	1.93193e-45	1
SCPEP1	3.561e-49	0.266114	0.714	0.518	6.17192e-45	1
SORBS3	9.76745e-49	0.268319	0.715	0.518	1.69289e-44	1
PMP22	3.31792e-47	0.258637	0.793	0.637	5.75062e-43	1
PTGIS	1.682e-45	0.26885	0.773	0.593	2.91524e-41	1
EPAS1	3.72305e-45	0.285657	0.789	0.679	6.45279e-41	1
DEPP1	4.24862e-45	0.25934	0.939	0.838	7.3637e-41	1
LEFTY1	1.44517e-42	0.295498	0.48	0.288	2.50477e-38	1
TXNDC5	2.71289e-42	0.264664	0.746	0.605	4.70198e-38	1
MUC5B	3.32664e-27	0.27461	0.473	0.687	5.76573e-23	1
SCGB3A1	4.31896e-19	0.39739	0.282	0.175	7.48563e-15	1
CRISP3	1.43217e-05	0.369461	0.227	0.177	0.248224	1
FN1	0	1.3486	1	0.976	0	2
POSTN	0	1.23098	1	0.654	0	2
COL1A1	0	1.10061	1	0.996	0	2
COL1A2	0	1.07976	1	0.998	0	2
COL6A3	0	1.07377	1	0.901	0	2
COL5A1	0	1.00269	1	0.922	0	2
COL11A1	0	1.00016	0.976	0.458	0	2
MMP11	0	0.967122	1	0.846	0	2
TIMP3	0	0.953021	1	0.941	0	2
SFRP2	0	0.945111	1	0.959	0	2
MMP14	0	0.929257	1	0.839	0	2
THBS2	0	0.929174	1	0.867	0	2
COL3A1	0	0.920753	1	0.992	0	2
C1QTNF3	0	0.90646	0.858	0.293	0	2
GJB2	0	0.897393	0.866	0.381	0	2
SULF1	0	0.892841	0.999	0.824	0	2
IFI6	0	0.879025	0.999	0.896	0	2
COL5A2	0	0.860805	1	0.856	0	2
COL6A1	0	0.845388	1	0.928	0	2
CTHRC1	0	0.83587	0.985	0.682	0	2
SPARC	0	0.798044	1	0.994	0	2
KRT6A	0	0.723116	0.736	0.178	0	2
KRT13	0	0.596624	0.885	0.208	0	2
PSCA	0	0.56874	0.928	0.286	0	2
HTRA1	3.99239e-303	0.785617	0.998	0.809	6.91961e-299	2
IGFL2	8.3575e-302	0.823557	0.759	0.266	1.44852e-297	2
COL12A1	2.32339e-301	0.794475	0.974	0.585	4.0269e-297	2
COMP	1.02425e-300	0.87408	0.999	0.861	1.77523e-296	2
LGALS1	1.10727e-299	0.616687	1	0.981	1.91912e-295	2
MXRA5	2.81733e-298	0.770727	0.997	0.779	4.883e-294	2
VCAN	5.79089e-297	0.773686	1	0.875	1.00368e-292	2
LRRC15	1.67717e-290	0.577535	0.622	0.153	2.90687e-286	2
EPYC	8.41483e-282	0.482012	0.497	0.095	1.45846e-277	2
CTSB	5.75282e-277	0.564718	1	0.998	9.97079e-273	2
GREM1	9.29403e-275	0.754779	0.841	0.37	1.61084e-270	2
NBL1	2.20267e-271	0.648706	1	0.983	3.81766e-267	2
MMP2	3.16045e-270	0.713261	1	0.878	5.47769e-266	2
LOXL2	6.52947e-269	0.862399	0.787	0.339	1.13169e-264	2
COL6A2	9.86701e-269	0.679804	1	0.958	1.71015e-264	2
TIMP2	2.02793e-261	0.555477	1	0.988	3.51482e-257	2
ACTA2	3.05627e-258	0.633608	1	0.939	5.29712e-254	2
CXCL14	6.84738e-255	0.75082	0.999	0.879	1.18679e-250	2
THY1	3.71011e-248	0.621705	0.999	0.915	6.43037e-244	2
IGFBP5	1.30981e-243	0.659963	1	0.979	2.27016e-239	2
SERPINH1	8.12191e-235	0.63412	0.999	0.892	1.40769e-230	2
S100A2	1.56736e-231	0.642984	0.649	0.21	2.71655e-227	2
ADAM12	7.11828e-229	0.534521	0.585	0.173	1.23374e-224	2
AEBP1	8.02232e-227	0.590401	1	0.964	1.39043e-222	2
CDH11	2.78413e-221	0.647625	0.962	0.688	4.82545e-217	2
LUM	1.23476e-214	0.472344	1	0.986	2.14008e-210	2
TGFBI	3.17842e-214	0.709909	0.909	0.611	5.50884e-210	2
CTSK	4.21683e-211	0.619639	0.964	0.699	7.3086e-207	2
FBN1	9.75431e-211	0.590021	0.994	0.827	1.69062e-206	2
KRT17	9.92836e-204	0.616591	0.996	0.83	1.72078e-199	2
SDC1	1.30756e-202	0.58333	0.994	0.838	2.26626e-198	2
TFF2	3.51435e-202	0.328134	0.979	0.566	6.09108e-198	2
ACTB	4.58546e-199	0.322023	1	1	7.94752e-195	2
PLAU	2.51137e-198	0.631199	0.872	0.493	4.3527e-194	2
PLAT	7.71536e-197	0.524234	0.993	0.808	1.33723e-192	2
PRSS23	9.33491e-195	0.551638	0.99	0.824	1.61793e-190	2
HLA-B	2.07043e-194	0.365983	1	1	3.58847e-190	2
CALD1	9.82621e-194	0.511762	1	0.946	1.70308e-189	2
COL8A1	1.08792e-193	0.592325	0.905	0.573	1.88557e-189	2
TMEM158	2.07713e-190	0.592722	0.585	0.215	3.60008e-186	2
THBS1	9.42696e-189	0.560575	0.984	0.815	1.63388e-184	2
TPM2	1.94312e-188	0.53147	0.998	0.901	3.36782e-184	2
TYMP	6.36406e-183	0.534411	0.996	0.881	1.10302e-178	2
FSTL1	4.81841e-181	0.489411	1	0.929	8.35127e-177	2
COL4A2	6.43653e-180	0.497347	1	0.951	1.11558e-175	2
MATN3	7.19532e-180	0.596576	0.877	0.518	1.24709e-175	2
ISG15	3.60706e-177	0.563104	0.944	0.684	6.25175e-173	2
PKM	2.87735e-175	0.459011	0.999	0.977	4.98702e-171	2
CP	3.8942e-175	0.34227	0.713	0.276	6.74942e-171	2
COL10A1	9.94311e-173	0.543305	0.962	0.681	1.72334e-168	2
CTSD	6.91283e-170	0.409905	1	1	1.19813e-165	2
RNASE1	9.84386e-168	0.541006	0.995	0.933	1.70614e-163	2
RAB31	2.74512e-164	0.549026	0.871	0.589	4.75785e-160	2
ANTXR1	1.97107e-161	0.526371	0.951	0.736	3.41627e-157	2
VMP1	5.47404e-161	0.434003	1	0.958	9.48761e-157	2
FBXO32	1.87946e-158	0.570581	0.793	0.478	3.25748e-154	2
ANGPTL4	3.39345e-157	0.617376	0.595	0.24	5.88152e-153	2
MXRA8	2.2662e-156	0.487916	0.997	0.892	3.92779e-152	2
SERPINE1	4.29465e-156	0.596465	0.915	0.634	7.44349e-152	2
GPNMB	1.42257e-155	0.527155	0.996	0.887	2.4656e-151	2
TAGLN	5.22363e-155	0.42972	1	0.958	9.05359e-151	2
SLC2A1	3.48721e-154	0.519535	0.936	0.622	6.04404e-150	2
GABRP	2.63372e-153	0.389498	0.725	0.302	4.56476e-149	2
INHBA	7.27142e-153	0.537316	0.825	0.492	1.26028e-148	2
SLC16A3	1.18351e-152	0.57803	0.777	0.468	2.05126e-148	2
COL17A1	4.03673e-152	0.483279	0.95	0.602	6.99646e-148	2
PXDN	8.62287e-151	0.51824	0.68	0.332	1.49452e-146	2
CCN1	1.58538e-150	0.47901	0.91	0.585	2.74778e-146	2
MT2A	1.11371e-149	0.557474	1	0.961	1.93027e-145	2
COL8A2	1.09885e-148	0.486009	0.667	0.306	1.90453e-144	2
HLA-DRB5	2.22445e-148	0.258023	0.263	0.05	3.85542e-144	2
CHPF	7.89618e-145	0.483222	0.989	0.88	1.36857e-140	2
SLC11A1	1.02248e-143	0.509836	0.522	0.204	1.77217e-139	2
CALU	7.1577e-143	0.486605	0.95	0.772	1.24057e-138	2
C1QTNF6	9.4268e-143	0.484721	0.585	0.255	1.63385e-138	2
COL4A1	1.45403e-142	0.45979	0.999	0.929	2.52012e-138	2
ITGA5	4.04744e-142	0.603194	0.75	0.476	7.01503e-138	2
APOL1	1.49521e-138	0.436567	0.96	0.765	2.59149e-134	2
CAP1	4.02794e-138	0.439902	0.99	0.892	6.98122e-134	2
P4HB	6.17267e-138	0.377084	1	0.997	1.06985e-133	2
LRRC17	6.3417e-138	0.371138	0.44	0.142	1.09914e-133	2
MFAP2	1.40771e-136	0.480643	0.916	0.664	2.43985e-132	2
NNMT	3.87249e-134	0.429172	0.995	0.887	6.7118e-130	2
PALLD	1.33411e-133	0.449075	0.961	0.795	2.31228e-129	2
LAMP5	3.06483e-133	0.521635	0.754	0.458	5.31196e-129	2
BGN	4.80704e-133	0.386523	1	0.975	8.33156e-129	2
CA9	5.84052e-133	0.368026	0.561	0.209	1.01228e-128	2
ISLR	6.02213e-133	0.447844	1	0.931	1.04376e-128	2
PRRX1	9.6056e-133	0.507914	0.698	0.381	1.66484e-128	2
PTK7	8.22794e-132	0.530981	0.719	0.428	1.42607e-127	2
GJA1	2.26336e-129	0.527756	0.746	0.465	3.92285e-125	2
FNDC1	1.13799e-126	0.492088	0.728	0.402	1.97237e-122	2
TPM4	6.44811e-126	0.380949	0.999	0.956	1.11759e-121	2
SPON1	2.04905e-125	0.487077	0.8	0.513	3.55141e-121	2
IFI27	3.56849e-122	0.329512	0.999	0.982	6.18491e-118	2
IFITM3	4.6404e-122	0.330187	1	0.993	8.04275e-118	2
CERCAM	8.79428e-122	0.476069	0.845	0.595	1.52422e-117	2
DPYSL3	1.1346e-121	0.481371	0.832	0.598	1.9665e-117	2
CCN2	5.67704e-120	0.331756	0.999	0.972	9.83945e-116	2
PDGFC	1.42078e-118	0.481769	0.773	0.502	2.46249e-114	2
ITGB5	1.16604e-117	0.404	0.987	0.907	2.02098e-113	2
LOXL1	6.05684e-117	0.458428	0.762	0.479	1.04977e-112	2
MUC16	1.85451e-115	0.284387	0.379	0.116	3.21423e-111	2
SEMA3C	1.70837e-114	0.442613	0.852	0.613	2.96094e-110	2
MRC2	3.44338e-114	0.431455	0.963	0.743	5.96806e-110	2
RUNX1	6.41685e-112	0.401741	0.919	0.72	1.11217e-107	2
PGK1	2.69548e-111	0.467251	0.988	0.903	4.6718e-107	2
PCOLCE	2.10094e-110	0.392044	0.987	0.804	3.64135e-106	2
SYT8	2.1282e-110	0.407393	0.666	0.342	3.68859e-106	2
CNN2	4.27592e-110	0.380587	0.976	0.861	7.41103e-106	2
SPON2	3.47013e-109	0.388189	0.992	0.888	6.01443e-105	2
CST1	5.3445e-107	0.425708	0.765	0.426	9.26308e-103	2
SPOCK1	1.17094e-104	0.405362	0.56	0.27	2.02948e-100	2
CTNNB1	4.19692e-104	0.340177	1	0.972	7.2741e-100	2
BST2	1.174e-101	0.372982	0.984	0.816	2.03477e-97	2
MICAL2	1.82062e-101	0.444538	0.767	0.53	3.15549e-97	2
TSC22D3	2.04526e-101	0.372178	0.998	0.839	3.54485e-97	2
ITGA11	7.01569e-101	0.376267	0.608	0.301	1.21596e-96	2
PODXL	3.36965e-100	0.448628	0.762	0.506	5.84027e-96	2
COL16A1	1.15212e-99	0.39204	0.951	0.765	1.99686e-95	2
UNC5B	3.98974e-99	0.425595	0.68	0.403	6.91501e-95	2
CCDC80	4.43068e-99	0.317423	0.988	0.827	7.67925e-95	2
TPM1	4.00928e-98	0.33217	0.996	0.944	6.94889e-94	2
ANXA1	6.21668e-98	0.36238	0.977	0.848	1.07747e-93	2
FAP	3.75325e-96	0.428938	0.687	0.423	6.50514e-92	2
MYL9	6.47737e-96	0.297695	1	0.977	1.12266e-91	2
ARL4C	6.57283e-96	0.426957	0.677	0.418	1.1392e-91	2
CD99	7.0992e-96	0.327346	0.993	0.931	1.23043e-91	2
VIM	8.88704e-96	0.289388	1	0.985	1.5403e-91	2
TUBA1A	4.08579e-95	0.344825	0.987	0.874	7.08149e-91	2
KRT16	7.3311e-95	0.32787	0.418	0.162	1.27063e-90	2
EDIL3	8.51724e-92	0.408744	0.723	0.468	1.47621e-87	2
LAMB1	3.18824e-91	0.362354	0.945	0.791	5.52585e-87	2
PDLIM7	3.89913e-91	0.373234	0.921	0.76	6.75798e-87	2
DDIT4	2.06005e-90	0.382474	0.981	0.872	3.57048e-86	2
RCN3	2.35347e-90	0.435061	0.736	0.521	4.07903e-86	2
LDHA	3.71723e-90	0.341498	0.995	0.949	6.4427e-86	2
RCN1	5.41577e-89	0.363127	0.923	0.752	9.38662e-85	2
LGALS3BP	7.23141e-89	0.296385	0.997	0.975	1.25335e-84	2
APOE	3.4879e-88	0.442857	1	0.979	6.04523e-84	2
RARRES2	4.35097e-88	0.349154	0.985	0.853	7.5411e-84	2
CEBPB	1.14538e-86	0.361648	0.944	0.81	1.98517e-82	2
SPP1	5.22442e-86	0.643193	0.999	0.917	9.05497e-82	2
HLA-G	5.56307e-86	0.259291	0.345	0.12	9.64192e-82	2
CLIC4	8.94031e-86	0.379836	0.834	0.638	1.54953e-81	2
FZD1	2.06458e-85	0.385262	0.595	0.333	3.57833e-81	2
COLGALT1	7.13574e-85	0.361485	0.886	0.713	1.23677e-80	2
CTSZ	2.62741e-84	0.354217	0.946	0.8	4.55383e-80	2
ACTN1	7.78699e-84	0.34536	0.927	0.778	1.34964e-79	2
IFI44L	3.24523e-83	0.327997	0.518	0.25	5.62464e-79	2
NTM	3.61799e-83	0.374413	0.531	0.276	6.2707e-79	2
LY6E	3.78891e-83	0.291489	1	0.978	6.56694e-79	2
DCN	1.534e-81	0.253516	1	0.978	2.65873e-77	2
ITGB1	4.10657e-81	0.292507	0.999	0.973	7.1175e-77	2
TUBA1B	6.95514e-81	0.283086	1	0.976	1.20547e-76	2
MMP9	3.49892e-80	0.367874	0.458	0.209	6.06432e-76	2
GASK1B	9.28714e-80	0.380529	0.812	0.622	1.60965e-75	2
CILP	1.10591e-79	0.330212	0.51	0.249	1.91676e-75	2
PTGFRN	1.43772e-79	0.384883	0.766	0.575	2.49185e-75	2
PCDH7	1.48745e-79	0.357101	0.568	0.308	2.57806e-75	2
CCL18	3.03975e-79	0.530787	0.372	0.153	5.26849e-75	2
BASP1	3.05874e-79	0.370802	0.533	0.286	5.30141e-75	2
MYH9	6.00895e-79	0.267691	1	0.99	1.04147e-74	2
FCGR3A	5.77506e-78	0.447602	0.666	0.452	1.00093e-73	2
MIF	5.84229e-78	0.365613	0.827	0.634	1.01259e-73	2
CAVIN1	9.05005e-77	0.325823	0.969	0.835	1.56856e-72	2
GAPDH	1.50495e-76	0.257238	1	1	2.60837e-72	2
CPXM1	2.69292e-76	0.372348	0.577	0.331	4.66736e-72	2
MT1E	1.58363e-75	0.358645	0.987	0.873	2.74475e-71	2
MX1	1.13573e-74	0.358007	0.647	0.414	1.96844e-70	2
EMILIN1	1.3452e-74	0.312426	0.991	0.871	2.3315e-70	2
SUGCT	3.05613e-74	0.279703	0.397	0.169	5.29689e-70	2
ITGB6	4.14514e-74	0.304474	0.797	0.541	7.18436e-70	2
FOSL2	6.76757e-74	0.374412	0.727	0.544	1.17296e-69	2
TSPO	7.24866e-74	0.284152	0.997	0.957	1.25634e-69	2
FLNA	9.28614e-73	0.261982	1	0.977	1.60947e-68	2
CMTM3	6.53511e-72	0.374171	0.724	0.528	1.13266e-67	2
SH3PXD2B	1.06844e-71	0.360894	0.569	0.334	1.85182e-67	2
LOX	2.19981e-71	0.391095	0.651	0.427	3.81272e-67	2
ELN	3.47254e-71	0.278542	0.945	0.719	6.01861e-67	2
RTN4	5.12216e-71	0.2796	0.993	0.941	8.87773e-67	2
ECM1	6.2809e-71	0.38791	0.72	0.533	1.08861e-66	2
CNN3	9.12863e-71	0.319282	0.936	0.768	1.58217e-66	2
PGAM1	2.67458e-67	0.324087	0.951	0.837	4.63557e-63	2
FKBP9	7.77829e-67	0.302664	0.91	0.794	1.34813e-62	2
CD276	4.97036e-66	0.353125	0.686	0.497	8.61462e-62	2
NDUFS5	7.92468e-66	0.281459	0.98	0.923	1.37351e-61	2
CCN4	2.19561e-65	0.306876	0.442	0.222	3.80543e-61	2
TRIM29	2.59187e-65	0.304914	0.585	0.332	4.49222e-61	2
MARVELD1	2.59651e-65	0.323005	0.796	0.628	4.50028e-61	2
BMP1	7.05309e-65	0.366251	0.633	0.436	1.22244e-60	2
IFI44	9.38708e-65	0.334768	0.548	0.322	1.62697e-60	2
PLOD2	2.16587e-64	0.368488	0.529	0.315	3.75388e-60	2
CLIC3	3.66553e-64	0.326113	0.559	0.324	6.3531e-60	2
ASPN	6.0637e-64	0.336171	0.806	0.605	1.05096e-59	2
MMP28	1.48918e-63	0.316929	0.731	0.516	2.58105e-59	2
FSCN1	6.22854e-63	0.357328	0.642	0.448	1.07953e-58	2
CAPZB	2.25188e-62	0.293857	0.965	0.862	3.90296e-58	2
MXRA7	3.13403e-62	0.299652	0.963	0.841	5.43191e-58	2
MACF1	8.99486e-62	0.326488	0.809	0.644	1.55899e-57	2
F3	2.16075e-61	0.297429	0.791	0.594	3.74502e-57	2
NRP2	2.52932e-61	0.325443	0.561	0.342	4.38381e-57	2
COL15A1	6.9804e-61	0.357996	0.778	0.6	1.20984e-56	2
CTSL	3.3471e-60	0.358282	0.765	0.612	5.8012e-56	2
NKD2	4.84439e-60	0.311051	0.444	0.237	8.39629e-56	2
OSTC	1.00472e-59	0.30955	0.831	0.688	1.74139e-55	2
TMEM47	1.05024e-59	0.2974	0.603	0.369	1.82027e-55	2
COL5A3	1.23349e-59	0.300914	0.42	0.215	2.13789e-55	2
TMEM45A	3.99468e-59	0.321741	0.522	0.304	6.92358e-55	2
VCL	1.00845e-58	0.29312	0.894	0.738	1.74785e-54	2
ADAMTS12	2.75554e-58	0.276449	0.396	0.194	4.7759e-54	2
PLXDC2	5.64808e-58	0.307538	0.771	0.596	9.78925e-54	2
SLC44A1	4.06138e-57	0.284257	0.909	0.772	7.03918e-53	2
MFSD2A	4.68379e-57	0.257561	0.339	0.149	8.11794e-53	2
TPI1	4.54367e-56	0.266596	0.997	0.983	7.87509e-52	2
GJB3	5.30323e-56	0.253801	0.466	0.244	9.19156e-52	2
MFAP5	8.81476e-56	0.29794	0.568	0.337	1.52777e-51	2
SH3PXD2A	1.07869e-55	0.325053	0.675	0.504	1.86959e-51	2
ENO1	1.21154e-55	0.334168	0.997	0.976	2.09984e-51	2
APOC1	1.23174e-55	0.487127	0.97	0.882	2.13486e-51	2
GLUL	3.10031e-54	0.274027	0.995	0.943	5.37346e-50	2
KIAA1217	6.48216e-54	0.322211	0.623	0.445	1.12349e-49	2
FCGR2A	1.00431e-53	0.377137	0.608	0.435	1.74067e-49	2
RNF144A	1.18205e-53	0.291217	0.451	0.25	2.04873e-49	2
TTC3	1.52015e-53	0.296758	0.803	0.656	2.63472e-49	2
P3H1	2.24732e-53	0.323944	0.616	0.426	3.89506e-49	2
MSN	4.45752e-53	0.274371	0.896	0.764	7.72578e-49	2
PDPN	4.59603e-53	0.301436	0.494	0.292	7.96583e-49	2
LTBP1	8.98671e-53	0.315843	0.774	0.614	1.55758e-48	2
MSR1	1.02404e-52	0.349152	0.582	0.389	1.77487e-48	2
LEF1	3.4845e-52	0.268916	0.426	0.232	6.03934e-48	2
FRMD6	5.69736e-52	0.304499	0.509	0.313	9.87466e-48	2
CKAP4	6.52277e-52	0.333011	0.636	0.462	1.13053e-47	2
P4HA1	1.83039e-51	0.33497	0.507	0.315	3.17243e-47	2
COL7A1	2.23842e-51	0.283984	0.395	0.209	3.87963e-47	2
RFLNA	3.66871e-51	0.275983	0.437	0.24	6.35861e-47	2
CTSA	1.59203e-50	0.254042	0.951	0.866	2.75931e-46	2
SRGN	2.04765e-50	0.350858	0.753	0.62	3.54899e-46	2
B4GALT1	3.73815e-49	0.26452	0.882	0.753	6.47897e-45	2
FKBP10	6.54019e-49	0.308414	0.671	0.523	1.13355e-44	2
IFIT1	8.37877e-49	0.254141	0.437	0.238	1.45221e-44	2
IGFBP6	1.04376e-48	0.250075	0.927	0.744	1.80904e-44	2
FNDC3B	1.46956e-48	0.312177	0.706	0.564	2.54704e-44	2
CDK2AP1	2.29196e-48	0.26066	0.839	0.717	3.97243e-44	2
FOXO1	2.36973e-48	0.285295	0.509	0.318	4.10721e-44	2
KIF26B	2.83198e-48	0.252424	0.367	0.187	4.90838e-44	2
OAS2	4.18121e-47	0.270143	0.472	0.277	7.24687e-43	2
MRC1	5.52936e-47	0.325448	0.527	0.337	9.58348e-43	2
PMP22	9.67582e-47	0.258487	0.806	0.637	1.67701e-42	2
ZFAND5	1.107e-46	0.260603	0.907	0.808	1.91866e-42	2
SMIM3	1.68992e-46	0.304123	0.547	0.366	2.92897e-42	2
ITGB2	2.94259e-46	0.305548	0.795	0.654	5.10009e-42	2
CDH3	5.48207e-46	0.265953	0.486	0.286	9.50152e-42	2
CD248	4.83347e-45	0.293058	0.7	0.533	8.37737e-41	2
C4orf3	5.09792e-45	0.257469	0.89	0.775	8.83572e-41	2
SNAI2	1.34793e-44	0.271377	0.48	0.295	2.33624e-40	2
SIGLEC1	1.44602e-44	0.250191	0.386	0.208	2.50624e-40	2
MORF4L2	3.28456e-44	0.265315	0.88	0.768	5.6928e-40	2
ADAMTS2	2.01066e-43	0.27788	0.644	0.47	3.48487e-39	2
SEC31A	4.51037e-43	0.263783	0.79	0.676	7.81737e-39	2
P3H3	2.81613e-42	0.281796	0.578	0.402	4.88092e-38	2
PDLIM5	5.84413e-42	0.26381	0.774	0.641	1.0129e-37	2
EPSTI1	6.66299e-42	0.268882	0.474	0.301	1.15483e-37	2
TYROBP	1.13651e-41	0.284017	0.86	0.734	1.9698e-37	2
NCOR2	1.41437e-41	0.259976	0.811	0.712	2.45139e-37	2
SEPTIN11	1.44104e-41	0.260917	0.755	0.616	2.49762e-37	2
CTSC	1.48912e-41	0.270359	0.902	0.79	2.58095e-37	2
TCF4	2.11815e-41	0.29236	0.677	0.528	3.67118e-37	2
SULF2	7.11899e-41	0.259398	0.825	0.691	1.23386e-36	2
GPX8	1.63505e-40	0.278576	0.541	0.372	2.83387e-36	2
PTPN14	2.03815e-40	0.259182	0.45	0.275	3.53253e-36	2
APOL2	2.90437e-40	0.274779	0.559	0.382	5.03385e-36	2
RAI14	3.71207e-39	0.27076	0.475	0.304	6.43376e-35	2
NREP	7.81211e-39	0.263742	0.629	0.472	1.35399e-34	2
DCBLD2	2.95448e-38	0.274431	0.512	0.346	5.12071e-34	2
TGFB1I1	2.43094e-37	0.285206	0.613	0.47	4.21331e-33	2
PLOD1	6.87592e-37	0.270221	0.726	0.598	1.19173e-32	2
IFIT3	4.20894e-36	0.251535	0.435	0.271	7.29493e-32	2
SCARF2	2.596e-33	0.258676	0.643	0.499	4.49939e-29	2
GALNT10	3.48202e-33	0.261213	0.541	0.402	6.03504e-29	2
IL1R1	4.65298e-33	0.2528	0.609	0.469	8.06454e-29	2
PPFIBP1	2.01537e-31	0.263033	0.538	0.403	3.49304e-27	2
PRNP	3.88655e-30	0.25354	0.682	0.574	6.73617e-26	2
C1QC	1.30792e-29	0.278902	0.745	0.629	2.26689e-25	2
ALOX5AP	2.67541e-29	0.290219	0.513	0.387	4.63702e-25	2
LSP1	1.12319e-28	0.26369	0.57	0.445	1.94671e-24	2
ACP5	3.59193e-22	0.320002	0.41	0.296	6.22553e-18	2
SPINK4	0	1.86414	0.929	0.227	0	3
CES2	0	1.18642	0.881	0.329	0	3
PRAP1	0	1.04473	0.949	0.205	0	3
MUC13	0	1.02528	0.914	0.378	0	3
RPS21	0	0.997235	1	1	0	3
MUC20	0	0.99133	0.953	0.531	0	3
LGALS4	0	0.918847	0.995	0.817	0	3
RPS12	0	0.821094	1	1	0	3
MUC17	0	0.791573	0.755	0.227	0	3
RPS18	0	0.785373	1	1	0	3
F5	0	0.740113	0.718	0.171	0	3
RPL23A	0	0.736592	1	1	0	3
RPS19	0	0.711221	1	1	0	3
RPS15A	0	0.689309	1	1	0	3
HMGCS2	0	0.667561	0.643	0.15	0	3
RPS27	0	0.624003	1	1	0	3
RPL35A	0	0.62277	1	1	0	3
MT-CYB	0	0.608566	1	1	0	3
RPS16	0	0.539011	1	1	0	3
RPL27A	0	0.504829	1	1	0	3
RPLP2	0	0.487817	1	1	0	3
RPL41	0	0.486758	1	1	0	3
ANXA13	0	0.465277	0.513	0.091	0	3
ESPN	0	0.405862	0.46	0.076	0	3
CYP2W1	0	0.402238	0.429	0.052	0	3
NPY	0	0.38365	0.395	0.053	0	3
GUCY2C	0	0.373047	0.428	0.065	0	3
RPL12	7.26469e-307	0.588737	1	1	1.25912e-302	3
RPL27	1.32191e-306	0.59641	1	1	2.29114e-302	3
CDH17	1.80959e-302	0.762521	0.865	0.328	3.13639e-298	3
TM4SF5	3.42478e-295	0.640457	0.693	0.203	5.93583e-291	3
RPS2	4.19585e-295	0.515423	1	1	7.27225e-291	3
RPL30	4.42131e-293	0.57177	1	1	7.66302e-289	3
SMIM24	2.67616e-287	0.657146	0.776	0.263	4.63832e-283	3
RPL39	5.25151e-286	0.604367	1	1	9.10192e-282	3
RPL13A	1.47492e-276	0.472623	1	1	2.55634e-272	3
ANKRD40CL	1.30591e-275	0.435417	0.48	0.095	2.26341e-271	3
CLDN15	1.35229e-275	0.640359	0.614	0.176	2.34378e-271	3
MT-CO2	1.72719e-273	0.507844	1	1	2.99357e-269	3
LSR	8.24676e-270	0.81407	0.96	0.696	1.42933e-265	3
RPL37A	1.1549e-268	0.457573	1	1	2.00167e-264	3
RPS3	1.91836e-268	0.512315	1	1	3.32489e-264	3
EEF1A1	6.10332e-265	0.441615	1	1	1.05783e-260	3
CLDN4	4.85522e-264	0.734339	0.993	0.825	8.41507e-260	3
VIL1	8.93772e-258	0.624368	0.755	0.261	1.54908e-253	3
MDK	1.16471e-257	0.577661	1	0.979	2.01867e-253	3
HMGA1	1.57479e-257	0.697149	0.953	0.688	2.72943e-253	3
RPS24	2.28367e-257	0.639723	1	1	3.95806e-253	3
TNFRSF11B	1.16446e-255	0.608872	0.688	0.212	2.01824e-251	3
RPLP0	4.44674e-251	0.44779	1	1	7.70709e-247	3
RPL23	4.65161e-251	0.519955	1	1	8.06217e-247	3
HHLA2	7.0839e-250	0.43475	0.5	0.112	1.22778e-245	3
TPT1	1.74017e-246	0.489687	1	1	3.01607e-242	3
IGF2BP3	3.88282e-246	0.355051	0.429	0.082	6.72971e-242	3
MYL12A	4.10022e-246	0.569678	0.998	0.937	7.1065e-242	3
CDX1	5.67288e-245	0.348346	0.412	0.076	9.83223e-241	3
RPS10	2.38416e-242	0.525429	1	0.998	4.13222e-238	3
RPS25	3.18439e-237	0.503059	1	1	5.51919e-233	3
DSG2	2.16293e-235	0.740066	0.973	0.726	3.7488e-231	3
RPL18	1.17407e-234	0.44455	1	1	2.0349e-230	3
FTH1	5.37303e-233	0.375651	1	1	9.31253e-229	3
CLDN3	2.58068e-232	0.718174	0.814	0.376	4.47283e-228	3
RAB11FIP1	2.53396e-231	0.711872	0.853	0.452	4.39186e-227	3
MEP1A	2.86643e-231	0.315642	0.355	0.059	4.9681e-227	3
MYH14	7.7208e-230	0.668328	0.923	0.629	1.33817e-225	3
RPL36A	3.25367e-228	0.571731	1	0.998	5.63925e-224	3
ERBB3	3.29662e-228	0.742149	0.879	0.514	5.71371e-224	3
RPS5	5.20444e-228	0.479669	1	1	9.02033e-224	3
RPL13	2.01073e-226	0.397159	1	1	3.485e-222	3
JUP	3.25235e-224	0.618798	0.984	0.839	5.63697e-220	3
C19orf33	2.12044e-221	0.623999	0.996	0.834	3.67515e-217	3
ATP5F1E	5.5088e-220	0.485096	1	0.998	9.54786e-216	3
REG4	6.77329e-218	0.578478	0.999	0.714	1.17395e-213	3
ETV4	1.14604e-217	0.529155	0.641	0.217	1.98631e-213	3
PRR13	8.78854e-215	0.595798	0.966	0.777	1.52323e-210	3
RPL26	5.36483e-210	0.528405	1	1	9.29832e-206	3
MT-CO3	7.56564e-209	0.393053	1	1	1.31128e-204	3
NQO1	1.72874e-208	0.634208	0.953	0.66	2.99625e-204	3
MYL12B	4.85162e-206	0.48941	1	0.967	8.40883e-202	3
DSC3	6.26012e-206	0.292893	0.322	0.055	1.085e-201	3
MT-ATP6	6.64341e-206	0.39967	1	1	1.15144e-201	3
MAL2	7.43586e-206	0.716428	0.888	0.547	1.28878e-201	3
RPL24	3.85593e-205	0.46073	1	1	6.6831e-201	3
RPS20	1.28041e-203	0.445754	1	0.999	2.21921e-199	3
RPS11	4.03947e-203	0.344617	1	1	7.00121e-199	3
ITLN1	8.35765e-203	0.336917	0.424	0.094	1.44855e-198	3
GPR160	1.34374e-202	0.455722	0.543	0.161	2.32896e-198	3
HSBP1L1	1.05738e-201	0.526648	0.7	0.274	1.83266e-197	3
NACA	2.56133e-201	0.493832	1	0.998	4.4393e-197	3
CFL1	6.99459e-201	0.392608	1	0.998	1.2123e-196	3
LY6D	2.47971e-200	0.331475	0.42	0.095	4.29784e-196	3
RPL19	6.28673e-199	0.39549	1	1	1.08962e-194	3
EPCAM	2.0463e-196	0.594649	0.993	0.846	3.54664e-192	3
TMEM45B	5.38199e-191	0.499066	0.733	0.285	9.32807e-187	3
DDC	3.03363e-190	0.31228	0.371	0.078	5.25789e-186	3
RPL7A	1.7378e-187	0.37488	1	1	3.01196e-183	3
ITPR3	4.66338e-186	0.571645	0.846	0.482	8.08256e-182	3
RPL31	3.46369e-185	0.451886	1	1	6.00326e-181	3
TMEM176A	5.13553e-183	0.542941	0.956	0.806	8.9009e-179	3
LGALS7B	2.57684e-182	0.328684	0.446	0.111	4.46618e-178	3
MACROD2	3.4895e-181	0.310905	0.301	0.055	6.048e-177	3
TMEM238	8.30596e-181	0.605125	0.831	0.496	1.43959e-176	3
PLCD3	1.28031e-180	0.531914	0.77	0.367	2.21904e-176	3
RPS13	6.23751e-179	0.399682	1	1	1.08109e-174	3
SLC39A4	7.03508e-179	0.557297	0.726	0.336	1.21932e-174	3
PABPC1	9.67649e-179	0.453316	1	0.998	1.67713e-174	3
CLRN3	1.173e-178	0.412472	0.519	0.157	2.03304e-174	3
MYO7B	1.81427e-178	0.45115	0.624	0.222	3.14448e-174	3
IHH	3.97825e-178	0.340889	0.408	0.1	6.8951e-174	3
SLC44A4	1.03589e-177	0.571796	0.93	0.617	1.7954e-173	3
RPS23	2.61165e-177	0.399005	1	1	4.52651e-173	3
PPDPF	5.24823e-177	0.477322	0.989	0.958	9.09623e-173	3
EPS8L3	8.59012e-175	0.460611	0.636	0.241	1.48884e-170	3
VNN1	1.64897e-173	0.504768	0.689	0.279	2.85799e-169	3
RPS7	2.69702e-173	0.446425	1	0.997	4.67448e-169	3
LYZ	3.12739e-172	0.456683	1	0.99	5.42039e-168	3
CLDN18	5.05821e-172	0.590495	0.861	0.494	8.7669e-168	3
HNF4A	5.3136e-171	0.46911	0.636	0.248	9.20953e-167	3
SLC25A3	8.46544e-171	0.465005	0.998	0.969	1.46723e-166	3
AGR2	3.12947e-170	0.625291	0.992	0.835	5.42399e-166	3
SPINT2	7.73949e-168	0.506322	0.996	0.929	1.34141e-163	3
ATP5F1A	4.90692e-167	0.488924	0.972	0.902	8.50467e-163	3
CLIC1	1.64804e-166	0.432401	0.998	0.951	2.85639e-162	3
IYD	2.44211e-165	0.312062	0.387	0.095	4.23267e-161	3
ACTN4	9.94245e-165	0.453935	0.977	0.929	1.72323e-160	3
RPS29	3.59557e-164	0.364439	1	1	6.23184e-160	3
HLA-C	5.16193e-161	0.427951	1	0.988	8.94665e-157	3
SLC17A9	4.72901e-160	0.382071	0.51	0.168	8.19632e-156	3
PARD6B	2.77892e-159	0.378154	0.502	0.161	4.81642e-155	3
RPL10A	2.97374e-158	0.371996	1	1	5.15409e-154	3
ASS1	3.48977e-157	0.56466	0.806	0.471	6.04847e-153	3
MUC4	5.64056e-157	0.498923	0.714	0.311	9.77623e-153	3
KRT18	6.11426e-157	0.464965	0.996	0.938	1.05972e-152	3
COX6A1	8.37909e-157	0.451951	0.987	0.933	1.45226e-152	3
GRN	1.72069e-155	0.35129	0.999	0.995	2.9823e-151	3
PRELID3B	8.16049e-155	0.506087	0.771	0.409	1.41438e-150	3
MYOM1	9.99977e-155	0.472689	0.497	0.166	1.73316e-150	3
LIPH	1.7325e-154	0.495569	0.666	0.291	3.00277e-150	3
ARPC3	3.46454e-154	0.490595	0.971	0.894	6.00475e-150	3
KDELR2	7.7377e-154	0.425149	0.991	0.917	1.3411e-149	3
HOXA10	1.18315e-153	0.266881	0.343	0.08	2.05064e-149	3
BNIP5	8.01595e-153	0.302949	0.375	0.095	1.38932e-148	3
H3-3A	4.84569e-152	0.402674	0.997	0.985	8.39855e-148	3
SLPI	7.98828e-152	0.499334	0.995	0.837	1.38453e-147	3
PLAUR	1.02599e-151	0.476051	0.8	0.417	1.77825e-147	3
AZGP1	1.43547e-151	0.442626	0.676	0.297	2.48796e-147	3
RPL8	3.22315e-151	0.301374	1	1	5.58637e-147	3
CHCHD2	3.60218e-151	0.399511	0.991	0.963	6.24329e-147	3
C6orf132	4.14229e-151	0.363406	0.533	0.185	7.17941e-147	3
RPS27A	4.92001e-151	0.367286	1	1	8.52736e-147	3
DYNLRB1	6.57538e-150	0.484065	0.923	0.739	1.13964e-145	3
MYO6	1.96272e-147	0.48473	0.769	0.408	3.40179e-143	3
SH3BGRL2	1.07163e-146	0.489382	0.689	0.329	1.85736e-142	3
TM4SF20	1.91912e-146	0.27411	0.372	0.094	3.32622e-142	3
CDC42EP5	5.44452e-146	0.483194	0.882	0.621	9.43644e-142	3
F11R	4.99978e-145	0.509881	0.875	0.582	8.66562e-141	3
NDFIP2	1.07086e-144	0.486814	0.713	0.363	1.85601e-140	3
GSTP1	1.26161e-143	0.342038	1	0.997	2.18662e-139	3
CHMP4B	2.97165e-143	0.492335	0.848	0.58	5.15046e-139	3
SPIRE2	6.90493e-143	0.382752	0.509	0.179	1.19676e-138	3
MYO1A	1.87615e-142	0.330047	0.426	0.127	3.25174e-138	3
INAVA	4.08712e-142	0.495183	0.816	0.47	7.0838e-138	3
GALNT3	4.03042e-141	0.444551	0.643	0.278	6.98553e-137	3
HEBP2	7.17738e-141	0.511105	0.842	0.561	1.24398e-136	3
TMBIM6	9.51563e-141	0.37224	0.999	0.995	1.64925e-136	3
CPNE1	7.10649e-140	0.467663	0.874	0.639	1.2317e-135	3
DUSP5	7.40698e-140	0.421066	0.535	0.201	1.28378e-135	3
SMIM22	2.24191e-139	0.447854	0.971	0.809	3.88567e-135	3
RPL28	2.74566e-139	0.276388	1	1	4.75878e-135	3
NPR3	2.93857e-138	0.477968	0.503	0.183	5.09313e-134	3
CD164	3.77002e-137	0.417287	0.972	0.867	6.53419e-133	3
MISP	6.31101e-137	0.49663	0.77	0.418	1.09382e-132	3
ARF1	2.54969e-135	0.382089	0.987	0.954	4.41912e-131	3
MMP1	2.56152e-135	0.40116	0.635	0.253	4.43963e-131	3
EZR	2.66339e-135	0.416124	0.995	0.942	4.61619e-131	3
TSPAN8	4.46833e-135	0.456096	0.981	0.867	7.74451e-131	3
ARL6IP1	7.56303e-135	0.488472	0.918	0.753	1.31082e-130	3
ATP5MC2	1.61312e-133	0.403964	0.978	0.927	2.79587e-129	3
PRR15L	7.39132e-133	0.468263	0.798	0.455	1.28106e-128	3
PERP	1.87747e-132	0.447993	0.974	0.832	3.25403e-128	3
EPPK1	2.22766e-132	0.313151	0.479	0.162	3.86099e-128	3
SKIL	5.01934e-131	0.442132	0.863	0.584	8.69952e-127	3
COX7A2	7.6584e-130	0.419637	0.948	0.802	1.32735e-125	3
RPL6	4.64984e-129	0.336124	0.999	1	8.0591e-125	3
HDGF	2.0141e-128	0.434445	0.905	0.739	3.49084e-124	3
FA2H	2.26773e-128	0.359385	0.565	0.22	3.93043e-124	3
CAPG	1.46268e-127	0.382006	0.986	0.893	2.53512e-123	3
MSLN	1.69771e-127	0.450803	0.955	0.744	2.94248e-123	3
ERGIC3	2.14155e-127	0.415462	0.931	0.821	3.71173e-123	3
RPL22	7.87641e-127	0.374082	1	0.995	1.36514e-122	3
HSP90AB1	1.75861e-126	0.336816	0.999	0.987	3.04803e-122	3
AKR1B10	1.26558e-125	0.378551	0.572	0.229	2.19351e-121	3
MT-ND2	5.86701e-125	0.331088	1	0.999	1.01687e-120	3
DGAT2	9.55151e-125	0.270964	0.374	0.11	1.65547e-120	3
FXYD5	3.15525e-124	0.379064	0.979	0.9	5.46867e-120	3
SCUBE3	8.44866e-124	0.381655	0.371	0.113	1.46432e-119	3
ACSF2	6.85828e-121	0.36509	0.594	0.262	1.18868e-116	3
RPL21	8.7515e-121	0.305273	1	1	1.51681e-116	3
SLC20A2	3.78684e-120	0.35954	0.666	0.31	6.56336e-116	3
CDH1	2.86788e-119	0.436211	0.918	0.689	4.97061e-115	3
EIF2A	3.50106e-119	0.422783	0.665	0.333	6.06803e-115	3
TACC1	2.05834e-118	0.412807	0.906	0.708	3.56751e-114	3
OLFM4	3.85962e-118	0.293289	1	0.892	6.6895e-114	3
AFDN	1.54192e-117	0.428564	0.745	0.423	2.67246e-113	3
PPIA	2.20334e-117	0.281256	1	0.998	3.81883e-113	3
AQP3	3.00282e-117	0.390967	0.53	0.222	5.20449e-113	3
CYP2S1	5.16914e-116	0.455368	0.74	0.39	8.95915e-112	3
EIF2S2	1.26332e-115	0.435853	0.812	0.526	2.18959e-111	3
RAC1	1.42677e-115	0.33474	0.996	0.956	2.47287e-111	3
YWHAB	1.97966e-115	0.383404	0.976	0.889	3.43115e-111	3
SLC39A5	7.6159e-115	0.286777	0.387	0.125	1.31999e-110	3
PSMA7	1.59528e-114	0.424807	0.901	0.751	2.76495e-110	3
RPL11	2.89625e-114	0.284845	1	1	5.01978e-110	3
SPTBN1	5.6347e-114	0.366986	0.989	0.967	9.76605e-110	3
TUBA1C	4.50967e-113	0.412366	0.892	0.648	7.81616e-109	3
QPRT	6.49239e-113	0.346428	0.547	0.233	1.12526e-108	3
FXYD3	7.60904e-113	0.417822	0.848	0.531	1.3188e-108	3
PLS1	4.10286e-112	0.407267	0.67	0.338	7.11108e-108	3
IER3IP1	1.14167e-111	0.411724	0.694	0.376	1.97875e-107	3
ADD3	1.91564e-111	0.427774	0.835	0.583	3.32019e-107	3
EIF6	2.61622e-111	0.396855	0.908	0.721	4.53443e-107	3
NOL4L	3.00099e-111	0.336629	0.529	0.221	5.20131e-107	3
OCLN	9.7077e-110	0.400901	0.676	0.338	1.68254e-105	3
PFDN4	1.12825e-109	0.377608	0.579	0.268	1.95548e-105	3
PHGR1	1.41439e-109	0.463042	0.865	0.571	2.45142e-105	3
SCIN	1.14966e-108	0.272535	0.43	0.15	1.99258e-104	3
SPRY2	3.36978e-108	0.410076	0.592	0.282	5.84051e-104	3
TMEM176B	8.35339e-108	0.341768	0.986	0.919	1.44781e-103	3
YWHAZ	1.07864e-107	0.322605	0.998	0.974	1.86949e-103	3
CTTN	1.88209e-107	0.367504	0.957	0.83	3.26204e-103	3
TAX1BP1	2.34322e-107	0.443175	0.8	0.553	4.06126e-103	3
HPN	3.64828e-107	0.279522	0.41	0.142	6.3232e-103	3
ADAM8	1.63478e-106	0.378018	0.641	0.319	2.83339e-102	3
BDH1	2.43305e-106	0.272202	0.361	0.117	4.21696e-102	3
ATP5MD	4.09174e-106	0.386255	0.958	0.865	7.09181e-102	3
LASP1	1.08008e-105	0.378754	0.911	0.764	1.872e-101	3
LMO7	1.66253e-105	0.426359	0.863	0.61	2.88149e-101	3
BAIAP2L2	4.42044e-105	0.28279	0.416	0.149	7.6615e-101	3
COMMD6	2.85712e-104	0.418449	0.913	0.833	4.95196e-100	3
COX4I1	8.6842e-104	0.294886	1	0.994	1.50514e-99	3
TXNL4A	1.22031e-103	0.390247	0.822	0.564	2.11504e-99	3
UBE2C	7.95538e-103	0.276314	0.405	0.142	1.37883e-98	3
MYO1D	8.33716e-103	0.411405	0.797	0.536	1.445e-98	3
CTSE	9.21534e-103	0.368139	0.984	0.825	1.5972e-98	3
AHCY	7.44529e-102	0.403979	0.753	0.465	1.29042e-97	3
COX6B1	1.10477e-101	0.332047	0.98	0.942	1.91478e-97	3
PLEKHG6	2.03966e-100	0.278461	0.421	0.155	3.53514e-96	3
GALNT1	4.13251e-100	0.41209	0.89	0.652	7.16246e-96	3
PTK6	4.9761e-100	0.33062	0.548	0.242	8.62457e-96	3
RPS4X	7.82967e-100	0.265603	1	1	1.35704e-95	3
HKDC1	2.04333e-99	0.301064	0.563	0.247	3.5415e-95	3
CDHR2	2.44657e-99	0.277994	0.536	0.222	4.24039e-95	3
TMEM106C	3.66624e-99	0.401637	0.663	0.358	6.35433e-95	3
CD55	1.12891e-98	0.357059	0.948	0.775	1.95662e-94	3
POFUT1	2.04165e-98	0.354009	0.6	0.299	3.5386e-94	3
TXN	7.87404e-98	0.365869	0.958	0.845	1.36473e-93	3
EEF1B2	9.37577e-97	0.297121	0.997	0.989	1.62501e-92	3
MGAT4B	7.20013e-96	0.36721	0.885	0.692	1.24793e-91	3
LACTB2	3.68616e-95	0.300703	0.489	0.206	6.38885e-91	3
ZG16B	9.06279e-95	0.31178	0.561	0.258	1.57076e-90	3
MLEC	3.95262e-94	0.363661	0.891	0.705	6.85068e-90	3
KLF5	1.10471e-93	0.393982	0.828	0.548	1.91468e-89	3
ATP5MC1	8.05804e-93	0.3732	0.762	0.482	1.39662e-88	3
EIF3H	1.71871e-92	0.349913	0.911	0.793	2.97886e-88	3
STAU1	2.62344e-92	0.373738	0.798	0.518	4.54694e-88	3
DYNLL1	3.96873e-92	0.302497	0.984	0.934	6.87861e-88	3
CD2AP	4.12795e-92	0.36828	0.7	0.4	7.15457e-88	3
MBOAT7	4.65181e-92	0.358938	0.845	0.622	8.06252e-88	3
CD9	8.8197e-92	0.35418	0.936	0.821	1.52863e-87	3
MDH2	1.38619e-91	0.358545	0.869	0.684	2.40254e-87	3
RPL38	2.06057e-91	0.25025	1	0.999	3.57139e-87	3
SLC16A4	4.43686e-91	0.252377	0.397	0.147	7.68997e-87	3
MARCKSL1	1.05975e-90	0.409975	0.811	0.601	1.83676e-86	3
MT-ND4L	1.40713e-90	0.370826	0.86	0.613	2.43883e-86	3
SLC25A5	1.43469e-90	0.397983	0.877	0.72	2.48661e-86	3
SINHCAF	2.89589e-90	0.325143	0.582	0.288	5.01916e-86	3
LGALS3	3.94564e-90	0.293831	0.998	0.954	6.83858e-86	3
PRSS8	4.48087e-90	0.384894	0.831	0.59	7.76625e-86	3
LAPTM4B	5.87082e-90	0.370664	0.838	0.62	1.01753e-85	3
PLAAT3	7.62231e-90	0.37399	0.794	0.516	1.3211e-85	3
BRI3	9.36862e-90	0.30995	0.969	0.922	1.62377e-85	3
C1orf116	9.43902e-90	0.343496	0.663	0.36	1.63597e-85	3
MAPK13	1.95623e-89	0.334959	0.62	0.328	3.39054e-85	3
GPRC5A	2.48846e-89	0.349965	0.967	0.771	4.313e-85	3
YBX1	2.98158e-89	0.361314	0.962	0.875	5.16767e-85	3
MACC1	1.06484e-88	0.312502	0.552	0.263	1.84558e-84	3
IRF6	1.30764e-88	0.337311	0.611	0.315	2.2664e-84	3
CEBPA	1.74949e-88	0.316746	0.541	0.259	3.03222e-84	3
SLC25A39	4.15126e-87	0.363962	0.801	0.587	7.19497e-83	3
ABHD11	8.17813e-87	0.318255	0.544	0.264	1.41743e-82	3
NDUFA4	3.85872e-86	0.309255	0.975	0.923	6.68792e-82	3
TOMM20	4.92364e-85	0.353947	0.878	0.747	8.53365e-81	3
PDK2	5.97201e-85	0.306574	0.546	0.266	1.03507e-80	3
RHOD	6.27491e-85	0.350297	0.673	0.383	1.08757e-80	3
ATP5F1B	1.05841e-84	0.293045	0.99	0.965	1.83444e-80	3
SNRPE	1.28203e-84	0.377203	0.79	0.567	2.22201e-80	3
STK24	2.15817e-84	0.360533	0.847	0.678	3.74054e-80	3
ABRACL	3.4616e-84	0.323336	0.603	0.314	5.99964e-80	3
BLCAP	7.61799e-84	0.369343	0.761	0.516	1.32035e-79	3
B4GALT5	1.00597e-83	0.355004	0.725	0.445	1.74355e-79	3
AGR3	1.01136e-83	0.333763	0.651	0.34	1.75289e-79	3
CALM2	3.28594e-83	0.26184	1	0.985	5.69519e-79	3
S100A14	5.22416e-83	0.328222	0.675	0.373	9.05451e-79	3
ECHS1	1.02158e-82	0.349298	0.789	0.56	1.7706e-78	3
ARHGEF35	1.04535e-82	0.258797	0.434	0.18	1.8118e-78	3
KRT8	2.39349e-82	0.29629	0.998	0.98	4.1484e-78	3
MRPS35	5.52051e-82	0.325813	0.586	0.31	9.56815e-78	3
ATP11A	5.77754e-82	0.325476	0.606	0.326	1.00136e-77	3
HSPD1	6.56972e-82	0.369536	0.838	0.671	1.13866e-77	3
TGOLN2	8.4486e-82	0.33111	0.901	0.782	1.46431e-77	3
CLTA	1.97261e-81	0.312507	0.946	0.851	3.41892e-77	3
CST6	2.31181e-81	0.338357	0.615	0.321	4.00683e-77	3
HSP90B1	2.36858e-81	0.287074	0.992	0.973	4.10523e-77	3
NUTF2	3.18101e-81	0.343092	0.684	0.409	5.51333e-77	3
IGF2BP2	5.25556e-81	0.270122	0.485	0.219	9.10894e-77	3
FRK	9.82396e-81	0.268054	0.442	0.191	1.70269e-76	3
CLDN7	1.17685e-80	0.338822	0.869	0.645	2.03972e-76	3
OAT	2.25312e-80	0.340173	0.701	0.42	3.90511e-76	3
TBL1XR1	1.01076e-79	0.349736	0.805	0.596	1.75185e-75	3
GALC	1.27546e-79	0.315005	0.662	0.369	2.21063e-75	3
CALCOCO2	2.15029e-79	0.35157	0.726	0.468	3.72688e-75	3
ACSL5	2.56196e-79	0.322112	0.722	0.427	4.44039e-75	3
MTMR11	5.34711e-79	0.329994	0.656	0.369	9.2676e-75	3
CCT6A	6.6702e-79	0.347649	0.772	0.521	1.15608e-74	3
TPM3	7.93437e-79	0.281576	0.984	0.934	1.37519e-74	3
ALDH18A1	1.013e-78	0.320772	0.687	0.396	1.75574e-74	3
HDAC2	3.01047e-78	0.33859	0.677	0.408	5.21775e-74	3
COX6C	4.16432e-78	0.295568	0.973	0.906	7.2176e-74	3
LSM12	7.45284e-78	0.269208	0.528	0.257	1.29173e-73	3
PPP1R1B	8.00552e-78	0.362055	0.651	0.38	1.38752e-73	3
PRSS3	2.09914e-77	0.358849	0.723	0.452	3.63823e-73	3
GFPT1	2.52729e-77	0.330753	0.729	0.458	4.38029e-73	3
ARPC1A	3.1439e-77	0.342283	0.753	0.514	5.44901e-73	3
ZDHHC20	4.62319e-77	0.308608	0.679	0.389	8.01291e-73	3
SNRPC	1.97328e-76	0.324514	0.722	0.459	3.42009e-72	3
ATP1B1	2.78628e-76	0.309321	0.981	0.888	4.82919e-72	3
RAB22A	3.02648e-76	0.301367	0.596	0.318	5.24549e-72	3
GUK1	4.39833e-76	0.262701	0.99	0.974	7.62318e-72	3
PNPO	7.61873e-76	0.295167	0.564	0.298	1.32048e-71	3
LMTK2	1.75216e-75	0.257417	0.431	0.189	3.03684e-71	3
TOMM34	1.8233e-75	0.279132	0.496	0.239	3.16015e-71	3
CGN	3.24936e-75	0.298358	0.579	0.302	5.6318e-71	3
SLC15A1	4.12336e-75	0.261054	0.442	0.195	7.14661e-71	3
RPRD1A	4.52458e-75	0.310253	0.636	0.365	7.842e-71	3
RAP1GAP	1.25005e-74	0.360734	0.522	0.27	2.16658e-70	3
BZW2	1.61573e-74	0.28322	0.552	0.284	2.80038e-70	3
CHMP5	3.34476e-74	0.338007	0.81	0.577	5.79713e-70	3
DECR2	9.32333e-74	0.263578	0.485	0.232	1.61592e-69	3
ECH1	9.45975e-74	0.312738	0.86	0.693	1.63956e-69	3
TMSB4X	2.65226e-73	0.277469	1	1	4.5969e-69	3
CERS2	2.91315e-73	0.35274	0.77	0.576	5.04908e-69	3
CAMK2N1	5.48e-73	0.328637	0.852	0.659	9.49793e-69	3
CAPN5	5.57923e-73	0.310238	0.724	0.446	9.66993e-69	3
CIAO2B	6.11511e-73	0.341705	0.767	0.548	1.05987e-68	3
PDXDC1	1.13668e-72	0.352674	0.736	0.493	1.97009e-68	3
CKS1B	1.51142e-72	0.285772	0.555	0.288	2.61959e-68	3
VDAC3	3.45619e-72	0.313299	0.703	0.433	5.99026e-68	3
RAN	4.85766e-72	0.301659	0.932	0.825	8.4193e-68	3
TRAF7	1.01466e-71	0.319567	0.689	0.435	1.7586e-67	3
RAB5IF	1.27298e-71	0.316277	0.775	0.537	2.20633e-67	3
SLC66A2	1.99937e-71	0.302092	0.652	0.385	3.4653e-67	3
IFT172	2.36792e-71	0.269261	0.509	0.253	4.10409e-67	3
EIF3E	1.09512e-70	0.310291	0.928	0.873	1.89806e-66	3
ANXA11	1.19875e-70	0.288853	0.969	0.903	2.07767e-66	3
CMTM4	1.82639e-70	0.265233	0.472	0.226	3.1655e-66	3
TSPAN13	2.35508e-70	0.311517	0.652	0.38	4.08182e-66	3
MGST3	2.8001e-70	0.292656	0.897	0.743	4.85312e-66	3
CBLC	3.48033e-70	0.26868	0.504	0.247	6.03211e-66	3
VASP	3.54099e-70	0.312952	0.819	0.589	6.13724e-66	3
COPA	4.89489e-70	0.320721	0.788	0.576	8.48382e-66	3
TOB1	1.83979e-69	0.337285	0.826	0.623	3.18873e-65	3
RMND5A	2.0918e-69	0.28262	0.538	0.282	3.6255e-65	3
TMC5	6.5266e-69	0.268938	0.549	0.28	1.13119e-64	3
GLO1	8.34103e-69	0.294565	0.675	0.421	1.44567e-64	3
CEACAM6	9.54505e-69	0.265416	0.998	0.9	1.65435e-64	3
SERINC3	2.831e-68	0.301473	0.893	0.751	4.90668e-64	3
CXCL16	4.59818e-68	0.331531	0.727	0.499	7.96956e-64	3
ATP1B3	8.27521e-68	0.30983	0.776	0.547	1.43426e-63	3
TM9SF3	1.87146e-67	0.2692	0.965	0.875	3.24362e-63	3
COX17	2.95611e-67	0.332309	0.735	0.513	5.12353e-63	3
SNF8	3.2047e-67	0.301354	0.706	0.447	5.55439e-63	3
ACVR1B	3.89968e-67	0.281063	0.524	0.277	6.75893e-63	3
FAT1	5.7894e-67	0.293856	0.8	0.546	1.00342e-62	3
SNRPD2	5.87759e-67	0.257619	0.965	0.917	1.0187e-62	3
ENC1	1.23963e-66	0.306919	0.836	0.628	2.14854e-62	3
VPS35	1.24151e-66	0.31922	0.692	0.444	2.15179e-62	3
NECTIN2	1.26087e-66	0.295643	0.889	0.746	2.18533e-62	3
CEBPG	1.38567e-66	0.257855	0.523	0.267	2.40165e-62	3
ETFB	1.98274e-66	0.30352	0.827	0.66	3.43648e-62	3
HDAC1	3.21854e-66	0.296663	0.623	0.374	5.57837e-62	3
TPD52	3.32582e-66	0.317662	0.685	0.417	5.76432e-62	3
TM9SF2	4.19199e-66	0.274615	0.954	0.855	7.26555e-62	3
DAZAP2	4.19413e-66	0.267668	0.971	0.928	7.26926e-62	3
ZNF664	1.65477e-65	0.297251	0.638	0.387	2.86804e-61	3
GALE	1.71611e-65	0.256865	0.498	0.252	2.97436e-61	3
VDAC2	1.76075e-65	0.313254	0.77	0.544	3.05173e-61	3
RPN2	2.37378e-65	0.289255	0.915	0.819	4.11424e-61	3
PTPRK	3.15942e-65	0.301345	0.651	0.39	5.4759e-61	3
DDR1	4.12651e-65	0.305667	0.857	0.673	7.15206e-61	3
EIF4EBP2	1.20221e-63	0.305483	0.81	0.632	2.08367e-59	3
PRDX3	1.52732e-63	0.293521	0.67	0.415	2.64716e-59	3
NDUFB4	1.88661e-63	0.298452	0.862	0.755	3.26987e-59	3
KIF5B	2.42344e-63	0.300503	0.818	0.628	4.20031e-59	3
COMMD7	4.24625e-63	0.292296	0.677	0.429	7.3596e-59	3
KIF3B	6.94874e-63	0.293697	0.618	0.365	1.20435e-58	3
PCBD1	1.07614e-62	0.306999	0.697	0.469	1.86516e-58	3
CYB5B	1.43672e-62	0.294503	0.687	0.438	2.49012e-58	3
TPGS2	1.47864e-62	0.277564	0.656	0.399	2.56279e-58	3
RIOK3	2.69482e-62	0.308574	0.786	0.554	4.67066e-58	3
CMAS	6.46324e-62	0.253756	0.52	0.277	1.12021e-57	3
TWF1	9.47585e-62	0.306467	0.704	0.472	1.64235e-57	3
TSG101	1.9646e-61	0.296581	0.624	0.377	3.40505e-57	3
MTCH1	2.26789e-61	0.25808	0.929	0.843	3.93071e-57	3
MANSC1	6.44969e-61	0.256056	0.546	0.296	1.11786e-56	3
MUC3A	1.32055e-60	0.250353	0.607	0.349	2.28878e-56	3
ST14	1.78712e-60	0.269343	0.943	0.81	3.09743e-56	3
ELP2	3.60629e-60	0.290562	0.603	0.369	6.25043e-56	3
ADAP1	4.80717e-60	0.254306	0.589	0.334	8.33179e-56	3
ERBB2	5.51318e-60	0.293192	0.778	0.574	9.55545e-56	3
DOK4	7.56889e-60	0.261681	0.568	0.321	1.31184e-55	3
EFNA1	7.63753e-60	0.301577	0.752	0.521	1.32374e-55	3
HSPE1	8.13377e-60	0.295932	0.823	0.651	1.40974e-55	3
SMIM19	8.27572e-60	0.252022	0.529	0.287	1.43435e-55	3
DDX27	9.97455e-60	0.261092	0.535	0.297	1.72879e-55	3
USH1C	1.0184e-59	0.2552	0.521	0.279	1.76509e-55	3
CTSS	1.32753e-59	0.286211	0.903	0.797	2.30087e-55	3
SET	2.54205e-59	0.260829	0.934	0.849	4.40589e-55	3
ZNF24	2.80686e-59	0.257352	0.564	0.319	4.86486e-55	3
XPNPEP1	4.06657e-59	0.261865	0.572	0.327	7.04819e-55	3
SFT2D1	2.77202e-58	0.282685	0.599	0.362	4.80446e-54	3
PHB	7.79129e-58	0.276636	0.835	0.685	1.35039e-53	3
PTPRN2	9.5136e-58	0.268999	0.544	0.303	1.6489e-53	3
BROX	3.79781e-57	0.280891	0.627	0.395	6.58237e-53	3
PDCD5	3.85024e-57	0.289582	0.653	0.417	6.67323e-53	3
PTGES3	4.88598e-57	0.268722	0.922	0.852	8.46838e-53	3
INHBA	5.71602e-57	0.386249	0.721	0.5	9.90701e-53	3
SMC3	7.85393e-57	0.261199	0.488	0.263	1.36124e-52	3
DTX4	8.52753e-57	0.260452	0.534	0.3	1.47799e-52	3
TFG	1.26571e-56	0.294698	0.744	0.534	2.19373e-52	3
OSBPL7	3.18557e-56	0.260256	0.532	0.3	5.52123e-52	3
SNRPF	3.92824e-56	0.298031	0.646	0.42	6.80842e-52	3
BAIAP2L1	5.00192e-56	0.258115	0.701	0.442	8.66933e-52	3
SEM1	1.28112e-55	0.26926	0.869	0.748	2.22043e-51	3
BUD23	2.43977e-55	0.257952	0.604	0.368	4.2286e-51	3
IGFBP3	2.56719e-55	0.410021	0.982	0.908	4.44946e-51	3
GID8	5.24665e-55	0.272341	0.651	0.421	9.0935e-51	3
EIF2AK1	5.71325e-55	0.26229	0.643	0.411	9.9022e-51	3
RBIS	1.04253e-54	0.272438	0.706	0.486	1.80691e-50	3
C1orf43	1.15698e-54	0.275572	0.766	0.566	2.00527e-50	3
EPS8	1.63177e-54	0.303856	0.72	0.512	2.82818e-50	3
RTF2	2.12923e-54	0.275388	0.741	0.541	3.69038e-50	3
NME1	2.21665e-54	0.280284	0.709	0.489	3.84189e-50	3
DYNLT1	4.81903e-54	0.26834	0.731	0.515	8.35234e-50	3
MAPRE1	6.65502e-54	0.262251	0.659	0.418	1.15345e-49	3
SNRPD1	7.35956e-54	0.287813	0.642	0.421	1.27556e-49	3
TMED4	3.11081e-53	0.279281	0.752	0.549	5.39166e-49	3
ADAM9	3.25149e-53	0.254562	0.844	0.642	5.63549e-49	3
TCP1	4.55575e-53	0.271898	0.687	0.461	7.89602e-49	3
SEC61G	5.16227e-53	0.280135	0.839	0.7	8.94725e-49	3
FBL	9.01715e-53	0.295113	0.788	0.63	1.56285e-48	3
C12orf75	1.61287e-52	0.296177	0.721	0.515	2.79543e-48	3
CYB5A	1.73162e-52	0.27061	0.729	0.516	3.00125e-48	3
JPT1	4.17532e-52	0.251368	0.856	0.684	7.23667e-48	3
ASPH	6.64953e-52	0.296303	0.865	0.731	1.1525e-47	3
KPNB1	6.99368e-52	0.287052	0.79	0.636	1.21214e-47	3
MYC	1.03102e-51	0.266737	0.567	0.341	1.78696e-47	3
WSB2	7.98577e-51	0.254385	0.675	0.45	1.38409e-46	3
RAB25	8.78042e-51	0.26028	0.69	0.457	1.52182e-46	3
TMEM160	2.06963e-50	0.273523	0.76	0.574	3.58708e-46	3
CMIP	2.68062e-50	0.251368	0.627	0.399	4.64605e-46	3
SOX4	2.74196e-50	0.255458	0.826	0.632	4.75236e-46	3
MAPK3	2.79532e-50	0.258462	0.824	0.659	4.84485e-46	3
STARD10	2.84618e-50	0.253188	0.877	0.735	4.93299e-46	3
TNRC18	6.23455e-50	0.256469	0.636	0.412	1.08057e-45	3
ADIPOR1	3.06971e-49	0.263493	0.672	0.451	5.32043e-45	3
HPCAL1	7.66987e-49	0.258643	0.639	0.413	1.32934e-44	3
C1orf21	1.1507e-48	0.268827	0.609	0.394	1.99439e-44	3
CHMP2A	1.30385e-48	0.263277	0.808	0.652	2.25984e-44	3
HNRNPF	1.83637e-48	0.260035	0.806	0.647	3.18279e-44	3
NPEPPS	2.75878e-48	0.253096	0.689	0.468	4.78152e-44	3
SAP18	3.31172e-47	0.253693	0.855	0.733	5.73988e-43	3
DDAH1	4.54946e-47	0.255472	0.69	0.488	7.88512e-43	3
CYCS	5.71882e-47	0.265342	0.703	0.505	9.91185e-43	3
GTF3A	1.35805e-46	0.250809	0.69	0.486	2.35378e-42	3
COPZ1	1.68524e-46	0.252903	0.792	0.639	2.92086e-42	3
GATA6	2.03213e-46	0.250134	0.62	0.393	3.52209e-42	3
ST6GALNAC1	4.48311e-46	0.257617	0.537	0.306	7.77012e-42	3
TMEM141	6.49867e-46	0.302116	0.739	0.552	1.12635e-41	3
BANF1	1.92711e-45	0.260903	0.757	0.611	3.34007e-41	3
RNF7	4.81661e-45	0.259327	0.684	0.492	8.34815e-41	3
COL10A1	3.01034e-44	0.388091	0.832	0.692	5.21752e-40	3
POMP	2.12745e-43	0.260561	0.809	0.689	3.6873e-39	3
CCND2	7.49304e-43	0.281348	0.681	0.502	1.29869e-38	3
UQCRH	4.38465e-42	0.256883	0.849	0.77	7.59948e-38	3
MMP11	1.21254e-27	0.262716	0.938	0.851	2.10158e-23	3
IGHG2	5.13886e-08	0.332061	0.244	0.181	0.000890667	3
FN1	0	1.75052	1	0.976	0	4
COL11A1	0	1.74336	0.996	0.462	0	4
COL1A1	0	1.62113	1	0.996	0	4
C1QTNF3	0	1.61477	0.974	0.29	0	4
COL1A2	0	1.56718	1	0.998	0	4
SFRP2	0	1.5541	1	0.96	0	4
COL12A1	0	1.53698	0.993	0.588	0	4
COL6A3	0	1.50003	1	0.902	0	4
GREM1	0	1.47557	0.973	0.365	0	4
TIMP3	0	1.47035	1	0.942	0	4
POSTN	0	1.46835	1	0.658	0	4
COL3A1	0	1.4677	1	0.993	0	4
CTHRC1	0	1.42055	0.996	0.684	0	4
COL5A1	0	1.35492	1	0.923	0	4
THBS2	0	1.34275	1	0.869	0	4
COL5A2	0	1.33191	1	0.858	0	4
COMP	0	1.32628	1	0.862	0	4
EPYC	0	1.30854	0.878	0.072	0	4
LRRC15	0	1.27301	0.903	0.138	0	4
MMP2	0	1.24349	1	0.879	0	4
CTSK	0	1.2416	0.991	0.7	0	4
SPARC	0	1.2412	1	0.994	0	4
COL8A1	0	1.23608	0.981	0.57	0	4
MXRA5	0	1.21313	0.998	0.781	0	4
MMP11	0	1.1483	1	0.848	0	4
COL10A1	0	1.14501	0.994	0.682	0	4
MATN3	0	1.13881	0.981	0.514	0	4
HTRA1	0	1.1315	0.996	0.811	0	4
SULF1	0	1.12761	0.999	0.826	0	4
MMP14	0	1.11225	0.994	0.841	0	4
LOXL1	0	1.09496	0.953	0.469	0	4
COL6A1	0	1.0918	1	0.929	0	4
FNDC1	0	1.08655	0.944	0.39	0	4
LUM	0	1.08603	1	0.986	0	4
AEBP1	0	1.06967	1	0.965	0	4
PRSS23	0	1.05217	0.999	0.825	0	4
FBN1	0	1.05158	1	0.828	0	4
GJB2	0	1.04443	0.918	0.382	0	4
VCAN	0	1.04218	1	0.876	0	4
THY1	0	1.04165	1	0.916	0	4
THBS1	0	1.04051	0.998	0.815	0	4
ITGA11	0	1.01499	0.895	0.283	0	4
COL8A2	0	1.00181	0.875	0.295	0	4
CCN1	0	0.994284	0.977	0.584	0	4
ADAM12	0	0.983149	0.823	0.16	0	4
ACTA2	0	0.956727	1	0.94	0	4
ASPN	0	0.954019	0.953	0.597	0	4
CDH11	0	0.9282	0.991	0.688	0	4
SPON1	0	0.914428	0.94	0.506	0	4
SERPINH1	0	0.910019	0.999	0.894	0	4
NBL1	0	0.898701	1	0.983	0	4
MFAP5	0	0.89095	0.877	0.317	0	4
PRRX1	0	0.885059	0.883	0.371	0	4
FSTL1	0	0.883082	1	0.93	0	4
RAB31	0	0.871084	0.95	0.586	0	4
DCN	0	0.856952	1	0.978	0	4
FBXO32	0	0.856274	0.944	0.471	0	4
COL6A2	0	0.845364	1	0.958	0	4
C1QTNF6	0	0.792086	0.796	0.244	0	4
MXRA8	0	0.783398	0.999	0.893	0	4
TIMP2	0	0.780925	1	0.988	0	4
SPOCK1	0	0.76344	0.792	0.257	0	4
TPM2	0	0.761285	0.999	0.902	0	4
LRRC17	0	0.654282	0.632	0.132	0	4
ACTB	0	0.481721	1	1	0	4
PNOC	0	0.368048	0.342	0.028	0	4
KRT13	0	0.314788	0.885	0.214	0	4
CCN2	5.11919e-307	0.80227	1	0.972	8.87258e-303	4
DPYSL3	9.79392e-302	0.861931	0.945	0.592	1.69748e-297	4
ANTXR1	3.96466e-301	0.843799	0.98	0.736	6.87154e-297	4
GJA1	4.91612e-299	0.866802	0.911	0.456	8.52062e-295	4
ADAMTS16	1.2297e-295	0.290264	0.28	0.024	2.13132e-291	4
TAGLN	3.59413e-295	0.689452	1	0.958	6.22935e-291	4
ST6GAL2	2.2017e-293	0.368428	0.398	0.054	3.81599e-289	4
HLA-DRB5	3.18643e-293	0.351302	0.366	0.045	5.52273e-289	4
CALD1	2.84119e-292	0.662691	1	0.947	4.92435e-288	4
ITGB5	3.62508e-292	0.735687	0.995	0.907	6.28299e-288	4
PXDN	1.42526e-286	0.782041	0.822	0.325	2.47025e-282	4
LGALS1	4.90912e-283	0.615063	1	0.981	8.50848e-279	4
PALLD	3.65636e-282	0.758636	0.989	0.795	6.3372e-278	4
SEMA3C	4.08104e-280	0.792181	0.956	0.608	7.07325e-276	4
SDC1	5.15858e-278	0.784128	1	0.839	8.94086e-274	4
CCDC80	3.10777e-275	0.753727	0.996	0.828	5.38639e-271	4
IGFL2	1.06446e-272	0.87163	0.782	0.269	1.84493e-268	4
GAS1	3.90833e-272	0.619896	0.691	0.197	6.77391e-268	4
FZD1	6.51005e-270	0.763433	0.806	0.321	1.12832e-265	4
CD99	1.95777e-269	0.651128	0.999	0.931	3.3932e-265	4
FAP	3.97984e-268	0.767965	0.868	0.412	6.89786e-264	4
NNMT	1.07674e-265	0.66327	0.998	0.888	1.86621e-261	4
CNN2	3.04702e-265	0.685362	0.991	0.861	5.28109e-261	4
MFAP2	8.35804e-263	0.749903	0.959	0.664	1.44862e-258	4
FIBIN	6.72347e-262	0.659641	0.74	0.247	1.16531e-257	4
COL16A1	1.49822e-258	0.735009	0.986	0.764	2.59672e-254	4
INHBA	7.26774e-258	0.847877	0.903	0.489	1.25965e-253	4
IFI6	5.61477e-257	0.782065	0.996	0.897	9.73151e-253	4
LOXL2	2.57978e-256	0.808229	0.833	0.34	4.47127e-252	4
PDGFC	5.81223e-256	0.759773	0.897	0.496	1.00738e-251	4
CILP	1.42125e-254	0.721072	0.729	0.236	2.46331e-250	4
CTSB	2.2449e-252	0.504911	1	0.998	3.89085e-248	4
PTK7	6.4872e-252	0.745735	0.867	0.42	1.12436e-247	4
PLAU	1.17509e-250	0.783248	0.918	0.494	2.03666e-246	4
CHPF	2.84495e-244	0.662056	0.994	0.881	4.93086e-240	4
RARRES2	1.23938e-241	0.668939	0.998	0.854	2.1481e-237	4
LAMP5	5.95151e-240	0.743527	0.884	0.452	1.03152e-235	4
CALU	7.82191e-240	0.679389	0.966	0.773	1.35569e-235	4
ISLR	7.66772e-238	0.627543	1	0.932	1.32897e-233	4
BGN	1.05775e-237	0.591398	1	0.975	1.83328e-233	4
GXYLT2	2.14581e-232	0.382263	0.428	0.081	3.71913e-228	4
SUGCT	3.67217e-229	0.491693	0.588	0.158	6.3646e-225	4
PLXDC2	6.79095e-228	0.693134	0.935	0.586	1.17701e-223	4
SH3PXD2B	1.91137e-226	0.619153	0.781	0.321	3.31279e-222	4
TPM1	5.00468e-226	0.579317	0.999	0.945	8.67411e-222	4
KIF26B	1.27723e-223	0.494236	0.605	0.172	2.21369e-219	4
GPNMB	1.51419e-221	0.617149	0.993	0.888	2.62439e-217	4
BASP1	3.84767e-219	0.597845	0.737	0.274	6.66878e-215	4
EDIL3	4.32049e-219	0.687881	0.867	0.46	7.48828e-215	4
MRC2	2.72298e-217	0.649428	0.971	0.745	4.71946e-213	4
HLA-B	1.68607e-214	0.361606	1	1	2.9223e-210	4
CERCAM	8.39236e-214	0.69271	0.913	0.593	1.45456e-209	4
CCN5	6.72001e-213	0.43448	0.425	0.087	1.16471e-208	4
PLPP4	9.28084e-210	0.41755	0.49	0.117	1.60856e-205	4
COL4A2	1.53983e-209	0.576632	1	0.951	2.66884e-205	4
TPM4	3.14506e-209	0.515065	1	0.957	5.45102e-205	4
SCT	6.11555e-209	0.312546	0.384	0.07	1.05995e-204	4
ADRA2A	8.03832e-207	0.649679	0.764	0.323	1.3932e-202	4
CNN3	1.079e-206	0.597284	0.954	0.768	1.87013e-202	4
PCOLCE	2.19859e-205	0.596678	0.995	0.805	3.8106e-201	4
GASK1B	1.04009e-204	0.667896	0.91	0.617	1.80268e-200	4
SULF2	1.4992e-203	0.645718	0.936	0.685	2.59841e-199	4
CPXM1	2.4532e-203	0.590001	0.759	0.321	4.25188e-199	4
CAVIN1	1.70952e-202	0.586558	0.988	0.835	2.96295e-198	4
SRPX2	1.80057e-201	0.579618	0.76	0.323	3.12074e-197	4
PDPN	2.49427e-200	0.538862	0.729	0.277	4.32307e-196	4
SERPINF1	7.40816e-198	0.57236	1	0.905	1.28398e-193	4
TGFBI	1.10018e-197	0.724864	0.916	0.613	1.90683e-193	4
LOX	1.17812e-197	0.595941	0.842	0.416	2.04192e-193	4
NOX4	4.60912e-197	0.446466	0.551	0.157	7.98853e-193	4
VIM	8.46818e-197	0.45078	1	0.985	1.4677e-192	4
CXCL14	9.31489e-197	0.713528	1	0.88	1.61446e-192	4
MYL9	1.85241e-196	0.513532	1	0.977	3.21059e-192	4
ELN	1.17116e-194	0.583545	0.974	0.72	2.02985e-190	4
EFEMP1	6.73345e-193	0.707603	0.918	0.559	1.16704e-188	4
TMEM158	2.20011e-192	0.544823	0.636	0.215	3.81324e-188	4
FGF10	1.16778e-190	0.261785	0.285	0.042	2.02399e-186	4
FBLN2	1.38857e-190	0.604106	0.916	0.536	2.40667e-186	4
KIAA1217	4.65332e-190	0.603902	0.83	0.432	8.06513e-186	4
COL4A1	6.58496e-189	0.561957	1	0.929	1.14131e-184	4
PCDH7	2.40868e-187	0.557356	0.729	0.3	4.17472e-183	4
FKBP9	3.60567e-186	0.568094	0.963	0.791	6.24935e-182	4
CILP2	5.51592e-186	0.408174	0.494	0.128	9.5602e-182	4
SCUBE2	8.18948e-183	0.463198	0.594	0.192	1.4194e-178	4
RUNX1	2.45165e-182	0.593317	0.937	0.721	4.2492e-178	4
RUNX2	1.05853e-181	0.510236	0.637	0.23	1.83465e-177	4
RASGRF2	1.47632e-181	0.362933	0.436	0.105	2.55876e-177	4
RCN3	5.22236e-180	0.593048	0.874	0.513	9.0514e-176	4
MARVELD1	1.12549e-179	0.583549	0.913	0.621	1.9507e-175	4
KCND2	2.19745e-179	0.25918	0.298	0.049	3.80862e-175	4
IL1R1	5.34535e-178	0.584182	0.843	0.454	9.26456e-174	4
ADAMTS12	6.86181e-178	0.457487	0.573	0.184	1.18929e-173	4
KRT6A	1.29193e-174	0.296774	0.644	0.19	2.23918e-170	4
MXRA7	2.29135e-174	0.513794	0.984	0.841	3.97136e-170	4
FOSL2	2.16389e-173	0.569068	0.875	0.536	3.75045e-169	4
OMD	1.47865e-171	0.457915	0.537	0.167	2.56279e-167	4
P4HB	7.65693e-171	0.389641	1	0.997	1.3271e-166	4
TSC22D3	2.17206e-170	0.53516	0.999	0.841	3.76461e-166	4
SCARF2	5.10902e-170	0.593056	0.855	0.486	8.85495e-166	4
CMTM3	1.41789e-169	0.588744	0.855	0.52	2.45749e-165	4
MYH9	4.5591e-169	0.430028	1	0.99	7.90184e-165	4
SLC6A6	8.84136e-169	0.596375	0.88	0.542	1.53238e-164	4
NTM	1.10489e-168	0.526694	0.674	0.268	1.91499e-164	4
PTGFRN	1.01608e-167	0.601893	0.857	0.57	1.76107e-163	4
TWIST1	8.15209e-167	0.323142	0.385	0.087	1.41292e-162	4
PRICKLE2	6.02635e-166	0.427535	0.56	0.184	1.04449e-161	4
NUAK1	1.72392e-165	0.417306	0.533	0.166	2.98791e-161	4
CYP26A1	3.00708e-165	0.252388	0.261	0.041	5.21188e-161	4
CLMP	3.24746e-163	0.369916	0.456	0.124	5.6285e-159	4
CLIC4	1.72299e-162	0.544171	0.906	0.635	2.98628e-158	4
TUBA1A	2.21101e-162	0.517209	0.988	0.875	3.83213e-158	4
C5orf46	2.65599e-162	0.34492	0.416	0.104	4.60336e-158	4
LRP1	5.87178e-162	0.46087	0.996	0.964	1.0177e-157	4
CNTN1	6.23229e-162	0.493984	0.618	0.231	1.08018e-157	4
CCN4	7.39592e-162	0.436828	0.601	0.213	1.28186e-157	4
FOXO1	2.75729e-161	0.493903	0.706	0.306	4.77894e-157	4
ADARB1	7.18562e-160	0.376142	0.49	0.144	1.24541e-155	4
EMILIN1	1.67687e-158	0.493132	0.996	0.872	2.90635e-154	4
TENM3	6.97122e-158	0.357991	0.476	0.136	1.20825e-153	4
LMCD1	4.35367e-157	0.533226	0.792	0.417	7.54578e-153	4
CTSZ	4.7185e-157	0.521741	0.954	0.801	8.17811e-153	4
P3H3	1.02089e-155	0.518502	0.778	0.39	1.7694e-151	4
ITGBL1	3.02949e-155	0.537942	0.909	0.638	5.25072e-151	4
IGFBP4	2.36932e-154	0.390979	1	0.99	4.1065e-150	4
ZNF469	3.18729e-154	0.353981	0.455	0.129	5.52422e-150	4
CTNNB1	3.5391e-154	0.423373	0.996	0.973	6.13396e-150	4
ITGA5	1.35195e-153	0.5613	0.837	0.473	2.34319e-149	4
UNC5B	2.64709e-153	0.525518	0.787	0.398	4.58794e-149	4
FLNA	4.71902e-153	0.411349	1	0.978	8.17901e-149	4
TGFB1I1	3.58271e-152	0.526717	0.82	0.457	6.20955e-148	4
IFITM3	1.90265e-150	0.385196	1	0.993	3.29768e-146	4
MICAL2	3.45304e-150	0.549245	0.848	0.526	5.98482e-146	4
VMP1	3.79128e-150	0.453963	1	0.958	6.57105e-146	4
SERPINE1	2.51846e-147	0.492455	0.92	0.637	4.365e-143	4
ANOS1	9.75807e-147	0.296902	0.368	0.089	1.69127e-142	4
SNED1	3.2208e-146	0.47599	0.67	0.289	5.58228e-142	4
SGCD	2.71068e-145	0.300126	0.37	0.09	4.69815e-141	4
CD276	5.10341e-145	0.528928	0.828	0.489	8.84523e-141	4
COL5A3	1.29434e-144	0.426716	0.567	0.206	2.24335e-140	4
HMCN1	3.96074e-144	0.343598	0.48	0.146	6.86476e-140	4
IGFBP7	1.21566e-143	0.33096	1	0.998	2.10699e-139	4
LAMB1	4.99692e-143	0.472038	0.944	0.792	8.66066e-139	4
KCNMA1	2.31269e-142	0.381154	0.506	0.167	4.00835e-138	4
NKD2	1.63589e-141	0.417266	0.594	0.228	2.83533e-137	4
FRMD6	3.86411e-141	0.442238	0.685	0.302	6.69727e-137	4
PMP22	6.43215e-141	0.506961	0.902	0.632	1.11482e-136	4
CRISPLD2	6.64819e-141	0.592686	0.944	0.699	1.15226e-136	4
TMEM45A	8.12793e-140	0.453371	0.676	0.296	1.40873e-135	4
SH3PXD2A	2.00518e-139	0.497439	0.826	0.495	3.47538e-135	4
ALOX15B	2.7849e-139	0.275367	0.343	0.08	4.82679e-135	4
FKBP10	3.02948e-139	0.50235	0.841	0.512	5.25069e-135	4
BMP1	1.23164e-137	0.505597	0.779	0.428	2.13467e-133	4
NRP2	1.448e-137	0.456162	0.717	0.333	2.50967e-133	4
SLC12A8	1.2416e-136	0.383589	0.545	0.197	2.15194e-132	4
ALDH1L2	1.84029e-136	0.311528	0.402	0.111	3.18959e-132	4
CAPZB	2.29426e-136	0.435766	0.963	0.863	3.97642e-132	4
DKK3	9.02559e-131	0.463591	0.959	0.788	1.56432e-126	4
SEPTIN11	5.64537e-129	0.475228	0.874	0.609	9.78455e-125	4
ISG15	8.93547e-129	0.512085	0.926	0.688	1.5487e-124	4
OLFML3	1.28524e-128	0.480599	0.795	0.44	2.22758e-124	4
COLEC12	1.78187e-128	0.376208	0.529	0.19	3.08834e-124	4
SPON2	3.65107e-128	0.426245	0.987	0.889	6.32804e-124	4
GLT8D2	2.03899e-127	0.380377	0.523	0.191	3.53397e-123	4
GLIS2	5.10689e-127	0.478169	0.752	0.407	8.85126e-123	4
PDLIM7	1.90732e-126	0.470049	0.937	0.76	3.30578e-122	4
P3H1	5.30384e-126	0.459089	0.76	0.418	9.19262e-122	4
CKAP4	1.09195e-125	0.503587	0.771	0.454	1.89257e-121	4
COLGALT1	1.4026e-125	0.482683	0.912	0.713	2.43099e-121	4
ANGPTL2	5.8218e-125	0.406306	0.606	0.254	1.00903e-120	4
PTPN14	9.39851e-125	0.418316	0.616	0.265	1.62895e-120	4
PLN	5.43923e-124	0.28518	0.375	0.103	9.42727e-120	4
C1S	2.33358e-123	0.390984	1	0.935	4.04457e-119	4
ADAMTS2	4.10272e-123	0.493688	0.78	0.463	7.11084e-119	4
ADAMTS14	6.3953e-123	0.285459	0.38	0.107	1.10843e-118	4
ROR2	1.00543e-121	0.3072	0.437	0.139	1.74261e-117	4
ISM1	1.06554e-121	0.294701	0.401	0.119	1.8468e-117	4
COPZ2	6.41366e-121	0.435093	0.675	0.326	1.11162e-116	4
WBP1L	2.02349e-120	0.462581	0.801	0.5	3.50711e-116	4
MT2A	2.74986e-120	0.348436	1	0.961	4.76607e-116	4
LAMB2	7.05671e-120	0.413842	0.986	0.866	1.22307e-115	4
PLAT	2.04808e-119	0.288048	0.992	0.81	3.54973e-115	4
FSCN1	9.84621e-119	0.457185	0.77	0.441	1.70654e-114	4
IFI44L	1.9422e-118	0.360738	0.611	0.246	3.36623e-114	4
GPX8	2.36423e-118	0.469385	0.697	0.363	4.09769e-114	4
IL7R	2.0451e-117	0.367515	0.546	0.209	3.54456e-113	4
TGFB3	6.46469e-116	0.443162	0.743	0.397	1.12046e-111	4
MRC1	2.27145e-115	0.417283	0.685	0.328	3.93688e-111	4
AOC3	6.67919e-115	0.399911	0.592	0.257	1.15764e-110	4
IGF1	1.56043e-114	0.376336	0.462	0.162	2.70453e-110	4
SKI	2.35342e-114	0.429884	0.699	0.354	4.07896e-110	4
ALDH1B1	5.71468e-114	0.364582	0.538	0.214	9.90469e-110	4
GAS7	1.05017e-113	0.379081	0.622	0.275	1.82015e-109	4
GLI3	2.30425e-113	0.270577	0.371	0.108	3.99372e-109	4
DDR2	4.82557e-113	0.399115	0.644	0.3	8.36368e-109	4
ARL4C	1.16086e-112	0.44444	0.754	0.415	2.012e-108	4
PRKD1	9.67657e-112	0.255906	0.346	0.096	1.67714e-107	4
SLC44A1	1.28615e-111	0.418662	0.939	0.771	2.22915e-107	4
ACKR3	4.1283e-111	0.341989	0.51	0.194	7.15518e-107	4
S100A2	1.77836e-110	0.311932	0.577	0.219	3.08226e-106	4
ACTN1	2.5865e-110	0.413187	0.931	0.779	4.48292e-106	4
KANK4	3.06982e-110	0.253134	0.313	0.082	5.32061e-106	4
SMIM3	7.85007e-110	0.421565	0.689	0.358	1.36057e-105	4
BCAT1	4.08042e-109	0.334845	0.511	0.197	7.07219e-105	4
GPR68	3.54408e-108	0.264832	0.34	0.097	6.14261e-104	4
HSPG2	1.28977e-107	0.353484	0.998	0.969	2.23543e-103	4
PDGFRL	2.94789e-107	0.31747	0.434	0.15	5.10928e-103	4
ZFHX4	4.84907e-107	0.265661	0.364	0.108	8.4044e-103	4
TMEM204	6.40066e-107	0.447053	0.846	0.576	1.10936e-102	4
SORCS2	1.96542e-106	0.257222	0.356	0.104	3.40646e-102	4
BNC2	2.17987e-106	0.284212	0.391	0.125	3.77816e-102	4
RNF144A	3.02333e-106	0.381933	0.56	0.244	5.24003e-102	4
IFI44	4.78837e-106	0.379404	0.668	0.316	8.29921e-102	4
FRZB	1.10768e-105	0.446903	0.784	0.467	1.91984e-101	4
ECM1	1.25667e-105	0.420006	0.821	0.528	2.17806e-101	4
LAMA4	3.25764e-105	0.433509	0.75	0.432	5.64615e-101	4
RCN1	1.50313e-104	0.41295	0.915	0.755	2.60522e-100	4
ANXA6	1.98819e-104	0.399835	0.94	0.739	3.44594e-100	4
TCF4	6.33459e-104	0.479522	0.782	0.522	1.09791e-99	4
TYMP	1.01541e-103	0.381974	0.984	0.883	1.7599e-99	4
SCUBE3	1.56278e-103	0.272374	0.373	0.115	2.70862e-99	4
MARCKS	2.38343e-103	0.359223	0.984	0.915	4.13095e-99	4
MAN1A1	3.23748e-103	0.444759	0.811	0.527	5.6112e-99	4
CEMIP	8.14861e-103	0.282911	0.377	0.119	1.41232e-98	4
OLFML2B	1.46094e-102	0.422288	0.774	0.457	2.53211e-98	4
MEDAG	2.04824e-101	0.258495	0.318	0.089	3.55002e-97	4
MSRB3	2.52604e-101	0.339707	0.525	0.216	4.37814e-97	4
APBB2	4.79395e-101	0.393401	0.639	0.317	8.30887e-97	4
ENPP1	1.12475e-100	0.360583	0.501	0.204	1.94941e-96	4
FKBP7	3.44999e-100	0.32382	0.491	0.193	5.97953e-96	4
GALNT1	5.0807e-100	0.40954	0.883	0.655	8.80588e-96	4
DCBLD1	9.94587e-100	0.329407	0.51	0.207	1.72382e-95	4
PARVA	4.04212e-99	0.407809	0.833	0.593	7.0058e-95	4
EFEMP2	6.04845e-99	0.411721	0.877	0.646	1.04832e-94	4
EDNRA	1.1441e-98	0.379634	0.626	0.308	1.98295e-94	4
GALNT10	1.58348e-98	0.414862	0.703	0.392	2.74449e-94	4
PODNL1	8.8414e-98	0.363058	0.58	0.264	1.53239e-93	4
PPFIBP1	1.15168e-97	0.408661	0.695	0.394	1.99609e-93	4
F13A1	1.26629e-97	0.397569	0.665	0.337	2.19473e-93	4
NEXN	1.64488e-97	0.317111	0.443	0.164	2.85091e-93	4
ANKH	2.29085e-97	0.419773	0.765	0.466	3.9705e-93	4
NXN	4.4115e-97	0.387333	0.642	0.33	7.64601e-93	4
PLOD2	1.38607e-96	0.360587	0.634	0.31	2.40233e-92	4
ATP10A	1.61424e-96	0.27669	0.404	0.14	2.79781e-92	4
TWSG1	3.02196e-96	0.411517	0.656	0.351	5.23766e-92	4
STMN2	3.76574e-96	0.30183	0.488	0.191	6.52678e-92	4
CALR	5.59633e-96	0.277285	1	0.996	9.69955e-92	4
PDLIM5	2.17154e-95	0.420183	0.85	0.637	3.76372e-91	4
PPIC	4.29217e-95	0.40169	0.846	0.607	7.4392e-91	4
PLXNA1	8.82656e-95	0.358438	0.604	0.292	1.52982e-90	4
SDC2	9.18775e-94	0.409371	0.78	0.489	1.59242e-89	4
SEC24D	1.09405e-93	0.392046	0.636	0.331	1.89621e-89	4
LAPTM4A	3.81544e-92	0.307273	0.999	0.981	6.61292e-88	4
CDK14	5.32714e-92	0.314422	0.512	0.215	9.233e-88	4
ITGB1	2.73016e-91	0.29443	0.999	0.973	4.73192e-87	4
RGS16	4.08761e-91	0.325751	0.463	0.184	7.08465e-87	4
FGF7	4.15587e-91	0.284778	0.412	0.151	7.20295e-87	4
HEG1	4.62086e-91	0.357904	0.632	0.319	8.00887e-87	4
VCL	1.07304e-90	0.362746	0.91	0.738	1.8598e-86	4
SLC11A1	1.74508e-90	0.33636	0.502	0.209	3.02457e-86	4
EHD2	1.02284e-89	0.388465	0.871	0.682	1.77279e-85	4
C1QTNF1	1.34659e-89	0.34668	0.671	0.355	2.33391e-85	4
BST2	1.59135e-89	0.354363	0.971	0.819	2.75812e-85	4
APOL2	2.15919e-89	0.36666	0.687	0.374	3.74231e-85	4
GNB4	1.86032e-88	0.34972	0.628	0.323	3.22431e-84	4
CYBRD1	2.43085e-88	0.383586	0.892	0.664	4.21315e-84	4
LEF1	7.83505e-88	0.316027	0.518	0.227	1.35797e-83	4
OSTC	8.45357e-88	0.380061	0.871	0.686	1.46517e-83	4
CYTH3	3.32811e-87	0.367239	0.649	0.351	5.76829e-83	4
IL16	3.68447e-86	0.298627	0.536	0.238	6.38593e-82	4
SLC46A3	2.20406e-85	0.359727	0.56	0.274	3.82007e-81	4
STK17B	1.46568e-84	0.345702	0.629	0.331	2.54032e-80	4
SNAI2	4.73582e-84	0.32996	0.593	0.289	8.20812e-80	4
APOE	5.185e-84	0.426084	1	0.979	8.98665e-80	4
PDGFRB	7.3259e-84	0.340473	0.963	0.827	1.26973e-79	4
IRS2	2.09764e-83	0.318376	0.596	0.292	3.63563e-79	4
ANXA1	3.81175e-83	0.304355	0.967	0.85	6.60652e-79	4
FAM168A	4.18777e-83	0.341617	0.607	0.313	7.25823e-79	4
SEC31A	8.62324e-83	0.372797	0.85	0.673	1.49458e-78	4
STAT2	1.90044e-82	0.367086	0.882	0.719	3.29385e-78	4
GOLGA8N	9.58623e-82	0.289565	0.429	0.171	1.66149e-77	4
FKBP14	1.20235e-81	0.252657	0.415	0.16	2.08391e-77	4
VGLL4	1.44375e-80	0.380961	0.805	0.597	2.50231e-76	4
HLX	7.03404e-80	0.324572	0.506	0.236	1.21914e-75	4
SPARCL1	1.28218e-79	0.317876	0.98	0.846	2.22228e-75	4
OSBPL5	2.73096e-79	0.321787	0.539	0.259	4.73329e-75	4
FCGR2A	4.38855e-79	0.376257	0.713	0.429	7.60623e-75	4
CST1	6.80675e-79	0.312602	0.778	0.429	1.17975e-74	4
RNASE1	1.49984e-78	0.309731	0.993	0.934	2.59952e-74	4
SPATS2L	3.3615e-78	0.342487	0.92	0.78	5.82614e-74	4
PLBD2	3.96079e-77	0.356829	0.754	0.489	6.86484e-73	4
DAB2	6.23053e-77	0.347077	0.73	0.453	1.07988e-72	4
MRVI1	2.266e-76	0.302489	0.545	0.265	3.92744e-72	4
COL15A1	3.0444e-76	0.39266	0.812	0.599	5.27655e-72	4
RTN4	3.65615e-76	0.296921	0.984	0.942	6.33683e-72	4
ZBED1	1.10246e-75	0.309435	0.587	0.307	1.91079e-71	4
TCF12	1.23338e-75	0.332745	0.641	0.36	2.13769e-71	4
GLUL	1.61501e-75	0.287759	0.995	0.943	2.79913e-71	4
TBC1D16	3.26983e-75	0.335209	0.592	0.311	5.66727e-71	4
MNDA	1.44918e-74	0.26989	0.406	0.164	2.51172e-70	4
SEC23A	2.37572e-74	0.346149	0.682	0.41	4.1176e-70	4
TTC3	3.04428e-74	0.369954	0.834	0.655	5.27635e-70	4
CDC42EP3	2.2671e-73	0.31465	0.581	0.302	3.92933e-69	4
ANXA5	5.12322e-73	0.259851	0.998	0.972	8.87957e-69	4
MAGED1	6.94606e-72	0.352414	0.847	0.692	1.20389e-67	4
MMP9	3.22438e-71	0.356948	0.474	0.211	5.5885e-67	4
TUBA1B	3.23631e-71	0.266858	0.999	0.976	5.60918e-67	4
FERMT2	5.37389e-71	0.309909	0.559	0.288	9.31403e-67	4
PLXNC1	6.36055e-71	0.284829	0.463	0.211	1.10241e-66	4
PKM	7.88966e-71	0.25641	0.998	0.977	1.36744e-66	4
FAM114A1	9.19888e-71	0.338596	0.677	0.41	1.59435e-66	4
SSC5D	4.73083e-70	0.316969	0.629	0.345	8.19948e-66	4
GPC6	5.36326e-69	0.269741	0.483	0.224	9.2956e-65	4
SMTN	5.64021e-69	0.321417	0.608	0.339	9.77561e-65	4
NREP	7.29097e-69	0.348631	0.726	0.467	1.26367e-64	4
APP	9.01711e-69	0.28946	0.979	0.929	1.56285e-64	4
PDGFRA	1.15272e-68	0.337547	0.717	0.436	1.99789e-64	4
CNN1	1.4566e-68	0.285874	0.47	0.218	2.52457e-64	4
P3H4	1.47316e-68	0.335587	0.668	0.406	2.55329e-64	4
ADAMTS4	1.69549e-68	0.270088	0.422	0.182	2.93863e-64	4
DIO2	3.09183e-67	0.264865	0.433	0.189	5.35875e-63	4
NID2	3.11443e-67	0.281782	0.427	0.189	5.39793e-63	4
RIN2	3.81e-67	0.321548	0.602	0.336	6.60348e-63	4
FUT11	8.62831e-67	0.26789	0.489	0.232	1.49546e-62	4
TSPAN9	7.58723e-66	0.303905	0.704	0.426	1.31502e-61	4
LIMK1	1.05959e-65	0.277833	0.512	0.257	1.83647e-61	4
ZFP36L1	1.08881e-65	0.280587	0.981	0.955	1.88712e-61	4
PPIB	2.4356e-65	0.268452	0.988	0.957	4.22139e-61	4
PLS3	2.91961e-65	0.348472	0.806	0.619	5.06028e-61	4
IGFBP5	4.07802e-65	0.365219	1	0.979	7.06802e-61	4
MOXD1	7.49571e-65	0.319483	0.642	0.366	1.29916e-60	4
UBE2E2	1.53678e-64	0.263534	0.432	0.196	2.66354e-60	4
CSRP1	1.69568e-64	0.268928	0.974	0.914	2.93895e-60	4
TMEM47	2.46688e-64	0.263414	0.661	0.367	4.2756e-60	4
FGFR1	8.71797e-64	0.313083	0.68	0.417	1.511e-59	4
CHSY1	3.58518e-63	0.273751	0.504	0.252	6.21384e-59	4
C4orf3	4.52816e-63	0.315041	0.895	0.776	7.84821e-59	4
SPSB1	1.79557e-62	0.311604	0.589	0.34	3.11208e-58	4
DCHS1	1.91374e-62	0.260733	0.419	0.19	3.31689e-58	4
LAMC1	2.28049e-62	0.327714	0.832	0.663	3.95254e-58	4
GNPTAB	7.197e-62	0.277371	0.561	0.304	1.24738e-57	4
MACF1	7.2586e-62	0.299737	0.825	0.645	1.25806e-57	4
C11orf24	1.1782e-61	0.273798	0.585	0.324	2.04206e-57	4
CD248	1.22744e-61	0.330642	0.777	0.53	2.12741e-57	4
TPST1	1.9691e-61	0.259391	0.426	0.197	3.41284e-57	4
GLIPR2	9.68328e-61	0.268771	0.537	0.281	1.67831e-56	4
DIP2C	1.99877e-60	0.272919	0.449	0.216	3.46427e-56	4
AXL	2.1314e-60	0.310827	0.779	0.553	3.69415e-56	4
PDLIM3	2.15051e-60	0.289928	0.575	0.317	3.72727e-56	4
IFIT1	6.63826e-60	0.264538	0.488	0.237	1.15054e-55	4
RAI14	1.7e-59	0.270814	0.558	0.3	2.94644e-55	4
APCDD1	6.64235e-59	0.314409	0.642	0.391	1.15125e-54	4
MORF4L2	1.11767e-58	0.289958	0.894	0.768	1.93715e-54	4
GOPC	1.19886e-58	0.304204	0.527	0.288	2.07787e-54	4
CEBPB	1.99613e-58	0.277636	0.93	0.812	3.4597e-54	4
FKBP5	3.24976e-58	0.252856	0.799	0.492	5.63248e-54	4
SLC16A3	8.47089e-58	0.277222	0.736	0.474	1.46817e-53	4
RTL8C	1.34877e-57	0.310859	0.811	0.643	2.33768e-53	4
ARHGAP1	1.54001e-57	0.318602	0.828	0.7	2.66915e-53	4
ACSL1	1.71144e-56	0.304966	0.656	0.412	2.96627e-52	4
NCOR2	2.09358e-56	0.306019	0.848	0.711	3.62859e-52	4
ABCA1	1.49175e-55	0.266956	0.549	0.306	2.5855e-51	4
FCGR3A	8.05505e-55	0.281335	0.713	0.451	1.3961e-50	4
ZFAND5	1.18202e-54	0.269572	0.904	0.809	2.04867e-50	4
FNDC3B	1.7568e-54	0.298631	0.772	0.561	3.04489e-50	4
ARF4	2.09243e-54	0.280693	0.891	0.771	3.6266e-50	4
GLG1	3.65385e-54	0.26458	0.913	0.826	6.33285e-50	4
OAS2	6.04244e-54	0.257292	0.524	0.276	1.04728e-49	4
SLC39A13	8.03217e-54	0.287561	0.667	0.432	1.39214e-49	4
TXNDC5	1.00076e-53	0.290925	0.786	0.605	1.73452e-49	4
VKORC1	1.25022e-53	0.275001	0.882	0.747	2.16688e-49	4
GOLIM4	2.16707e-53	0.287516	0.705	0.47	3.75597e-49	4
NDN	2.84655e-53	0.270044	0.574	0.33	4.93364e-49	4
SEPTIN8	4.50884e-53	0.288021	0.669	0.434	7.81472e-49	4
P4HA1	9.54394e-53	0.250673	0.564	0.312	1.65416e-48	4
B4GALT1	2.09259e-52	0.280607	0.884	0.754	3.62687e-48	4
MTR	1.33908e-51	0.256002	0.494	0.269	2.3209e-47	4
FOXP1	1.54322e-51	0.27833	0.726	0.515	2.6747e-47	4
GADD45B	2.04984e-51	0.304807	0.658	0.428	3.55278e-47	4
SLCO2B1	3.81831e-51	0.319294	0.764	0.584	6.6179e-47	4
TMEM43	4.62224e-51	0.286724	0.711	0.5	8.01127e-47	4
RBFOX2	1.04987e-50	0.279996	0.582	0.359	1.81963e-46	4
MSR1	5.5855e-50	0.282889	0.623	0.388	9.68079e-46	4
TUBB6	9.97276e-50	0.265286	0.587	0.35	1.72848e-45	4
ITGAV	1.49529e-49	0.258151	0.923	0.823	2.59164e-45	4
MICU1	2.11665e-49	0.256644	0.573	0.338	3.66858e-45	4
CYP1B1	5.72032e-49	0.274862	0.66	0.418	9.91446e-45	4
MYOF	9.46173e-49	0.278149	0.724	0.496	1.63991e-44	4
CD163	3.98317e-48	0.252119	0.653	0.396	6.90363e-44	4
KCTD12	7.20153e-48	0.264642	0.887	0.768	1.24817e-43	4
SAR1A	7.30005e-48	0.280276	0.801	0.627	1.26525e-43	4
GPC1	2.93975e-47	0.287737	0.784	0.61	5.09518e-43	4
TRIO	1.9817e-46	0.257369	0.607	0.383	3.43468e-42	4
HIC1	2.25765e-46	0.254218	0.612	0.379	3.91296e-42	4
AKAP13	2.5025e-46	0.263402	0.739	0.533	4.33733e-42	4
PAM	6.98403e-46	0.258002	0.888	0.768	1.21047e-41	4
MAF	7.52149e-46	0.275717	0.706	0.49	1.30362e-41	4
TSKU	1.80685e-45	0.251953	0.588	0.364	3.13163e-41	4
PLOD1	1.36936e-44	0.27339	0.771	0.596	2.37338e-40	4
MYADM	1.61221e-44	0.262175	0.805	0.655	2.79429e-40	4
ATP6V1B2	2.87404e-44	0.25162	0.584	0.364	4.98129e-40	4
CDK2AP1	8.18848e-44	0.262467	0.834	0.718	1.41923e-39	4
LTBP1	1.22605e-43	0.269755	0.785	0.615	2.125e-39	4
MYLK	1.59956e-43	0.269344	0.704	0.495	2.77235e-39	4
FMOD	3.32236e-43	0.26414	0.795	0.619	5.75831e-39	4
LIMS2	4.64777e-43	0.254112	0.629	0.408	8.05551e-39	4
LEPROT	2.04055e-41	0.254552	0.729	0.533	3.53669e-37	4
COPS8	1.24416e-38	0.254848	0.57	0.371	2.15638e-34	4
IGHG2	1.12404e-33	0.361227	0.333	0.175	1.94818e-29	4
PSCA	0	1.38992	0.992	0.29	0	5
KRT13	0	1.38934	0.976	0.209	0	5
TFF2	0	1.18706	1	0.569	0	5
GABRP	0	0.986074	0.882	0.296	0	5
CP	0	0.927245	0.864	0.271	0	5
KRT6A	0	0.882482	0.813	0.179	0	5
S100A2	0	0.820393	0.745	0.208	0	5
CA9	2.02865e-307	0.759946	0.731	0.201	3.51605e-303	5
TFF3	1.68511e-299	0.896963	1	0.809	2.92063e-295	5
TM4SF4	2.36778e-299	0.877272	0.994	0.697	4.10384e-295	5
PLAT	6.13191e-295	0.867612	0.998	0.81	1.06278e-290	5
KRT17	3.37754e-294	0.910724	1	0.831	5.85395e-290	5
S100A6	2.45427e-289	0.555844	1	1	4.25374e-285	5
CXCL14	3.35879e-281	0.871666	1	0.88	5.82145e-277	5
COL17A1	1.07507e-272	0.815709	0.995	0.603	1.86331e-268	5
MUCL3	3.74055e-269	0.728172	0.792	0.27	6.48312e-265	5
WFDC2	4.10776e-267	0.848255	0.994	0.733	7.11957e-263	5
SLPI	4.74102e-266	0.807925	1	0.838	8.21714e-262	5
MT-ND1	2.00094e-256	0.567866	1	1	3.46803e-252	5
IFI27	3.88715e-255	0.651419	1	0.982	6.73721e-251	5
KRT19	6.65855e-249	0.627889	1	0.97	1.15406e-244	5
MUC5B	2.34027e-242	0.711225	0.992	0.647	4.05616e-238	5
TCN1	1.53143e-240	0.751651	0.974	0.602	2.65428e-236	5
POSTN	1.4562e-237	0.754769	0.999	0.658	2.52388e-233	5
KRT7	4.03361e-233	0.639444	1	0.945	6.99106e-229	5
CAP1	4.50387e-229	0.665461	0.999	0.892	7.80612e-225	5
MT-ND2	5.31661e-228	0.583716	1	0.999	9.21476e-224	5
IFI6	3.27797e-226	0.671718	1	0.897	5.68139e-222	5
CXCL17	6.57347e-226	0.760182	0.809	0.369	1.13931e-221	5
CEACAM5	1.06765e-225	0.634694	1	0.79	1.85045e-221	5
APOL1	5.93838e-225	0.700187	0.981	0.766	1.02924e-220	5
SLC2A1	1.62261e-224	0.686177	0.984	0.623	2.81231e-220	5
TFF1	1.62925e-215	0.674621	1	0.814	2.82382e-211	5
FN1	1.5273e-214	0.52556	1	0.976	2.64712e-210	5
MMP7	9.42467e-214	0.62341	1	0.934	1.63348e-209	5
COL1A2	8.27699e-198	0.44493	1	0.998	1.43457e-193	5
SDC1	9.22406e-197	0.643911	0.998	0.84	1.59871e-192	5
MUC16	1.71578e-193	0.446198	0.47	0.113	2.97379e-189	5
HLA-G	1.38821e-190	0.436091	0.47	0.114	2.40605e-186	5
MALL	1.00773e-175	0.608828	0.969	0.686	1.7466e-171	5
COL1A1	1.54457e-173	0.409069	1	0.996	2.67705e-169	5
TSPO	1.04156e-170	0.49489	0.998	0.957	1.80523e-166	5
ITGB6	2.77671e-170	0.64705	0.871	0.539	4.8126e-166	5
ANGPTL4	1.42032e-169	0.52439	0.642	0.241	2.4617e-165	5
HSPB1	2.57592e-167	0.391041	1	0.999	4.46458e-163	5
IGFBP5	1.46977e-165	0.53365	1	0.979	2.5474e-161	5
COL3A1	1.94748e-164	0.404472	1	0.993	3.37537e-160	5
MIF	4.93297e-164	0.612611	0.903	0.631	8.54982e-160	5
SYT8	1.596e-160	0.640251	0.715	0.343	2.76619e-156	5
S100P	4.74398e-159	0.54113	0.998	0.756	8.22227e-155	5
PODXL	1.54182e-157	0.632856	0.819	0.505	2.67229e-153	5
IGHM	4.14883e-157	0.651526	0.996	0.895	7.19076e-153	5
SFRP2	1.95128e-156	0.384178	1	0.96	3.38196e-152	5
KRT16	2.62717e-154	0.448531	0.508	0.159	4.55341e-150	5
MMP11	3.29834e-154	0.504173	1	0.848	5.71668e-150	5
COL6A3	1.9966e-151	0.392491	1	0.902	3.46051e-147	5
S100A11	4.43094e-151	0.395816	1	0.996	7.6797e-147	5
MMP28	9.45385e-148	0.605824	0.809	0.513	1.63854e-143	5
FLNB	1.01774e-144	0.513301	0.986	0.83	1.76395e-140	5
CST1	1.14931e-143	0.70309	0.811	0.427	1.99198e-139	5
ISG15	2.63236e-143	0.645328	0.931	0.688	4.5624e-139	5
COL5A1	4.35738e-139	0.402602	1	0.923	7.5522e-135	5
PKM	2.07786e-138	0.459011	1	0.977	3.60135e-134	5
SPARC	1.32246e-136	0.348615	1	0.994	2.29208e-132	5
NDUFS5	2.98299e-133	0.458997	0.99	0.923	5.17011e-129	5
MFSD2A	1.09724e-132	0.426499	0.452	0.144	1.90173e-128	5
CSTB	9.54521e-132	0.441793	0.996	0.888	1.65438e-127	5
CEACAM6	1.62917e-129	0.430464	1	0.901	2.82367e-125	5
MT-CO1	2.07741e-128	0.374683	1	1	3.60057e-124	5
TACSTD2	1.44427e-125	0.489135	0.97	0.754	2.5032e-121	5
IFI44L	3.43087e-125	0.535112	0.578	0.249	5.94639e-121	5
COL5A2	5.82999e-121	0.384923	0.998	0.858	1.01045e-116	5
CTSD	2.24723e-119	0.284751	1	1	3.8949e-115	5
GJB3	1.81521e-116	0.457058	0.563	0.24	3.14613e-112	5
MX1	1.38992e-115	0.602498	0.702	0.413	2.40901e-111	5
VCAN	7.91503e-115	0.426046	0.998	0.877	1.37183e-110	5
PLAC8	4.58303e-114	0.461414	0.696	0.358	7.9433e-110	5
LDHA	5.34625e-114	0.408314	1	0.949	9.26612e-110	5
SULF1	2.0691e-113	0.405369	0.993	0.826	3.58616e-109	5
TRIM29	5.22144e-113	0.507423	0.652	0.331	9.0498e-109	5
CLIC3	3.2982e-109	0.482052	0.632	0.322	5.71643e-105	5
TMEM47	1.31607e-108	0.494868	0.67	0.367	2.28101e-104	5
SLC16A3	2.80754e-108	0.50034	0.75	0.473	4.86603e-104	5
ANXA2	1.34376e-107	0.306938	1	0.996	2.32901e-103	5
ITGA3	8.45074e-107	0.428538	0.99	0.823	1.46468e-102	5
ITGB4	2.5248e-105	0.431531	0.941	0.744	4.37599e-101	5
GAPDH	3.265e-105	0.28687	1	1	5.65889e-101	5
MMP14	2.18012e-104	0.364501	0.994	0.841	3.77858e-100	5
LGALS3BP	8.47208e-102	0.369894	1	0.975	1.46838e-97	5
CRABP2	1.53234e-98	0.412548	0.562	0.262	2.65586e-94	5
THBS2	8.65831e-98	0.30748	0.995	0.869	1.50066e-93	5
PADI1	5.3187e-97	0.403706	0.489	0.202	9.21836e-93	5
CDH3	3.50255e-95	0.426509	0.579	0.282	6.07062e-91	5
ANXA1	3.51729e-94	0.397331	0.972	0.85	6.09616e-90	5
VILL	6.42984e-94	0.442415	0.791	0.552	1.11442e-89	5
OAS1	8.86473e-94	0.460449	0.586	0.306	1.53643e-89	5
PLAU	1.332e-93	0.418303	0.805	0.502	2.30863e-89	5
MT-ND3	7.73339e-93	0.293987	1	1	1.34035e-88	5
UPK1B	1.13604e-92	0.410025	0.512	0.222	1.96899e-88	5
MXRA5	1.37123e-92	0.349662	0.974	0.783	2.37661e-88	5
F3	1.39512e-91	0.417045	0.83	0.593	2.41803e-87	5
TM4SF1	9.1276e-90	0.358066	1	0.904	1.582e-85	5
DDIT4	1.03534e-89	0.375366	0.996	0.872	1.79445e-85	5
KLK7	5.74276e-89	0.414575	0.577	0.281	9.95336e-85	5
VMP1	5.97536e-89	0.321947	1	0.958	1.03565e-84	5
TYMP	6.38837e-89	0.393818	0.994	0.882	1.10723e-84	5
PGK1	1.01587e-88	0.365635	0.983	0.904	1.7607e-84	5
SPP1	1.03522e-86	0.254081	0.999	0.918	1.79425e-82	5
LAMB3	7.15274e-86	0.362032	0.984	0.771	1.23971e-81	5
MSLN	1.40313e-85	0.377583	0.975	0.745	2.43191e-81	5
LY6E	2.33514e-82	0.336502	0.999	0.978	4.04726e-78	5
IFITM1	2.93822e-82	0.397946	0.447	0.195	5.09251e-78	5
VCAM1	3.19058e-82	0.443595	0.617	0.356	5.52992e-78	5
MT1E	9.47573e-82	0.375719	0.995	0.873	1.64233e-77	5
CDKN2A	1.39922e-81	0.319347	0.382	0.144	2.42513e-77	5
MT-ND5	6.63046e-81	0.421693	0.977	0.871	1.14919e-76	5
MATN3	9.28337e-79	0.379113	0.804	0.527	1.60899e-74	5
CTNNB1	1.16205e-78	0.308925	0.999	0.972	2.01406e-74	5
MPZL2	2.59129e-78	0.374477	0.531	0.265	4.49123e-74	5
DSG3	2.81794e-78	0.299146	0.402	0.155	4.88405e-74	5
SUCNR1	4.28786e-78	0.277236	0.292	0.092	7.43172e-74	5
CTHRC1	1.83173e-77	0.265071	0.927	0.689	3.17476e-73	5
IGFBP6	3.36666e-77	0.353307	0.957	0.744	5.8351e-73	5
HTRA1	1.56035e-76	0.29853	0.977	0.813	2.70439e-72	5
GJB2	5.86868e-76	0.318769	0.717	0.397	1.01716e-71	5
TSPAN1	1.49367e-75	0.289462	0.981	0.776	2.58883e-71	5
OCIAD2	2.42613e-75	0.387103	0.806	0.585	4.20496e-71	5
JCHAIN	1.23106e-74	0.281333	0.975	0.799	2.13367e-70	5
IFIT1	1.69516e-74	0.370416	0.488	0.237	2.93804e-70	5
BST2	8.43416e-74	0.366613	0.974	0.819	1.46181e-69	5
SERPINH1	9.38208e-74	0.307672	0.992	0.894	1.6261e-69	5
ACTA2	1.11143e-73	0.273762	0.999	0.94	1.92632e-69	5
ITGB1	3.74704e-72	0.309039	0.998	0.973	6.49436e-68	5
OAS2	5.33589e-71	0.394997	0.518	0.276	9.24816e-67	5
SLC6A14	8.02452e-70	0.314801	0.416	0.179	1.39081e-65	5
IFI44	1.20048e-67	0.370601	0.567	0.323	2.08067e-63	5
CD59	6.86328e-67	0.273569	1	0.991	1.18954e-62	5
CEBPB	7.36469e-67	0.338189	0.938	0.812	1.27645e-62	5
LMO4	1.23628e-66	0.401987	0.737	0.553	2.14272e-62	5
IGLC3	3.27768e-66	0.257313	0.971	0.735	5.68088e-62	5
MX2	1.13259e-65	0.388606	0.499	0.265	1.963e-61	5
CDH11	2.85728e-65	0.302459	0.916	0.694	4.95224e-61	5
FXYD3	7.34151e-65	0.335281	0.8	0.538	1.27243e-60	5
NBEAL2	7.64216e-64	0.358857	0.811	0.635	1.32454e-59	5
WNT5A	3.73148e-63	0.379808	0.493	0.266	6.4674e-59	5
ANO1	4.28492e-63	0.407142	0.659	0.459	7.42662e-59	5
TGFBI	9.49588e-63	0.296866	0.84	0.619	1.64583e-58	5
APLP2	1.34048e-61	0.269432	0.998	0.973	2.32332e-57	5
LRRC8A	1.69898e-61	0.374776	0.642	0.43	2.94467e-57	5
ITGA6	3.22011e-60	0.343313	0.822	0.638	5.58109e-56	5
LAMC2	9.41574e-60	0.278148	0.937	0.728	1.63194e-55	5
IGFBP2	5.12283e-59	0.333805	0.97	0.849	8.87889e-55	5
GPRC5A	5.7215e-59	0.288192	0.971	0.773	9.91651e-55	5
KLK11	9.42164e-59	0.333433	0.535	0.295	1.63296e-54	5
IGFBP3	9.69055e-59	0.269541	0.999	0.908	1.67957e-54	5
IL1R2	1.32519e-58	0.289833	0.394	0.176	2.29683e-54	5
TGFBR2	1.22118e-57	0.311575	0.923	0.784	2.11656e-53	5
LOXL2	2.63123e-56	0.317866	0.594	0.357	4.56045e-52	5
PRSS23	2.31967e-55	0.277943	0.964	0.828	4.02045e-51	5
PLAAT4	3.055e-55	0.383736	0.664	0.479	5.29492e-51	5
LAMA3	6.12086e-55	0.343057	0.724	0.502	1.06087e-50	5
PDZK1IP1	6.59403e-55	0.282768	0.876	0.681	1.14288e-50	5
CKLF	6.72354e-55	0.372583	0.62	0.432	1.16532e-50	5
RSAD2	6.01517e-54	0.267142	0.348	0.153	1.04255e-49	5
FBXO32	1.18642e-53	0.333008	0.689	0.489	2.05631e-49	5
CALD1	5.1067e-53	0.260377	0.996	0.947	8.85093e-49	5
ST14	5.09064e-51	0.283804	0.943	0.811	8.82309e-47	5
NPC2	8.13542e-50	0.261405	0.992	0.957	1.41003e-45	5
VCL	1.09876e-48	0.291197	0.88	0.74	1.90437e-44	5
CTSA	4.37465e-48	0.272666	0.959	0.867	7.58215e-44	5
PLXNB2	1.01227e-47	0.25049	0.987	0.933	1.75446e-43	5
LAMP5	5.62816e-47	0.321413	0.665	0.468	9.75472e-43	5
OAS3	9.8283e-47	0.315127	0.438	0.244	1.70344e-42	5
MET	1.13393e-46	0.342141	0.587	0.397	1.96532e-42	5
UNC5B	1.68076e-46	0.326926	0.599	0.411	2.9131e-42	5
PGAM1	3.28477e-46	0.263774	0.941	0.839	5.69316e-42	5
MACF1	5.93631e-46	0.307786	0.774	0.649	1.02888e-41	5
IL1RN	7.61869e-46	0.28932	0.456	0.255	1.32047e-41	5
RNASET2	8.94698e-45	0.275037	0.916	0.793	1.55069e-40	5
RTN4	2.12078e-44	0.253812	0.992	0.942	3.67574e-40	5
SEMA3C	2.42354e-44	0.258996	0.805	0.618	4.20047e-40	5
AOC1	5.92954e-44	0.289026	0.589	0.378	1.02771e-39	5
SPATS2L	3.26935e-43	0.272759	0.907	0.782	5.66644e-39	5
FNDC3B	1.40764e-42	0.311538	0.701	0.566	2.43972e-38	5
TMPRSS4	1.71615e-42	0.254539	0.755	0.531	2.97443e-38	5
CTSC	3.39203e-42	0.272783	0.901	0.792	5.87906e-38	5
ACTN1	4.22387e-41	0.257795	0.916	0.781	7.32082e-37	5
PFKP	5.16249e-41	0.303098	0.694	0.545	8.94763e-37	5
PI3	7.30304e-41	0.26143	0.572	0.366	1.26576e-36	5
AMIGO2	4.75849e-40	0.29792	0.507	0.318	8.24741e-36	5
MIA	1.2494e-39	0.296584	0.571	0.383	2.16547e-35	5
RCN1	1.70549e-39	0.260006	0.866	0.758	2.95596e-35	5
AHNAK2	2.27209e-39	0.284586	0.687	0.527	3.93799e-35	5
PAM	2.78274e-39	0.270456	0.884	0.768	4.82304e-35	5
CRIP1	3.05978e-39	0.311741	0.586	0.416	5.3032e-35	5
TNFAIP2	1.67094e-38	0.305294	0.709	0.584	2.89607e-34	5
PROM2	2.1309e-38	0.266213	0.456	0.274	3.69327e-34	5
NREP	1.27404e-37	0.341034	0.614	0.475	2.20817e-33	5
SEC14L2	4.00388e-37	0.266034	0.374	0.207	6.93953e-33	5
NRP2	6.18732e-37	0.274168	0.525	0.347	1.07239e-32	5
ITGAV	3.74634e-36	0.255115	0.92	0.823	6.49316e-32	5
IFIT3	3.93658e-36	0.280555	0.44	0.273	6.82288e-32	5
XAF1	1.64188e-35	0.289982	0.499	0.331	2.8457e-31	5
CEACAM1	5.05765e-35	0.254448	0.488	0.31	8.76591e-31	5
CCND1	1.27202e-34	0.25099	0.803	0.683	2.20466e-30	5
CORO2A	3.62041e-34	0.254677	0.421	0.252	6.2749e-30	5
MELTF	4.24476e-34	0.289004	0.52	0.358	7.35702e-30	5
PCDH7	4.367e-34	0.266103	0.492	0.317	7.56889e-30	5
PSMB2	6.85297e-34	0.318174	0.672	0.569	1.18776e-29	5
APOL2	1.40696e-33	0.279231	0.536	0.385	2.43855e-29	5
EDIL3	1.86017e-33	0.264251	0.639	0.477	3.22404e-29	5
PDGFC	2.37906e-33	0.283488	0.653	0.514	4.12338e-29	5
ST3GAL1	4.59884e-33	0.263935	0.431	0.271	7.97071e-29	5
LPCAT2	3.41286e-30	0.262721	0.434	0.281	5.91516e-26	5
ADAM10	2.31796e-29	0.277099	0.638	0.529	4.01748e-25	5
PRKACB	1.00487e-27	0.268043	0.493	0.363	1.74164e-23	5
PLAAT3	1.33142e-27	0.259123	0.657	0.528	2.30762e-23	5
EPSTI1	4.28751e-27	0.251388	0.45	0.304	7.43111e-23	5
PRNP	3.06941e-26	0.254693	0.672	0.576	5.31991e-22	5
APCDD1	3.00991e-23	0.254503	0.523	0.4	5.21678e-19	5
DNAJB1	4.02779e-22	0.254351	0.614	0.537	6.98096e-18	5
CCL19	0	1.93155	0.925	0.185	0	6
CCL21	0	1.81893	0.927	0.188	0	6
GPX3	0	1.42888	0.99	0.607	0	6
C7	0	1.32283	1	0.731	0	6
C3	0	1.23143	1	0.979	0	6
PTGDS	0	1.22153	0.992	0.774	0	6
FBLN1	0	1.16064	0.999	0.893	0	6
CFD	0	1.14302	0.939	0.419	0	6
MFAP4	0	1.10618	0.966	0.524	0	6
PLA2G2A	0	1.1061	0.687	0.065	0	6
ACKR1	0	1.06104	0.789	0.18	0	6
CCL5	0	1.02342	0.857	0.311	0	6
MGP	0	1.0059	1	0.977	0	6
IGFBP4	0	0.997244	1	0.99	0	6
FOSB	0	0.933855	0.77	0.14	0	6
TNXB	0	0.867751	0.855	0.255	0	6
SLIT3	0	0.831394	0.802	0.21	0	6
PLAC9	0	0.824775	0.878	0.328	0	6
PGC	0	0.823173	0.543	0.074	0	6
PI16	0	0.803213	0.69	0.117	0	6
CST3	0	0.774307	1	1	0	6
TBC1D10C	0	0.661931	0.632	0.137	0	6
NGFR	0	0.6534	0.732	0.184	0	6
TPSAB1	0	0.617934	0.605	0.112	0	6
GZMK	0	0.559123	0.514	0.091	0	6
RPL10	0	0.528315	1	1	0	6
PPY	0	0.434299	0.996	0.476	0	6
HLA-DRB1	3.27987e-302	0.877294	0.999	0.939	5.68468e-298	6
TRBC1	2.02855e-297	0.770428	0.695	0.195	3.51588e-293	6
IFITM3	7.37032e-297	0.700571	1	0.993	1.27742e-292	6
DPT	1.12674e-292	0.731168	0.813	0.235	1.95287e-288	6
RPL18A	1.36782e-290	0.535422	1	1	2.3707e-286	6
CD74	1.69286e-290	0.699371	1	0.995	2.93406e-286	6
FXYD1	4.76731e-285	0.648407	0.715	0.193	8.2627e-281	6
ZAP70	1.71674e-282	0.512155	0.509	0.098	2.97546e-278	6
[truncated: 6,093 more rows]

## Sheet: ssGSEA of CAFs
Region Name	myCAF	iCAF
AAACAAGTATCTCCCA-1	0.447575	0.27907
AAACACCAATAACTGC-1	0	0
AAACAGCTTTCAGAAG-1	0.80517	0.0368775
AAACAGGGTCTATATT-1	0.682287	0.148447
AAACAGTGTTCCTGGG-1	0	0
AAACATGGTGAGAGGA-1	0	0
AAACATTTCCCGGATT-1	0.541813	0.0704522
AAACCGGGTAGGTACC-1	0	0
AAACCGTTCGTCCAGG-1	0.422939	0
AAACCTAAGCAGCCGG-1	0.230992	0.225571
AAACCTCATGAAGTTG-1	0	0
AAACGAAGATGGAGTA-1	0.660258	0.142654
AAACGAGACGGTTGAT-1	0	0
AAACGGGCGTACGGGT-1	0.394605	0
AAACGGTTGCGAACTG-1	0	0
AAACTCGGTTCGCAAT-1	0	0
AAACTCGTGATATAAG-1	0	0
AAACTGCTGGCTCCAA-1	0.496943	0.0463565
AAACTTAATTGCACGC-1	0	0
AAACTTGCAAACGTAT-1	0	0
AAAGAATGACCTTAGA-1	0	0
AAAGAATGTGGACTAA-1	0	0
AAAGACTGGGCGCTTT-1	0.794618	0.0758646
AAAGGCCCTATAATAC-1	0	0
AAAGGCTACGGACCAT-1	0.23713	0.113393
AAAGGCTCTCGCGCCG-1	0.579558	0
AAAGGGATGTAGCAAG-1	0	0
AAAGGGCAGCTTGAAT-1	0	0
AAAGTAGCATTGCTCA-1	0	0
AAAGTCGACCCTCAGT-1	0.803214	0.0286808
AAAGTGTGATTTATCT-1	0.133719	0.178552
AAATACCTATAAGCAT-1	0	0
AAATAGCTTAGACTTT-1	0	0
AAATAGGGTGCTATTG-1	0	0
AAATCCGATACACGCC-1	0.453331	0.0624168
AAATCGCGGAAGGAGT-1	0.608638	0.171022
AAATCGTGTACCACAA-1	0	0
AAATCTAGCCCTGCTA-1	0.519611	0.122533
AAATCTGCCCGCGTCC-1	0.473796	0.240901
AAATGACTGATCAAAC-1	0	0
AAATGATTCGATCAGC-1	0	0
AAATGCTCGTTACGTT-1	0.348805	0.00883317
AAATGGCCCGTGCCCT-1	0.479301	0
AAATGGTCAATGTGCC-1	0.645491	0.0562221
AAATTAACGGGTAGCT-1	0	0
AAATTAATAAGCGCGA-1	0.728739	0.0419143
AAATTACCTATCGATG-1	0	0
AAATTGATAGTCCTTT-1	0	0
AAATTTGCGGGTGTGG-1	0	0
AACAACTGGTAGTTGC-1	0	0
AACAATACATTGTCGA-1	0.503757	0.111638
AACAATTACTCTACGC-1	0.690745	0
AACACACGCTCGCCGC-1	0.415374	0.0541531
AACACGAGACGCGGCC-1	0	0
AACAGCTGTGTGGCAA-1	0.211958	0
AACAGGAAATCGAATA-1	0	0
AACAGGATGGGCCGCG-1	0.714671	0.107706
AACAGGTAGTATGGAT-1	0.3047	0.16857
AACATAGCGTGTATCG-1	0.473401	0.267939
AACATATCAACTGGTG-1	0	0
AACATTGAAGTTGATC-1	0	0
AACATTGTGACTCGAG-1	0.63667	0.222659
AACCAAGACTTCTCTG-1	0.623825	0
AACCATAGGGTTGAAC-1	0	0
AACCATGGGATCGCTA-1	0	0
AACCCAGAGACGGAGA-1	0	0
AACCCATCCCATGATC-1	0.345833	0.0948418
AACCCGACAACCCGTG-1	0	0
AACCCGAGCAGAATCG-1	0.143802	0.227948
AACCCGCTGTATTCCA-1	0	0
AACCGAGCTTGGTCAT-1	0	0
AACCGCTAAGGGATGC-1	0.38487	0.0930917
AACCTCGCTTTAGCCC-1	0.574677	0.234513
AACCTTTAAATACGGT-1	0	0
AACCTTTACGACGTCT-1	0	0
AACGAAAGTCGTCCCA-1	0.671174	0
AACGATAATGCCGTAG-1	0	0
AACGATAGAAGGGCCG-1	0	0
AACGATATGTCAACTG-1	0	0
AACGCATGATCTGGGT-1	0	0
AACGCGACCTTGGGCG-1	0.612002	0.252413
AACGCGGTCTCCAGCC-1	0	0
AACGCTGTTGCTGAAA-1	0.256882	0.0212715
AACGGACGTACGTATA-1	0.32742	0.126021
AACGGCCATCTCCGGT-1	0.442162	0.0383875
AACGTACTGTGGGTAC-1	0.267546	0.000599281
AACGTCAGACTAGTGG-1	0.529824	0
AACGTCATCCGGCTTG-1	0	0
AACGTCGCTGCACTTC-1	0	0
AACGTGCGAAAGTCTC-1	0	0
AACGTTATCAGCACCT-1	0.544488	0.08118
AACTACCCGTTTGTCA-1	0.346386	0.334701
AACTAGGCTTGGGTGT-1	0	0
AACTCAAGTTAATTGC-1	0	0
AACTCCAGAGCGTGTT-1	0	0
AACTCTCAATAGAGCG-1	0	0
AACTCTCAGTGTGCTC-1	0.640617	0.152098
AACTGATATTAGGCCT-1	0	0
AACTGGGTCCCGACGT-1	0	0
AACTTCTGCGTCTATC-1	0	0
AACTTGCCCGTATGCA-1	0.531388	0.128964
AACTTGCGTTCTCGCG-1	0.537049	0.00423877
AACTTTACGGGAGCTT-1	0	0
AAGAAAGTTTGATGGG-1	0.550388	0.22468
AAGAAGGATCAGTTAG-1	0	0
AAGACATACGTGGTTT-1	0	0
AAGACCAAATAACTCA-1	0.590602	0
AAGACCCAACTGAACA-1	0.462898	0.0201335
AAGACTGCAAGCTACT-1	0.462214	0.0475058
AAGAGATGAATCGGTA-1	0	0
AAGAGCTCTTTATCGG-1	0.624793	0.112812
AAGAGGATGTACGCGA-1	0	0
AAGAGGCATGGATCGC-1	0	0
AAGAGGCCCTTTGGAA-1	0.431273	0.125739
AAGATGGCACCGGACC-1	0	0
AAGATTGGCGGAACGT-1	0	0
AAGCACCCTGCGTATC-1	0.545589	0.059121
AAGCATACTCTCCTGA-1	0	0
AAGCCACTTGCAGGTA-1	0.0224296	0.421113
AAGCCGAAGCGGTTTA-1	0.0456171	0.155145
AAGCCGCCGTGAAATC-1	0	0
AAGCGCAGGGCTTTGA-1	0	0
AAGCGTCCCTCATCGA-1	0	0
AAGCTAGATCGAGTAA-1	0	0
AAGCTATGGATTGACC-1	0.364113	0.220765
AAGCTCGTGCCAAGTC-1	0	0
AAGCTCTTTCATGGTG-1	0.342552	0.0592029
AAGGAGCGGTTGGTGC-1	0.513764	0.113356
AAGGATCGATCGCTTG-1	0	0
AAGGCGCGTAAAGCTT-1	0.588842	0.0232942
AAGGCTGTGCTCATCG-1	0.328821	0.222122
AAGGGAACGACTGGCT-1	0	0
AAGGGACAGATTCTGT-1	0	0
AAGGGACTATGCATTC-1	0	0
AAGGGTTTGATTTCAG-1	0.484879	0.100872
AAGGTATCCTAATATA-1	0	0
AAGGTGATAAACCAGC-1	0.266337	0.0726111
AAGTAGAAGACCGGGT-1	0	0
AAGTAGTGACGCGAGG-1	0.61477	0
AAGTCAATTGTCGTCA-1	0	0
AAGTCTTCTGTGGCCT-1	0.427596	0.126091
AAGTGACGACCGAATT-1	0.461122	0.101218
AAGTGAGTCGGGTTTA-1	0	0
AAGTGCAAAGGTAGAC-1	0.304561	0
AAGTGCCTTGACTGTA-1	0	0
AAGTGCGTTAGAATCT-1	0	0
AAGTGCTTCTCTATTG-1	0	0
AAGTGTTTGGAGACGG-1	0	0
AAGTTCACTCCAAGCT-1	0.353433	0
AAGTTCAGTCTGCGTA-1	0	0
AAGTTCGGCCAACAGG-1	0	0
AAGTTGTGATGTTATA-1	0	0
AAGTTTATGGGCCCAA-1	0	0
AATAACAACGCTCGGC-1	0	0
AATAACACTAGAACAA-1	0.407867	0
AATAACGTCGCGCCCA-1	0	0
AATACAATGTTTCAGG-1	0	0
AATACCGGAGGGCTGT-1	0	0
AATACCTGATGTGAAC-1	0	0
AATAGAACAGAGTGGC-1	0.333182	0.234084
AATAGAATCTGTTTCA-1	0	0
AATAGCTACCGCGTGC-1	0	0
AATAGGCACGACCCTT-1	0.0585819	0.206289
AATAGTCCGTCCCGAC-1	0.467734	0.00281069
AATATCGAATCAATGC-1	0.0225471	0.12901
AATATCGAGGGTTCTC-1	0	0
AATATTGGAGTATTGA-1	0.701864	0
AATCAGGTTTCATTTA-1	0.264715	0.0864056
AATCATGTAAAGACTC-1	0.444002	0.0112375
AATCCCGCTCAGAGCC-1	0	0
AATCGAGGTCTCAAGG-1	0.48361	0.157579
AATCGCCTCAGCGCCA-1	0	0
AATCGCGCAGAGGACT-1	0	0
AATCGGTATAGCCCTC-1	0	0
AATCGTGAGCCGAGCA-1	0.167407	0.140389
AATCTAGGTTTACTTG-1	0.334092	0.0872922
AATCTATGCCGGAGCC-1	0	0
AATCTCTACTGTGGTT-1	0.727621	0
AATCTGCGTTGGGACG-1	0	0
AATCTGGCTTTCTAGT-1	0.545042	0.050394
AATGACAGCAATGTCT-1	0	0
AATGACGTAGGATGTC-1	0	0
AATGACTGTCAGCCGG-1	0	0
AATGAGTTCGCATATG-1	0.415355	0
AATGATGATACGCTAT-1	0	0
AATGATGCGACTCCTG-1	0	0
AATGCAACCGGGTACC-1	0	0
AATGCACCAAGCAATG-1	0	0
AATGGTCCACCGTTCA-1	0	0
AATGGTTCTCACAAGC-1	0.515308	0.0568492
AATGTATGGCACTGTA-1	0	0
AATGTGCCCGAGGTGT-1	0	0
AATGTGCTAATCTGAG-1	0	0
AATGTTAAGACCCTGA-1	0.42759	0.123701
AATGTTGTCGTGAGAC-1	0	0
AATTAAAGGTCGGCGT-1	0	0
AATTAACGGATTTCCA-1	0	0
AATTACGAGACCCATC-1	0.64419	0.0345185
AATTACTCGTACGCTC-1	0	0
AATTAGCGCTGCAGCG-1	0	0
AATTATACCCAGCAAG-1	0	0
AATTCATAAGGGATCT-1	0	0
AATTCATTGTCATGCA-1	0	0
AATTCCAAGCATGTAC-1	0.680361	0
AATTCGATTCGAGGAT-1	0	0
AATTCTAGAGTTAGGC-1	0	0
AATTGAACGCTCTGGT-1	0	0
AATTGCAGCAATCGAC-1	0	0
AATTGCGTGGATTACA-1	0	0
ACAAACCATGCGTCCT-1	0	0
ACAAACTCCATCAGAG-1	0	0
ACAAAGAAGGTAGGCC-1	0.702237	0
ACAAAGCATGACCTAG-1	0.42835	0
ACAAATCGCACCGAAT-1	0	0
ACAAATGGTAGTGTTT-1	0	0
ACAACAGCATGAGCTA-1	0.574172	0.043189
ACAACGGTCCCTGCGA-1	0.495428	0
ACAAGCAGTGCCTAGC-1	0.636097	0
ACAAGGAAATCCGCCC-1	0.63225	0
ACAAGGACAAGAGGTT-1	0.620792	0.00487545
ACAAGGATGCTTTAGG-1	0.403738	0.122738
ACAAGGGCAGGCTCTG-1	0.453651	0
ACAAGTAATTGTAAGG-1	0.505053	0.37681
ACAATAGTCGTACGTT-1	0.713081	0
ACAATCCATTTAAACC-1	0	0
ACAATGAATACGGAGA-1	0	0
ACAATTGTGTCTCTTT-1	0.420093	0.0631092
ACAATTTAGGAGGCTC-1	0	0
ACAATTTGAGCAGTGG-1	0	0
ACACAAAGACGGGTGG-1	0	0
ACACACCAGGACCAGT-1	0.208289	0.159878
ACACATGATCAAATCT-1	0	0
ACACATTTCCGTAGAC-1	0	0
ACACCCAGCATGCAGC-1	0	0
ACACCCGAGAAATCCG-1	0.500203	0
ACACCGGTCTGACCGC-1	0	0
ACACCTTAAGTAGGGC-1	0	0
ACACCTTACTACTTGC-1	0	0
ACACGAGACTCCTTCT-1	0	0
ACACGGGAACTTAGGG-1	0	0
ACACGTAGGCCACAAG-1	0.452897	0.147171
ACACTCCAATGTCACT-1	0.446521	0.0183872
ACACTGATCAAGGTGT-1	0.379699	0.209144
ACACTGGGACAGTCGT-1	0.482764	0.110005
ACAGAACTGAGAACAA-1	0.599613	0
ACAGCGACATTCTCAT-1	0.511215	0.10494
ACAGGCACGGATCCTT-1	0.67198	0.0931224
ACAGGCTTGCCCGACT-1	0	0
ACAGGTGGAGGTGAGG-1	0.320066	0.221722
ACAGTAATACAACTTG-1	0.615817	0
ACATAAGTCGTGGTGA-1	0.267189	0.084595
ACATAATAAGGCGGTG-1	0	0
ACATCAGCTGGGACGC-1	0	0
ACATCCCGGCCATACG-1	0.371998	0
ACATCGATCGTTTACC-1	0.318596	0.112936
ACATCGCAATATTCGG-1	0.264876	0.306708
ACATCGGTCAGCCGCG-1	0.459867	0.0262901
ACATCGTATGCAATGG-1	0	0
ACATGCTTACGGCAGC-1	0.356884	0.065434
ACATTAGTTTATATCC-1	0	0
ACATTCGCGCGGAATA-1	0.0714369	0.182199
ACATTTGAAACCTAAC-1	0	0
ACCAACACCACACACT-1	0	0
ACCAACCGCACTCCAC-1	0.444255	0.0527563
ACCAACGCTTATTTAT-1	0.62452	0.22846
ACCAAGAACGCGTGTC-1	0	0
ACCAAGTCATCGGCAG-1	0	0
ACCAATATGCAAGTTA-1	0.493022	0
ACCACAAGTTTCTATC-1	0.542917	0.0583497
ACCACACGGTTGATGG-1	0.272716	0.240173
ACCACGTGCAGCTATA-1	0.48191	0.0353383
ACCAGACCATAACAAC-1	0.658105	0.0453943
ACCAGTGCGGGAGACG-1	0	0
ACCATCCGCCAACTAG-1	0.607008	0
ACCATCGTATATGGTA-1	0	0
ACCCAACGCCCGTGGC-1	0	0
ACCCACCTACATGCTC-1	0.411807	0.104039
ACCCATCTTGAGGGTA-1	0	0
ACCCATTTGTCCCTCT-1	0.48855	0.131985
ACCCGAGCGAAATTAC-1	0	0
ACCCGATTGGTTCCGA-1	0	0
ACCCGGAAACTCCCAG-1	0	0
ACCCGGTTACACTTCC-1	0	0
ACCCGTAGCAGAGAAT-1	0.356851	0.162228
ACCCGTAGTCTAGTTG-1	0	0
ACCCGTGTCATCAGTA-1	0.294151	0.174515
ACCCTATAGGACTGAG-1	0.426009	0.0797491
ACCCTATGCCATATCG-1	0	0
ACCCTCCCGTCAGGGC-1	0.442126	0.30846
ACCCTCCCTTGCTATT-1	0	0
ACCGAAGAGTCTGGTT-1	0.640519	0
ACCGACACATCTCCCA-1	0	0
ACCGACTGAGTCCCAC-1	0.411367	0.140848
ACCGAGTCTCCTTATT-1	0.378797	0.140083
ACCGATGGTAGCATCG-1	0	0
ACCGCAATAACTGCCT-1	0	0
ACCGCGGTGGAAGTCG-1	0.322076	0.381412
ACCGCTAGTCATTGGT-1	0.210077	0.306438
ACCGGGCCTTTGTTGA-1	0	0
ACCGGTCAGGTACACC-1	0	0
ACCGTCCACTGGGCCC-1	0	0
ACCGTGACCACGTGGG-1	0.268753	0
ACCTAAGTACCTTTCA-1	0	0
ACCTAATCGACTTCCT-1	0.757159	0
ACCTACAGTATGTGGT-1	0	0
ACCTACTATAAATCTA-1	0	0
ACCTCCGCCCTCGCTG-1	0.386601	0.323253
ACCTCCGTTATTCACC-1	0	0
ACCTCGAACTTATGCT-1	0	0
ACCTGCGTGTCATGTT-1	0.62369	0
ACGAAATGGGCGGCAC-1	0.807125	0.0772679
ACGACTCTAGGGCCGA-1	0.478193	0.214925
ACGACTGGTCATACTC-1	0	0
ACGAGGATACCACTCT-1	0.678466	0
ACGAGGTTTACAACGT-1	0.585195	0.210961
ACGAGTACGGATGCCC-1	0	0
ACGATACATAGAACTA-1	0.338663	0.0336565
ACGATCATACATAGAG-1	0	0
ACGATGCATATGTTAT-1	0	0
ACGCAAACTAATAGAT-1	0	0
ACGCAATCACTACAGC-1	0	0
ACGCATACGTTTACTA-1	0.47112	0.18338
ACGCATTCGTGAGTAC-1	0	0
ACGCCACTCGAAACAG-1	0	0
ACGCCAGATGATTTCT-1	0	0
ACGCCAGTGCGTTTGC-1	0	0
ACGCCGCTAGACGACC-1	0.482258	0.0518987
ACGCGAAGTCAGACGA-1	0	0
ACGCGCTACACAGGGT-1	0	0
ACGCGGGCCAAGGACA-1	0	0
ACGCGTTTCTTAAGAG-1	0.705255	0
ACGCTAGTGATACACT-1	0	0
ACGCTGTGAGGCGTAG-1	0.772994	0
ACGGAACACGAGTGCC-1	0	0
ACGGAATTTAGCAAAT-1	0.52774	0
ACGGACGCAGCGACAA-1	0.468283	0.212793
ACGGACTCTCAAAGCG-1	0.522793	0
ACGGAGCGCAAATTAC-1	0	0
ACGGATGGTGCGGATA-1	0.355991	0.0614568
ACGGCACTTGCTTGGG-1	0	0
ACGGCCAACATGGACT-1	0	0
ACGGCGACGATGGGAA-1	0	0
ACGGCTGGATGTAGAA-1	0	0
ACGGGAGTGTCGGCCC-1	0.485066	0
ACGGGTCATGTGACTT-1	0	0
ACGGGTTGTGACCTGT-1	0.336647	0.245098
ACGGTACAGTTCAATG-1	0.465268	0.170173
ACGGTCACCGAGAACA-1	0	0
ACGTACTTTGGCACGG-1	0.230869	0.0921482
ACGTAGATTGCTGATG-1	0	0
ACGTAGGAGAGTCGCT-1	0	0
ACGTCGGGCAACTCGG-1	0.461559	0.10737
ACGTCTCGTTCCGGGA-1	0.673425	0
ACGTGACAAAGTAAGT-1	0.469231	0.178545
ACGTGCGCCTCGTGCA-1	0	0
ACGTTAATGTCGAAGA-1	0	0
ACGTTAGATTTGCCCG-1	0	0
ACGTTATTGGTCACTC-1	0.380568	0.0439636
ACGTTCACTATGCCGC-1	0.276199	0.233931
ACGTTCGCAATCAATT-1	0	0
ACGTTCGTTCAGGAAA-1	0.458209	0
ACGTTCTGTACAAGTC-1	0.608486	0.15628
ACGTTGTCGTTGAAAG-1	0.547895	0.311353
ACTACAAAGAGAGGTG-1	0	0
ACTACATCCCGACAAG-1	0	0
ACTACCAGCTCTCTGG-1	0.654404	0.132352
ACTACCATCCGAGGGC-1	0.551231	0.322045
ACTACGCGTTAGAATT-1	0.570493	0
ACTAGTTGCGATCGTC-1	0.309851	0.115251
ACTATCCAGGGCATGG-1	0	0
ACTATCTGCCCGCGTA-1	0.446135	0.1214
ACTATGTCCAGCTGCC-1	0	0
ACTATTTCCGGGCCCA-1	0	0
ACTCAAGTGCAAGGCT-1	0.458917	0
ACTCAATAAAGGCACG-1	0	0
ACTCATGGCAGCCTTC-1	0	0
ACTCCAATATCATCAT-1	0	0
ACTCCCATTCCTAAAG-1	0.538551	0
ACTCCCGAATTCGTTT-1	0	0
ACTCCCTAATGCTAAA-1	0	0
ACTCCCTAGAATAGTA-1	0	0
ACTCCGGCCGACCACT-1	0.612297	0.242713
ACTCGATGTATTTCAT-1	0	0
ACTCGCCGTTCGATAA-1	0	0
ACTCGTAACCCGTCCT-1	0.421719	0
ACTCGTCAGTAATCCC-1	0	0
ACTCTCTGACTTAGGT-1	0.575117	0.0450827
ACTCTGACCTAATAGA-1	0.683889	0.167218
ACTCTTGTATAGTAAC-1	0.536971	0.0995659
ACTGAAACGCCGTTAG-1	0.607661	0
ACTGAATGGCGAAAGT-1	0	0
ACTGCCCGCCATTCTC-1	0.624527	0.0728118
ACTGCCGTCGTAACTC-1	0	0
ACTGCTCGGAAGGATG-1	0.516549	0.053547
ACTGGGATGCCAGTGC-1	0	0
ACTGTACGATACACAT-1	0	0
ACTGTAGCACTTTGGA-1	0	0
ACTGTCCAGGATTATA-1	0.360293	0.0756211
ACTGTCTTCTTTAGAA-1	0	0
ACTGTGCTAGTAGATC-1	0	0
ACTTACGCATCCACGC-1	0.582397	0
ACTTAGTACGACAAGA-1	0	0
ACTTATACTTACCCGG-1	0	0
ACTTATTAGGATCGGT-1	0	0
ACTTATTTATGTGCCA-1	0.400351	0
ACTTCAGGCTGATCCC-1	0	0
ACTTCCAGTGGAAGCT-1	0.475397	0.188327
ACTTCCATGCGGGACA-1	0.614465	0.0830024
ACTTCGCCATACGCAC-1	0.31335	0.0584409
ACTTGACTCCCTCTTT-1	0	0
ACTTGCTCTATCTACC-1	0.500267	0.125752
ACTTGGGACCCGGTGG-1	0.395075	0.0666555
ACTTGGGCTTTCGCCA-1	0	0
ACTTGTAGTCCCTTCA-1	0.553996	0.00603038
ACTTGTGGATGGAACG-1	0.449165	0
ACTTGTTACCGGATCA-1	0	0
ACTTTACCCTCATGAA-1	0	0
ACTTTATACACCACTT-1	0.490699	0.215197
ACTTTCCTATAGCTTC-1	0.421096	0
ACTTTGACTGCATCCT-1	0.749786	0
ACTTTGGTCGTGCTCC-1	0	0
AGAACACGGCGATGGT-1	0.515745	0.341222
AGAACCCTCAATTGGG-1	0	0
AGAACGTGGTACATTC-1	0	0
AGAACTGTACTTTGTA-1	0.503015	0.167145
AGAAGAGCGCCGTTCC-1	0	0
AGAAGGTACACTTCAC-1	0.343891	0.0740154
AGAAGGTTGCCGAATT-1	0	0
AGAAGGTTGTAGGTCG-1	0	0
AGAAGTGATTCGTGAT-1	0	0
AGAATAAATCTTCAGG-1	0.749859	0
AGAATACAGGCTATCC-1	0	0
AGAATTATGGATTCGA-1	0	0
AGAATTGTTTGACATA-1	0	0
AGACAGCTCAGAATCC-1	0.429155	0.125003
AGACCAAACCACACCT-1	0.235473	0.284531
AGACCATGGGATACAA-1	0.548648	0.0184582
AGACCCACCGCTGATC-1	0	0
AGACCCGCCCTCCTCG-1	0	0
AGACCGCTCCGCGGTT-1	0.302994	0.0659289
AGACCGGGAAACCCTG-1	0.644149	0
AGACGAAGTGCCGGTC-1	0.455007	0
AGACGACGATGCCGCT-1	0.290944	0
AGACTAGCCTTCCAGA-1	0.297889	0.0491353
AGACTGTTACCGGGTC-1	0	0
AGAGAAACACCAGAAA-1	0	0
AGAGAACCGTCTAGGA-1	0	0
AGAGAAGGAGTACAAT-1	0.450791	0
AGAGATCTCTAAAGCG-1	0.500995	0.0441922
AGAGCAGTTATGAGAC-1	0	0
AGAGCCGCCGAGATTT-1	0.523691	0.323492
AGAGCGGGCTAATCAT-1	0	0
AGAGCGTACAAGCTCG-1	0	0
AGAGGCTTCGGAAACC-1	0.349128	0.0885294
AGAGTAAACTTCACTA-1	0.275705	0.136353
AGATAACTTCAGGGCC-1	0.688567	0.015986
AGATAATCACACCTAT-1	0.452874	0.150208
AGATACCAATAGAACC-1	0.324049	0.0031152
AGATACCGGTGTTCAC-1	0	0
AGATACGACTTCATAT-1	0	0
AGATACTCAAGATCGA-1	0	0
AGATATAATACGACTA-1	0	0
AGATCGTGCATAAGAT-1	0	0
AGATCTCAGGTGTGAT-1	0.465997	0.0502178
AGATCTGGAGAGGATA-1	0.552441	0.196784
AGATGACTCGCCCACG-1	0	0
AGATGATGGAGTCTGG-1	0	0
AGATGCAAGACGTGCA-1	0	0
AGATGCATCCTGTGTC-1	0.305913	0
AGATTATAGGACGTTT-1	0	0
AGATTCACAACCGATA-1	0.52542	0.100957
AGCAAAGGCCGCTAGT-1	0.684435	0.013137
AGCAACATATCTTATT-1	0	0
AGCAACCGAAAGTAAT-1	0	0
AGCACACGTTTAGACT-1	0	0
AGCACCAGTACTCACG-1	0.23753	0
AGCACTACCGGCCTGT-1	0	0
AGCACTACCTCACCAG-1	0	0
AGCACTTAAGGACGCC-1	0.504177	0.00836188
AGCAGAAGGAGAAAGA-1	0	0
AGCAGCCAGATGAATA-1	0.621594	0
AGCAGTCGAAGCATGC-1	0.302708	0.15575
AGCATATCAATATGCT-1	0.35787	0.154573
AGCATCATTTCGAAAG-1	0.286889	0
AGCATCGTCGATAATT-1	0	0
AGCATTACGAGGCAAG-1	0	0
AGCCAAGCTTTGTGTC-1	0	0
AGCCACAGGTTACCCG-1	0	0
AGCCACTCCCGTGCTT-1	0.425322	0.0686077
AGCCATATAGTATGTG-1	0	0
AGCCCATACATGTAAG-1	0.643157	0
AGCCCGCAACAAGCAG-1	0.28298	0.344524
AGCCCGCACTACAATG-1	0	0
AGCCCGGCATTAGAGG-1	0	0
AGCCCGGTAGCCTGTA-1	0.564101	0.054547
AGCCCTAAGCGAAGTT-1	0	0
AGCCCTCCCTGGTGGC-1	0.402596	0.000142501
AGCCCTTCTAATCCGA-1	0	0
AGCCGCAAATTCAAAT-1	0.386471	0.0517499
AGCCGTGGCTAAATGT-1	0.23201	0
AGCCTAATACCCACGT-1	0.451327	0
AGCCTTAAAGCGGAAG-1	0.300641	0.101056
AGCCTTGTCACTGATA-1	0.298656	0.220238
AGCGACAGGAACGGTC-1	0.319032	0.0257171
AGCGACATCCCATTCA-1	0	0
AGCGACCAACGATATT-1	0	0
AGCGACTTTGAAGACA-1	0.189684	0.340088
AGCGAGACGTGAAGGC-1	0	0
AGCGATGCGCCTAATA-1	0.706711	0.0319002
AGCGCATAATGAATCG-1	0.369827	0
AGCGCGGGTGCCAATG-1	0	0
AGCGGACACTTCGTAG-1	0	0
AGCGGCGGTTAGCGGT-1	0.382757	0.22365
AGCGGGAAGGGTCCAT-1	0	0
AGCGGGTCTGACACTC-1	0	0
AGCGTGGTATTCTACT-1	0.639229	0
AGCTAACAAGCAATGT-1	0.433557	0
AGCTAAGCTCCGTCCG-1	0.435407	0.477162
AGCTAAGTACGCAGGC-1	0.457581	0.141802
AGCTAGAAGCAGAAGT-1	0	0
AGCTATTTAATCCAAC-1	0	0
AGCTCCATATATGTTC-1	0.315125	0.200043
AGCTCCTTCGCACATC-1	0	0
AGCTCTAGACGTTCCA-1	0	0
AGCTCTTCCCAGTGCA-1	0	0
AGCTCTTCGTAACCTT-1	0	0
AGCTCTTTACTCAGTT-1	0	0
AGCTGAAGTAAACCAA-1	0	0
AGCTGTAACCTCAATC-1	0	0
AGCTTCTTCTCGAGCA-1	0.520344	0.0580251
AGCTTGATCAGGGTAG-1	0.653212	0.339746
AGCTTGATCTTAACTT-1	0.544189	0.0339576
AGGAAGCTGTCCGCCG-1	0	0
AGGACAGTCGAATCCC-1	0	0
AGGACATCGCACGTCG-1	0.68523	0.033432
AGGACGACCCATTAGA-1	0	0
AGGACGCTCGATGTTG-1	0	0
AGGAGCGTTTATTATC-1	0	0
AGGAGGCCTTCGCGCG-1	0.245927	0
AGGATAAAGTCGGGAT-1	0	0
AGGATATAGGGATTTA-1	0	0
AGGATATCCGACTGCA-1	0.3875	0.209154
AGGATCACGCGATCTG-1	0.630354	0
AGGCAGATGCGTAAAC-1	0	0
AGGCAGGGAGCGTACT-1	0.532417	0
AGGCATTGTCGTAGGG-1	0	0
AGGCCACCCGTTATGA-1	0	0
AGGCCCATTGTACAGG-1	0	0
AGGCCCTAGAACGCCA-1	0	0
AGGCCTATCATACCAA-1	0	0
AGGCCTGAGAATCTCG-1	0	0
AGGCGGTTTGTCCCGC-1	0	0
AGGCTATGGTTAGCTT-1	0	0
AGGCTTAAGTTGCACA-1	0	0
AGGCTTCCCGAAGAAG-1	0.618873	0
AGGCTTGCTAGACACC-1	0.332222	0.11832
AGGGACCGGCTGCGTT-1	0	0
AGGGACTCTACGCGAC-1	0.372037	0
AGGGAGACATACTTCG-1	0	0
AGGGCGAGCAGCTGAT-1	0	0
AGGGCGTGATCGGCTA-1	0	0
AGGGCTGCAGTTACAG-1	0	0
AGGGTCAGAGCACTCG-1	0	0
AGGGTGCCGTTCTTTA-1	0	0
AGGGTGCTCTCGAGGG-1	0	0
AGGGTGGATAGTGCAT-1	0	0
AGGGTTCAGACGGTCC-1	0	0
AGGGTTCCCTTTGGTT-1	0	0
AGGGTTTAGTTCGGGA-1	0	0
AGGTAACCTCCTATTC-1	0	0
AGGTAGATCGAGATAT-1	0	0
AGGTAGGTACAAAGCT-1	0	0
AGGTATAATTGATAGT-1	0	0
AGGTCAGGTGAGAGTG-1	0.793604	0
AGGTCGCGGAGTTACT-1	0	0
AGGTGCACGTCCACAT-1	0	0
AGGTGGTGACCTTCGC-1	0.324873	0
AGGTGTATCGCCATGA-1	0	0
AGGTTCTCCTTTCCGG-1	0.357527	0.104521
AGGTTGAGGCACGCTT-1	0	0
AGGTTTCACACACCTT-1	0	0
AGTAACTATAGCAGCC-1	0	0
AGTAATCTAAGGGTGG-1	0.569612	0.330214
AGTAATGTCTTGCCGC-1	0	0
AGTAATTTGCAAGCGT-1	0	0
AGTACAGAAGCTTATA-1	0	0
AGTACATCATTTATCA-1	0	0
AGTACGGCCCGTATCG-1	0	0
AGTACGGGCACCTGGC-1	0	0
AGTACTCTTATGCCCA-1	0.414302	0.0443249
AGTAGAAGGCGCCTCA-1	0	0
AGTATAATACTAGGCA-1	0	0
AGTATACACAGCGACA-1	0	0
AGTATGCTGGAGACCA-1	0	0
AGTATTTGGCACGACC-1	0.513574	0.090845
AGTCAAATGATGTGAT-1	0	0
AGTCAACACCACCATC-1	0	0
AGTCAAGATGACACTT-1	0.409013	0.117394
AGTCACTAGCTCTCGA-1	0.550429	0.121348
AGTCAGCCACCGCCTG-1	0.711437	0.139609
AGTCCCGCCTTTAATT-1	0	0
AGTCGAAACGATTCAG-1	0.511265	0.181485
AGTCGACGGTCTCAAG-1	0	0
AGTCGGCCCAAACGAC-1	0	0
AGTCGGCTCAACTTTA-1	0.650843	0.0508964
AGTCGGTTGCGTGAGA-1	0	0
AGTCGTATAAAGCAGA-1	0.41591	0.0605411
AGTCGTCGACCACCAA-1	0.410059	0.211168
AGTCGTGGGCATTACG-1	0	0
AGTCTAAAGTATACTC-1	0	0
AGTCTCACAAGACTAC-1	0	0
AGTCTGGACATCCTTG-1	0	0
AGTCTTCTCCTCAAAT-1	0	0
AGTCTTTAAAGTGTCC-1	0	0
AGTGAACAAACTTCTC-1	0	0
AGTGACCTACTTTACG-1	0	0
AGTGACTGTGACACAA-1	0	0
AGTGAGACTTCCAGTA-1	0	0
AGTGAGCCTCGCCGCC-1	0	0
AGTGAGTCGAATTAAC-1	0	0
AGTGATAACCTGCGCG-1	0.55685	0.128262
AGTGATATGAGTAGTT-1	0	0
AGTGATTCAAGCAGGA-1	0	0
AGTGCACGCTTAAGAA-1	0.522423	0.250952
AGTGCGTAGCTCGTAA-1	0.389957	0
AGTGCTAAACACAGCA-1	0	0
AGTGCTTGCACGAATA-1	0	0
AGTGGCCCGCAAATGG-1	0.497614	0.277756
AGTGGCGGCAATTTGA-1	0	0
AGTGGCGTCTGAAGGT-1	0.469214	0.0282618
AGTGGCTCCGTCGGCC-1	0.808104	0
AGTGGTGTTACCCGTG-1	0.645804	0.0139035
AGTGGTTGCGTATAGG-1	0	0
AGTGTATTGCGCATTG-1	0	0
AGTGTGCTAAGATCGC-1	0	0
AGTGTGGTCTATTGTG-1	0	0
AGTTAAACACTTGCGA-1	0	0
AGTTAAGCGGTCCCGG-1	0	0
AGTTAAGTCAACCGCT-1	0	0
AGTTACCGCACATGGT-1	0.378936	0.113558
AGTTATTCAGACTGTG-1	0	0
AGTTCCTACAGAATTA-1	0.397983	0.239404
AGTTCCTATTTATGTT-1	0.358234	0.116324
AGTTCTGCGTTGTATC-1	0.467267	0.0462627
AGTTGACGGTCCTTGC-1	0	0
AGTTGCGGTCCTCAAC-1	0	0
AGTTGCTGACTGATAT-1	0.437119	0.000524094
AGTTGGCAAGGCTAGA-1	0	0
AGTTTGCACCTGCCTC-1	0.556811	0
AGTTTGGCACGGGTTG-1	0	0
AGTTTGGCCAGACCTA-1	0	0
ATAAACGGACCCGTAA-1	0	0
ATAAACGTTGCACCAC-1	0.440808	0.210397
ATAAAGGCTCGGTCGT-1	0.552899	0
ATAAATATTAGCAGCT-1	0	0
ATAACGCCGGAGGGTC-1	0	0
ATAACGGAGTCCAACG-1	0	0
ATAAGGTGGAGAACAT-1	0	0
ATAAGTAGGATTCAGA-1	0	0
ATAAGTAGGGCGACTC-1	0	0
ATAAGTTACCGCGACG-1	0	0
ATAATACCGTTAGCCG-1	0.159612	0
ATAATAGCTGTTGAAT-1	0	0
ATAATAGTGTAGGGAC-1	0.498886	0.0506162
ATAATCTTGGAGAACC-1	0.672637	0.013755
ATAATTAGCTAAGTAG-1	0	0
ATACAGCGTCCACTGA-1	0	0
ATACAGGCCCTCCAAT-1	0	0
ATACCACGGGCAACTT-1	0	0
ATACCCTCCCGGCCAA-1	0.707044	0.182036
ATACCTAACCAAGAAA-1	0.212051	0.0145478
ATACGAGGTTTGTAAG-1	0	0
ATACGCCGGCGAAACC-1	0.350397	0.0214933
ATACGGAACGTCGTTT-1	0	0
ATACGGGTTTCGATTG-1	0.29165	0.0242394
ATACGGTGAAGATGCA-1	0	0
ATACGTACTTAGCCAC-1	0	0
ATACGTCCACTCCTGT-1	0	0
ATACGTTATGCACGGA-1	0	0
ATACTACCCGTACCAC-1	0.341994	0.197965
ATACTAGCATGACCCT-1	0	0
ATACTGCCTTACACCG-1	0.394753	0.0108984
ATACTTGTTCTCGAGC-1	0	0
ATAGACAACGGGACCT-1	0	0
ATAGACGAAGAGAAAG-1	0	0
ATAGAGTACTGGGACA-1	0	0
ATAGAGTTATCAACTT-1	0	0
ATAGCAACTAGGGAAG-1	0.639687	0.126394
ATAGCCATAACAGTCA-1	0	0
ATAGCCTCAGTACCCA-1	0.298616	0.0128633
ATAGCTGCTCTTGTTA-1	0	0
ATAGGCGGCTATAGAA-1	0.659676	0
ATAGGCTAGCTTCGCA-1	0	0
ATAGGGATATCCTTGA-1	0	0
ATAGGTTGGGCAGATG-1	0.480435	0
ATAGTGAAGCGTTCTC-1	0.479522	0.109709
ATATAAAGCGCTCGTG-1	0	0
ATATAAATGTAGCTGC-1	0	0
ATATAACACGGGCGCA-1	0.228076	0.226864
ATATACGCTCGTGACG-1	0.287945	0.0987828
ATATAGAGTATTGGTC-1	0	0
ATATCAACCTACAGAG-1	0	0
ATATCAATTCCAGCCT-1	0.636897	0.0619972
ATATCGGTAGGGAGAT-1	0	0
ATATCGTTCCTCGAAC-1	0.299793	0.245756
ATATCTCCCTCGTTAA-1	0	0
ATATCTTAGGGCCTTC-1	0	0
ATATGGGATAGCAACT-1	0	0
ATATGTCTAGAGCGTG-1	0	0
ATATTCAGTTAAACCT-1	0.493232	0.104449
ATATTCCACATAGTGA-1	0	0
ATATTGCTGTCAAAGT-1	0.538537	0.111995
ATATTTAACCCTCAAG-1	0.466284	0.152262
ATCAAACACTGTTCCA-1	0.246277	0.0504592
ATCAAACGAAGGTTTG-1	0	0
ATCAAAGAGCCGTGGT-1	0	0
ATCAAGATCCCAGGAC-1	0	0
ATCAATCTGGGCTGCA-1	0	0
ATCAATGCCGTGGCTG-1	0	0
ATCACATTAGAATATC-1	0.397624	0
ATCACGTGCTAATTAA-1	0.626816	0
ATCACTTCATCCTCGC-1	0	0
ATCAGACGGCACGCCG-1	0	0
ATCAGCCTCATGCTGC-1	0.483343	0.0245384
ATCAGCTCGTCCACTA-1	0.685194	0.0185641
ATCAGTAGGCAGGGAT-1	0	0
ATCATAGATCGACGAG-1	0	0
ATCATAGCCCTATGTA-1	0.667585	0.0983565
ATCATCCAATATTTGT-1	0	0
ATCATTGTACCGCATT-1	0	0
ATCCAACGCAGTCATA-1	0	0
ATCCAATGGAGGGTCC-1	0	0
ATCCAATGGTACCGAA-1	0	0
ATCCACATCGACAGAA-1	0	0
ATCCAGAGCAACAACC-1	0	0
ATCCAGGATTCGTGAA-1	0	0
ATCCCATCCACAGCGC-1	0	0
ATCCCATTTCCGTGGG-1	0	0
ATCCTACCTAAGCTCT-1	0	0
ATCCTGAATCGCTGCG-1	0	0
ATCCTGCGTGGAATGG-1	0	0
ATCGACCCAATACAGA-1	0.45677	0.0667945
ATCGACTCTTTCCGTT-1	0	0
ATCGCACGCCGGGAGA-1	0	0
ATCGCCAGTCAACATT-1	0.557403	0.314171
ATCGCTGCGTGCAGCA-1	0	0
ATCGGAGACAGACGGC-1	0	0
ATCGGCAAGCAGTCCA-1	0	0
ATCGGTTACCTAGTAA-1	0	0
ATCGTATTCCGAGAAC-1	0.549284	0
ATCGTGGAAAGTCTGG-1	0	0
ATCGTTAGCTAGCGGA-1	0.491723	0.0674679
ATCTAATATCCTACGG-1	0	0
ATCTACCATCTGCTCC-1	0.66269	0.0216341
ATCTAGCTTGTGAGGG-1	0	0
ATCTCCCACGGAATAT-1	0.615798	0.0606483
ATCTCCCTGCAATCTA-1	0	0
ATCTGACATGGAAGGA-1	0	0
ATCTGATAGTGTCTTA-1	0	0
ATCTGCACCTCTGCGA-1	0	0
ATCTGCTGTTATCGCC-1	0.591446	0.18876
ATCTGGGCTGTTCTTG-1	0	0
ATCTGGTTAAGACTGT-1	0	0
ATCTGTAATTGTACCC-1	0	0
ATCTTAGGGCATTAAT-1	0	0
ATCTTATCGCACACCC-1	0	0
ATCTTGACCTGCAACG-1	0	0
ATCTTGACTTGTCCAA-1	0	0
ATGAAGCCAAGGAGCC-1	0	0
ATGAAGTGGACCCAGC-1	0.725677	0.00742498
ATGACGCCGGCTCTAA-1	0	0
ATGACGCGTTCTATCC-1	0	0
ATGACTATCAGCTGTG-1	0	0
ATGACTATGCGACATT-1	0	0
ATGAGGAGTGTTAATC-1	0	0
ATGATCGGGAATAGAC-1	0	0
ATGATGCAATGGTACA-1	0	0
ATGCACGCGCTGTTCA-1	0.301949	0.0806794
ATGCACTACCGCATTG-1	0.482198	0.0595191
ATGCATGATCCAGGAT-1	0	0
ATGCCATTTGCGACCA-1	0.411007	0.0849125
ATGCCGGTCTTGCATA-1	0.484326	0.0633913
ATGCCGGTTGATGGGA-1	0.205787	0
ATGCGACAGTCCCATT-1	0.28779	0.0425869
ATGCGAGTCCCACCAC-1	0	0
ATGCTCAGTGTTGCAT-1	0.440002	0.084991
ATGCTCTGGCGCGGTA-1	0.376582	0
ATGCTTAGGAGTTGAT-1	0.292745	0.279276
ATGGAAATTTAAGGAG-1	0.571842	0.0397016
ATGGACTGCTTAGTTG-1	0.250358	0.353906
ATGGAGCAGGCCGTGA-1	0	0
ATGGATCCGGCGTCCG-1	0.20717	0
ATGGATTGACCAAACG-1	0	0
ATGGCAGCATTACGAT-1	0	0
ATGGCAGCCGAGAAAC-1	0	0
ATGGGACCTGCTGAAC-1	0.364428	0
ATGGGCCTCGGCCTCT-1	0.218838	0.150777
ATGGGTGTATACCTCC-1	0	0
ATGGTATTGGGAACCG-1	0	0
ATGGTATTTACTGATT-1	0	0
ATGGTCGCGTGGTTTC-1	0	0
ATGTAAGGCTGCTCTT-1	0	0
ATGTACATGCGGTGAG-1	0	0
ATGTACGATGACGTCG-1	0	0
ATGTAGCGCGCGTAGG-1	0	0
ATGTCATAATAAACGA-1	0	0
ATGTCTTGTTTGACTC-1	0.242224	0.212889
ATGTGAAAGCCTAATG-1	0.613526	0
ATGTGCATCCGACGCA-1	0	0
ATGTGGACATCTTGAT-1	0	0
ATGTTACGAGCAATAC-1	0	0
ATGTTCCTGCCCACCT-1	0	0
ATGTTCGTCGACCCAC-1	0	0
ATGTTGATTAGAGACT-1	0.282577	0.0657851
ATGTTGTAGTCTGTTT-1	0	0
ATTAAACATGCGGACC-1	0.572594	0.0860218
ATTAATACTACGCGGG-1	0	0
ATTAATGAACCAGTCG-1	0.207663	0
ATTACATGTCAGTCTT-1	0.389818	0.198301
ATTACGCGCTGGCAGG-1	0	0
ATTACGGGCTACGGTT-1	0.297772	0.207074
ATTACTAGCCTCTTGC-1	0	0
ATTACTTACTGGGCAT-1	0	0
ATTAGATTCCTCAGCA-1	0	0
ATTAGATTGATAGCGG-1	0	0
ATTAGGCGATGCTTTC-1	0.296914	0.113022
ATTATACTTTGCTCGT-1	0	0
ATTATCGGAATGTACG-1	0	0
ATTATGAGACCCAATT-1	0	0
ATTATGCCATAGGGAG-1	0	0
ATTATTATGTCCGTCA-1	0	0
ATTATTCAGAGTCACT-1	0.664001	0
ATTCAACCATTTAAGG-1	0.355246	0.129566
ATTCACTGATGTTGGA-1	0	0
ATTCAGGACCTATTTC-1	0	0
ATTCAGTAGCAGGGTC-1	0	0
ATTCATATACTGTCCA-1	0	0
ATTCATCGTTGAGGCA-1	0.465178	0.109895
ATTCCCACATAAACAA-1	0.415106	0.0415238
ATTCCCGAAGGTACAG-1	0.309551	0.119948
ATTCCTCCGCCAGTGC-1	0.439313	0.0695206
ATTCGACGCCGGGCCT-1	0.71643	0
ATTCGCGCCTTGAGAG-1	0	0
ATTCGTGCTATCTCTT-1	0	0
ATTGAAGATCTTAGTG-1	0.372636	0.0666607
ATTGACCGGCGATGAC-1	0	0
ATTGATAGCAACGAGA-1	0.315851	0
ATTGATCACCACATTT-1	0.406314	0.228054
ATTGATGAGTCCTAAC-1	0	0
ATTGCCTATTAGACCG-1	0	0
ATTGCCTTTATGTTTG-1	0.451534	0.232901
ATTGCGATCAGTAACT-1	0.420298	0
ATTGCTGCTCCTCCAT-1	0	0
ATTGGATTACAGCGTA-1	0.514518	0.0628092
ATTGGTTGTGCATTAC-1	0	0
ATTGTACAACTCGGCT-1	0	0
ATTGTCGCAATACCTT-1	0.277043	0
ATTGTCTGTTTCATGT-1	0	0
ATTTAACTCGTATTAC-1	0	0
ATTTACAGTTTACTGG-1	0.373269	0.0629493
ATTTACTAAGTCCATT-1	0	0
ATTTATACTGGTAAAG-1	0	0
ATTTCCGGGTTCTGCG-1	0	0
ATTTGCGCGAGTAGCT-1	0	0
ATTTGTCTTGGGAGCT-1	0	0
ATTTGTTCCAGGGCTC-1	0	0
CAAACCCTCCGGCGGG-1	0	0
CAAACGAGTATCGCAG-1	0	0
CAAACGGTCGCACTTT-1	0.502498	0.0363834
CAAACTCGCGACGCCG-1	0	0
CAAAGATTATTGGGCC-1	0	0
CAAATCTCTCACAAGG-1	0	0
CAAATGTCCTTCCGTG-1	0	0
CAACCAGTGGCCTACC-1	0.55394	0.122481
CAACCTACCGAGCAGT-1	0.440863	0.135616
CAACGACCCGTTTACA-1	0	0
CAACGAGCTTATTATG-1	0.536831	0.179205
CAACGCGATGAGCCAA-1	0.108878	0.255368
CAACGGTTCTTGATAC-1	0.6558	0.0841544
CAACGTGGTGGAGTCT-1	0.228402	0.095973
CAACTCCTTGATCCCG-1	0	0
CAACTGCTCATCCGAT-1	0.364344	0
CAAGAGGGCGGAGTAC-1	0.625543	0
CAAGATATTATAACGT-1	0	0
CAAGCAACGTCGGAGT-1	0.700293	0
CAAGCACCAAATGCCT-1	0	0
CAAGCGGCACATAATT-1	0	0
CAAGGATCGCATGTTC-1	0	0
CAAGGCCAGTGGTGCA-1	0.500874	0.194623
CAAGGTCCTATAGGCT-1	0	0
CAAGTAAGTGATAGAC-1	0	0
CAAGTCGTTGAAATCT-1	0	0
CAATAAACCTTGGCCC-1	0	0
CAATACGCTCTGAGGC-1	0.760132	0
CAATATTCTTGACCTA-1	0	0
CAATCCTGCCGTGGAG-1	0.48744	0.0247908
CAATGACCCTTAATTT-1	0	0
CAATGCGAGAAGTATC-1	0	0
CAATGGATCTCTACCA-1	0	0
CAATTAAGGGTGATGA-1	0	0
CAATTGGGCCGCACTC-1	0.680783	0.0156203
CAATTTCGTATAAGGG-1	0	0
CACAAACCGCAGAACT-1	0	0
CACAAGCTAAGAAAGG-1	0	0
CACAATGAGCTGCTAT-1	0	0
CACACACGCTAACGAG-1	0.434713	0.0737398
CACACAGGGATAGATT-1	0	0
CACACGCGCTGTCTTA-1	0	0
CACAGAGACGAGGACG-1	0	0
CACAGCACCCACGGCA-1	0.290881	0.18212
CACAGCTAGGGAGTGA-1	0	0
CACAGGGCCATATAGT-1	0.29426	0.175742
CACAGGGCCGTTGTCA-1	0	0
CACAGTCCCGCTTCGC-1	0.334787	0.0617396
CACAGTTCGCTTCCCA-1	0.508266	0.137541
CACATATTAGCAGGAT-1	0.562861	0.00837044
CACATCGTGCACGCGC-1	0	0
CACATCTCACCGACGA-1	0	0
CACATGATTCAGCAAC-1	0	0
CACATTCTTTCGATGG-1	0	0
CACATTTCTTGTCAGA-1	0	0
CACCAATCATCCGTCT-1	0.496892	0.080864
CACCACGCCACACAGA-1	0.728005	0.0491421
CACCAGTCAGCATGCA-1	0	0
CACCCAAATCTTATGT-1	0	0
CACCCACACGTCACCC-1	0	0
CACCCACGAGGCAATT-1	0	0
CACCCGCGTTTGACAC-1	0	0
CACCCGGTTTGTGACT-1	0.503826	0
CACCCTAACAAGATCT-1	0.285405	0
CACCCTTGGTGAGACC-1	0.33865	0.0531697
CACCGATGATGGGTAC-1	0	0
CACCGCCAGAAGGTTT-1	0.27839	0
CACCGGGCATCACAAG-1	0.6873	0.155376
CACCGGTAGAGACATT-1	0	0
CACCGTATCCCATCCG-1	0.316882	0.161796
CACCGTTAGGGATCAC-1	0.361908	0
CACCGTTGCGCGATAT-1	0	0
CACCTAATAGAGTCGT-1	0.436994	0.0544282
CACCTAATCAGTTTAC-1	0	0
CACCTCGATGGTGGAC-1	0	0
CACCTTGCGAAACTCG-1	0.252453	0.0158193
CACGAAAGTTAGTCCC-1	0.78874	0
CACGAGCAAACCAGAC-1	0.344671	0.200471
CACGCACAGCGCAGCT-1	0	0
CACGCAGCGAGGCTTT-1	0.551456	0.0642365
CACGGGATTGAGGGTT-1	0	0
CACGTCGGCAACCTCT-1	0.371613	0
CACGTTCGTGCTCTAG-1	0	0
CACGTTTCGTACACAC-1	0.298335	0.0540451
CACTAAAGTTGCCTAT-1	0	0
CACTACGGGAGCTGCC-1	0.324225	0.0550242
CACTCAAGAGCTATGG-1	0	0
CACTCCTATGTAAGAT-1	0	0
CACTCGAGCTGAACAA-1	0.439387	0.056764
CACTCGGTTAGGAGGA-1	0	0
CACTCTCAAGCATCGA-1	0	0
CACTCTTCTGCTAGCC-1	0.607187	0.0518487
CACTGACGATTGTGGA-1	0	0
CACTGTCCAAGTGAGA-1	0.504217	0.0651707
CACTTAATCAGACGGA-1	0.545197	0.0468987
CACTTCGCCACAGGCT-1	0.484738	0.1408
CACTTCGTCTTATCTC-1	0.377683	0
CAGAACTTAGCCCTCT-1	0	0
CAGAATAACACACGGA-1	0.292427	0.21869
CAGACACCGATCGCTG-1	0	0
CAGACCTGTAAGTGTT-1	0	0
CAGACGAACCTGATAC-1	0	0
CAGAGACGGTCACCCA-1	0	0
CAGAGCATGAGCTTGC-1	0	0
CAGAGGCGATGCATGA-1	0.578865	0.157267
CAGATAATGGGCGGGT-1	0	0
CAGATACTAACATAGT-1	0	0
CAGATATGAAGATGAC-1	0	0
CAGATCATTTAAAGTC-1	0	0
CAGATCCTGGTTTGAA-1	0.542727	0.0582765
CAGCAGCCCGTTCCTT-1	0.508916	0.21167
CAGCAGTCCAGACTAT-1	0.276651	0.0646552
CAGCAGTCTGTGCTGC-1	0	0
CAGCCTCCTGCAGAGG-1	0	0
CAGCGATTCCCTTCAA-1	0.219187	0
CAGCGCCAACACGATA-1	0	0
CAGCTCACTGAGACAT-1	0	0
CAGCTCGACAAGTTAA-1	0	0
CAGCTCGTGCTTGTGT-1	0	0
CAGCTCTGGGCTCACT-1	0	0
CAGCTGGCGTAACCGT-1	0.638941	0
CAGCTTAGTAGGTAGC-1	0.801782	0.143908
CAGGATATATCGTTGT-1	0	0
CAGGCAGTCTTACCAG-1	0.590132	0.157531
CAGGCCAGTACCACCT-1	0	0
CAGGCCGTTTGGGTGT-1	0	0
CAGGCGCACGGTGGTC-1	0	0
CAGGCGCCATGCTAGG-1	0	0
CAGGGAGATAGGCCAG-1	0.476338	0.346688
CAGTAACTATTTATTG-1	0	0
CAGTAAGGGACGTCTC-1	0.540587	0.0899635
CAGTAATCCCTCCCAG-1	0	0
CAGTACATTCTCTAAA-1	0	0
CAGTACCAGTTTACGT-1	0.619457	0
CAGTAGCCCACGCGGT-1	0	0
CAGTCGAGGATGCAAT-1	0	0
CAGTCTGTATACTGGG-1	0.291778	0.0542121
CAGTGAATAAATGACT-1	0.431827	0
CAGTGGTTGCACATGA-1	0.503146	0
CAGTGTCCGCAGAATG-1	0	0
CAGTGTCGGCTGGCCC-1	0.412127	0.0749985
CAGTGTTAATCTCTCA-1	0	0
CAGTTCAAATTGACAC-1	0.355987	0
CAGTTCCGCGGGTCGA-1	0.549104	0.0311493
CAGTTCGAGGACCCGA-1	0	0
CATAACGGACAGTCGT-1	0	0
CATAAGAAGCTTGGCT-1	0	0
CATAAGCTCTCCGTCT-1	0.766977	0
CATACAAAGCCGAACC-1	0	0
CATACACAAAGTCAGC-1	0.559081	0.334645
CATACACGGTTCCCAC-1	0.426909	0
CATACCCGTACCCAGT-1	0	0
CATACGAACTAGCTGG-1	0	0
CATACGGCGTCTGGGC-1	0	0
CATACTATGTAATTGT-1	0	0
CATACTTAGGCAATAC-1	0	0
CATACTTCTTTCTCCG-1	0	0
CATAGAGGAGATACTA-1	0.324566	0.170926
CATAGCCGCCCGGGAT-1	0.559255	0.0619187
CATAGCGTTGCCCACC-1	0	0
CATAGGGACACTTGTG-1	0.475541	0.19959
CATAGTACATTGAGAG-1	0	0
CATAGTAGCATAGTAG-1	0.432663	0
CATAGTCAAATACATA-1	0.496313	0.0804189
CATAGTCCACAAGAAC-1	0	0
CATATACTACTGATAA-1	0	0
CATATAGGTACAGTCA-1	0	0
CATATGTCAGGCTACG-1	0.293226	0
CATCAACACCTACTAA-1	0	0
CATCATTACCCTGAGG-1	0.52805	0.188731
CATCCAATATAGTTTG-1	0	0
CATCCCGAGATTCATA-1	0	0
CATCCGCAGGCCCGAA-1	0.297607	0
CATCCTCTCAAAGATC-1	0	0
CATCGCCCGCGGCCAA-1	0	0
CATCGGACGGGTTAAT-1	0.35172	0.062032
CATCGTCCGGTTACTA-1	0.649236	0.200147
CATCTATCCCGTGTCT-1	0	0
CATCTGCAGGATCATT-1	0.678936	0.0901818
CATGAGATGCACTCTC-1	0.39087	0
CATGAGTCCATCACGG-1	0.397364	0.424355
CATGATACGGTGAAAC-1	0	0
CATGATCGCTTTGAGA-1	0	0
CATGATGCACAATTCT-1	0	0
CATGATGGAAGTTAGC-1	0.317447	0.368234
CATGCACATGAGAGGC-1	0.267885	0.137037
CATGCCAACTCGCAAA-1	0	0
CATGCGACCAGTTTAA-1	0	0
CATGCGTTAGACAGAA-1	0	0
CATGCGTTGAGAGGAG-1	0	0
CATGGATTGTCTTCCG-1	0.468386	0.168692
CATGGCAGGAAGATCG-1	0	0
CATGGGTATGCCTTAT-1	0.644241	0
CATGGGTCGGGTGTGG-1	0	0
CATGGTAAGTAGCGTT-1	0.518	0.0115662
CATGGTATTAGTTTGT-1	0.224184	0.0353791
CATGGTCTAGATACCG-1	0	0
CATGGTTTATTAATCA-1	0	0
CATGTAAGAGACATTT-1	0.35642	0.238189
CATGTCTCATTTATGG-1	0.572439	0
CATTACGCAGGAAGGG-1	0	0
CATTACGTCGGCCCGT-1	0	0
CATTATCCCATTAACG-1	0.568331	0.211541
CATTATGCTTGTTGTG-1	0	0
CATTCCCTAAGTACAA-1	0.456058	0.0255657
CATTGCGAAATGGGCG-1	0	0
CATTGTGTGCTAGATC-1	0.452647	0
CATTTAGCGGACCATG-1	0.593978	0
CATTTCTAGCAGACTA-1	0.31494	0.179798
CATTTGAGTGGTACGT-1	0.565653	0
CCAAACAGAACCCTCG-1	0	0
CCAAAGCAGTTGGTTG-1	0	0
CCAAATAACAAGATTC-1	0.115487	0.218699
CCAAATCAAAGGGCAA-1	0.626288	0.193819
CCAACCTTATGTAACT-1	0	0
CCAACGATGCACTGAT-1	0.7194	0
CCAAGAAAGTGGGCGA-1	0	0
CCAAGACTTCTGCGAA-1	0	0
CCAAGCGTAACTCGTA-1	0.434664	0
CCAAGGAACAGAGAGG-1	0	0
CCAAGGTTGCCCTTTC-1	0	0
CCAAGTTTCTACAGAT-1	0	0
CCAATAGTGCCGTCGA-1	0	0
CCAATGTCACAGCAAG-1	0	0
CCAATTACGGGTCGAG-1	0	0
CCAATTGAATGTTAAT-1	0	0
CCACAATGTACGTCTT-1	0	0
CCACACTGAGATATTA-1	0	0
CCACAGTACCCATCCT-1	0.578521	0.0890678
CCACATGGCTCTTTAT-1	0.634569	0.0451547
CCACCAACTTTACTGT-1	0.535068	0.141838
CCACCCAAGGAAAGTG-1	0	0
CCACGAATTTAACCTC-1	0	0
CCACGAGAAGAGAATC-1	0	0
CCACGGAGCCATAAGA-1	0	0
CCACGGCAGGTGTAGG-1	0.509015	0.332302
CCACGGTGCCCGGTAG-1	0	0
CCACTCAGATCCGCAA-1	0.299196	0.318171
CCACTGGTGGCTGGTT-1	0.640092	0.0564597
CCACTGTTTGGATTAA-1	0.499368	0.270758
CCACTTTCCTTCTAGG-1	0	0
CCAGAAACTGATGCGA-1	0	0
CCAGAAAGCAACTCAT-1	0.259819	0
CCAGAGACAAAGCCGG-1	0	0
CCAGATAGTTGAGTGA-1	0	0
CCAGCCTGGACCAATA-1	0	0
CCAGCTCGAACGCATT-1	0	0
CCAGCTGATGGTACTT-1	0	0
CCAGCTTCCGCCCGCA-1	0	0
CCAGGCGAGATGGTCT-1	0.351053	0.258403
CCAGGGACGTGGCCTC-1	0	0
CCAGTAGTCTGATCCA-1	0	0
CCAGTCAAATCTCTTA-1	0.739624	0.0617837
CCAGTCTAGACGGCGC-1	0	0
CCAGTCTTGTCATAGA-1	0.316553	0
CCAGTGTACAGACCGA-1	0.500149	0.108603
CCAGTTCGGTAACTCA-1	0.576715	0.359132
CCATAACCTGTGCAGT-1	0.666205	0.049049
CCATACCTTTACTTGT-1	0	0
CCATAGAGGCTGCCAG-1	0.683289	0.0599768
CCATAGGTTGGCGTGG-1	0	0
CCATAGTCAGTAACCC-1	0.413175	0
CCATATGGAAACTATA-1	0.225112	0.270829
CCATATTGGATCATGA-1	0	0
CCATCCATACCAAGTC-1	0	0
CCATCGCAGTTAAACT-1	0	0
CCATGCCCTAGATTTC-1	0.286981	0
CCATGCCTGTTTAGTA-1	0	0
CCATGCTCTGCAGGAA-1	0	0
CCATGGCAAACGCTCA-1	0	0
CCATGGCCCTTGTACC-1	0.742029	0
CCATGTTCATCTATAT-1	0.296213	0.150459
CCATTAGCGATAATCC-1	0.420249	0
CCATTCCCTGCCCACA-1	0.644996	0.0561424
CCATTTCTACCTATTA-1	0	0
CCCAAACATGCTGCTC-1	0	0
CCCAACATACGTCGCG-1	0.291956	0
CCCAAGTCATTACACT-1	0.511083	0.334606
CCCAATGAGATTTGCA-1	0.429114	0
CCCAATTTCACAACTT-1	0	0
CCCAGAGGAGGGCGTA-1	0	0
CCCAGATTCCCGTGAC-1	0	0
CCCAGGAAGAATTCGA-1	0	0
CCCAGGTCTGAAGGCT-1	0.306164	0.0888556
CCCAGTAAACTTGGGA-1	0.616422	0
CCCAGTTAAGGCGCCG-1	0	0
CCCGAAGTTTCGCGAA-1	0.691182	0
CCCGACCATAGTCCGC-1	0	0
CCCGAGTTTCTCCGTA-1	0	0
CCCGCAAATAATCATC-1	0	0
CCCGCAGCGCGAACTA-1	0	0
CCCGCCATGCTCCCGT-1	0.376913	0
CCCGCGCAATGCACCC-1	0	0
CCCGGCACGTGTCAGG-1	0	0
CCCGGGTCGTTCAGGG-1	0.593171	0
CCCGGTGGAAGAACCT-1	0.443962	0.123637
CCCGGTGTATCGGAAT-1	0.565214	0.117947
CCCGTAAGTCTAGGCC-1	0	0
CCCGTAGCTGGGAAGA-1	0	0
CCCGTCAGCGTCTGAC-1	0	0
CCCGTTTCGCAGATGT-1	0.333786	0.261689
CCCTACCCACACCCAG-1	0.360664	0.166173
CCCTACTTGAACAATG-1	0.428939	0.250371
CCCTAGCTCTAAGGTC-1	0	0
CCCTATGTAGAGCAGA-1	0	0
CCCTCAGATCGAGAAC-1	0.186147	0.101288
CCCTCATCACAGAGTA-1	0.255094	0.112183
CCCTCATTCTGGAATT-1	0	0
CCCTCCTCGCTCGTAT-1	0	0
CCCTCGATAATACACA-1	0.478985	0.0854398
CCCTGAAATGAGTTGA-1	0.654457	0
CCCTGACTAACAAATT-1	0.822248	0
CCCTGATGTAACTCGT-1	0.159258	0
CCCTGCCCAATCCGCT-1	0.687004	0
CCCTGCGCTACGCATA-1	0.706566	0.0296487
CCCTGGGAGGGATCCT-1	0	0
CCCTGTTGGCAAAGAC-1	0	0
CCCTTTAATGGAGTTC-1	0.573733	0.0427342
CCCTTTGACAGGTCTT-1	0	0
CCGAAACACGACCTCT-1	0.482975	0.096719
CCGAAAGTGGTGAGCA-1	0.329798	0
CCGAACACTGGGCCTC-1	0	0
CCGAACCTTCCCGGCC-1	0	0
CCGAAGCATTGACCAA-1	0.302045	0.234908
CCGAAGTATATTGTTC-1	0	0
CCGACAAACACATGAG-1	0.379508	0
CCGACAAAGGGAGTGC-1	0	0
CCGACAATAGGCCGCC-1	0.282497	0.369177
CCGACGGGCATGAGGT-1	0	0
CCGAGAAGTCGCATAA-1	0	0
CCGAGCTGTGCTTGTC-1	0	0
CCGATTCGAGGGACCC-1	0	0
CCGCACAAAGACCAAC-1	0	0
CCGCACGTGACCTCGG-1	0	0
CCGCACTTGCAATGAC-1	0	0
CCGCATGTGGTACGAT-1	0	0
CCGCCGGAACTTCTCG-1	0.432719	0
CCGCCTTGCGATGTCG-1	0.747049	0.000740122
CCGCGATTTGGTAGGT-1	0.76375	0
CCGCGCAAGATACCCA-1	0	0
CCGCGGAATGCGTCAC-1	0.540979	0
CCGCGGGTACGAAGAA-1	0.809495	0
CCGCGTAGGTAAGGGC-1	0.530267	0.121814
CCGCTATCAGCACCAG-1	0	0
CCGCTCCAGGGCGATC-1	0	0
CCGCTCCGGATAAGCT-1	0.67735	0.131934
CCGCTCTTCCGAACTA-1	0.517521	0.215808
CCGCTTACCTCACTCT-1	0.482913	0
CCGCTTGCTGACATGG-1	0	0
CCGGAAGTGCAATATG-1	0	0
CCGGAATGGTTTCAGT-1	0	0
CCGGAGCGTACTTTCT-1	0.633212	0.0200614
CCGGCACGACCGTTTC-1	0	0
CCGGCCGCGAGCATAT-1	0.764617	0.151219
CCGGCGTGAGACTCTG-1	0.688584	0
CCGGGACCCGCAGAGA-1	0	0
CCGGGCGGTCTCGTCA-1	0.299254	0.11768
CCGGGCTAAGAATTTC-1	0	0
CCGGGCTGCTCCATAC-1	0	0
CCGGGTTCGAGGTTAC-1	0	0
CCGGTAATGGCTAGTC-1	0	0
CCGGTTTGTAATTGTG-1	0	0
CCGTAAGTTGGTCCCA-1	0.257219	0.152163
CCGTAGGAAATCCCTG-1	0.622055	0.208372
CCGTAGGGTTGTTTAC-1	0.297012	0.154483
CCGTATCTCGTCGTAG-1	0	0
CCGTCAACCTCTGGCG-1	0	0
CCGTGGAACGATCCAA-1	0	0
CCGTGTTAAATTCCAT-1	0.237692	0
CCGTTACGTTAGAACA-1	0	0
CCGTTCCGAATCTCGG-1	0.644577	0.0076872
CCGTTTCCTTTCCGTG-1	0	0
CCTAAATTAACGGTTC-1	0	0
CCTAACCCAAACAAGT-1	0.392835	0.153328
CCTAACTAAGGCTCTA-1	0	0
CCTACATTCACAGACG-1	0.309135	0.134504
CCTACGGCTCAGTCGA-1	0.567068	0.0354923
CCTACTGCTTACACTT-1	0.516146	0.0616553
CCTAGGCGTAGCGATC-1	0	0
CCTAGGTAAAGGTAGC-1	0.657077	0.0884074
CCTATAATGAGTGCCC-1	0.677909	0
CCTATACCGTCCTGTC-1	0	0
CCTATATCGTGTCACG-1	0	0
CCTATATTTGTCCTGG-1	0.618638	0.137001
CCTATCTATATCGGAA-1	0	0
CCTATGAAGTGGTGCC-1	0	0
CCTATGGCTCCTAGTG-1	0	0
CCTATGGGTTACCGTC-1	0	0
CCTATGGTCAAAGCTG-1	0	0
CCTATGTCCACTCCAC-1	0	0
CCTATTATTCCGGCCG-1	0.311111	0.340428
CCTCACCAATCTTGAC-1	0.627617	0.0831393
CCTCACCTGAGGGAGC-1	0	0
CCTCACCTTAGCATCG-1	0	0
CCTCCGACAATTCAAG-1	0	0
CCTCCTAGCTAGAGTC-1	0	0
CCTCCTGAGCCCACAT-1	0.714411	0.179304
CCTCCTGTTGTGTCGT-1	0.661363	0.280509
CCTCGAAGTGGACGGG-1	0	0
CCTCGCCAGCAAATTA-1	0	0
CCTCGCGCGATATAGG-1	0	0
CCTCGCGCTGTGCGAT-1	0.658981	0
CCTCGGACCGGGATAG-1	0	0
CCTCGGATGCTACCTG-1	0	0
CCTCGGTTTCCTTGCC-1	0.440387	0.348005
CCTCTAATCTGCCAAG-1	0	0
CCTCTACAAGGATTGG-1	0	0
CCTCTATCGATTAGCA-1	0	0
CCTCTCTCCCATCTAG-1	0	0
CCTCTGGCCTAGACGG-1	0	0
CCTCTGTACTATTCTA-1	0	0
CCTGAACGATATATTC-1	0	0
CCTGAATATTTACATA-1	0	0
CCTGACCACCGATGGT-1	0	0
CCTGAGAATAAATGCA-1	0.391643	0.372722
CCTGATTCGCGAAGAA-1	0.539255	0.108697
CCTGCCCGTTGTCTAG-1	0	0
CCTGCGTTCTACGCTT-1	0	0
CCTGCTATTTGAGAAG-1	0	0
CCTGGAAACGTTCTGC-1	0	0
CCTGGCTAGACCCGCC-1	0.429773	0.120958
CCTGGTCGAATGTGGG-1	0.2667	0
CCTGTAAGACATGATA-1	0	0
CCTGTACTCACGCCCA-1	0.408252	0.0485926
CCTGTCACCCGGGCTC-1	0.432054	0
CCTGTCCCTCACGTTA-1	0	0
CCTGTCGCCCGTAAAT-1	0	0
CCTGTCGTGTATGAAG-1	0	0
CCTGTTCAACCTCGGG-1	0	0
CCTGTTTGAAGACACG-1	0.413746	0.174516
CCTTAAGTACGCAATT-1	0.568604	0.212436
CCTTCAGTTAAAGTGA-1	0.568875	0.218528
CCTTCCGCAACGCTGC-1	0	0
CCTTCGTATAGAATCC-1	0	0
CCTTCTCAGCGTTCCT-1	0.5935	0
CCTTCTTGATCCAGTG-1	0	0
CCTTGACCACTTTATT-1	0.346806	0.0536994
CCTTGTGAACGTGGTT-1	0	0
CCTTTAAGGGAGCACT-1	0.51945	0
CCTTTCAATGAAGAAA-1	0	0
CCTTTGAATTATGGCT-1	0.626464	0.226729
CGAAACGCAATTCATG-1	0	0
CGAACAGTATGGGCGT-1	0.35368	0.069961
CGAACCCGCATGCGTC-1	0	0
CGAACCTCTTTCCTAG-1	0.264427	0.0810103
CGAACGGCCGGACAAC-1	0.72481	0
CGAAGACGGTGAGTGC-1	0.705758	0
CGAAGATCAGTTTCAT-1	0	0
CGAAGCCACAGCATGG-1	0.465432	0.247434
CGAAGCTATAAATTCA-1	0	0
CGAAGGGTTTCAGATT-1	0	0
CGAAGTTGCTCTGTGT-1	0	0
CGAATCTGCTCGACGC-1	0	0
CGAATGAAGTCATTGC-1	0	0
CGAATGACGCATAATG-1	0	0
CGAATGGTAGGTCGTC-1	0.325094	0.246167
CGACAATTTGATCTAA-1	0	0
CGACACGCTCCGACAG-1	0	0
CGACAGTTCGCGTTAT-1	0	0
CGACCCTTAACGCCGG-1	0.476738	0.0303614
CGACCGTTGGTATTCG-1	0.66742	0.210772
CGACGCATCCGTACCT-1	0.339714	0.0503233
CGACTCAGGATGTTAT-1	0	0
CGACTTGCCGGGAAAT-1	0.482846	0.196003
CGACTTTGTATAGCCT-1	0	0
CGAGACCCTAGAGTGT-1	0.460541	0.0541108
CGAGACTACTGCTGCT-1	0	0
CGAGAGATGTGAACCT-1	0.433613	0
CGAGAGCGCGTAGATA-1	0.741604	0.0367917
CGAGAGCTTTCACTAC-1	0.583006	0
CGAGAGGGTAGCCGCG-1	0.318932	0.0293238
CGAGCACTTCAAGTTT-1	0	0
CGAGCTGGGCTTTAGG-1	0	0
CGAGGCCAGGCATTGG-1	0.541887	0.155769
CGAGGCTAAATATGGC-1	0	0
CGAGGGACTGCGGTCG-1	0	0
CGAGGGTATCCAGGTG-1	0	0
CGAGTACTAAAGAGGA-1	0.287752	0
CGAGTGAAGGTACCAG-1	0	0
CGAGTTCTGTCCCACC-1	0.486524	0.0369967
CGAGTTTATCGGACTG-1	0	0
CGATACCTCGCGGACA-1	0	0
CGATAGCGATACAGTG-1	0	0
CGATAGTCGTACTGCA-1	0.237526	0.160866
CGATCCACCATTGTTG-1	0	0
CGATCCGACCCAGTGC-1	0	0
CGATCCTCGCAACATA-1	0	0
CGATCGAGAAGCACCA-1	0	0
CGATCTGTTGGAGGAC-1	0	0
CGATGGACCCTACGCC-1	0	0
CGATGTTGTTATCTAC-1	0.37142	0
CGATTAAATATCTCCT-1	0	0
CGATTCGCCTGGCTGC-1	0	0
CGATTTGTCATTAATG-1	0.626383	0.189522
CGCAAACACGAGTTAC-1	0	0
CGCAATTACTTTCGGT-1	0	0
CGCAATTAGGGTAATA-1	0.36655	0.0986169
CGCAATTCTACAATAA-1	0	0
CGCACATGTCCACTAC-1	0	0
CGCACGTCTGTTTATG-1	0.386851	0.17176
CGCAGATCTTCACCCG-1	0	0
CGCAGGCGATCCAAAC-1	0.589667	0.134836
CGCAGTTCTATCTTTC-1	0	0
CGCATGCCGAATGCGT-1	0.251543	0.176767
CGCATGGTGCGATGCT-1	0.494768	0.0551797
CGCATTAGCTAATAGG-1	0	0
CGCCAAGAAGCCGAGT-1	0.627384	0
CGCCACAGGTCGCGAT-1	0.655747	0.0318476
CGCCAGTAGTACCTTG-1	0.620731	0.320913
CGCCATCCGATTATGA-1	0.542759	0
CGCCCAGCACGCCTAG-1	0.661351	0.0884483
CGCCCAGCGTTTCACG-1	0.356394	0.164683
CGCCCGCTTCCGTACA-1	0.409542	0
CGCCCTAATTGTTCAA-1	0	0
CGCCCTTGAAGGCTGA-1	0	0
CGCCGACTATTCGCTA-1	0.760399	0.178061
CGCCGCCCATGCCTGT-1	0	0
CGCCGCGTTCTGAACG-1	0	0
CGCCGTTCAGCATAGT-1	0.489386	0.167447
CGCCTCCCTCCTCTAT-1	0.370327	0.0539925
CGCCTGGCCTACGTAA-1	0.393404	0
CGCGAAGTGGCATACT-1	0.591282	0.0606115
CGCGACACTGCGCAGC-1	0.143411	0.203105
CGCGACCGCGACAGAT-1	0.273635	0.189425
CGCGAGTCTGCCGGGT-1	0.272321	0.0161146
CGCGCAAATGTCCAGA-1	0	0
CGCGCATGTTTGATTG-1	0	0
CGCGCCCGACTTAATA-1	0	0
CGCGGCAGTATTACGG-1	0.406991	0
CGCGGGAATTAGGCAG-1	0	0
CGCGGGAATTCCTTTC-1	0.281973	0.220677
CGCGGTCACAAACCAA-1	0	0
CGCGTGGGCCTGTGTT-1	0.50636	0.270462
CGCGTTCATGAAATAC-1	0	0
CGCTACGGGACATTTA-1	0	0
CGCTATACCGCCCACT-1	0	0
CGCTATTCAATGTATG-1	0.317759	0.0579139
CGCTATTCTTAGGCTC-1	0	0
CGCTCGACATAATGAT-1	0	0
CGCTCTCCGTAGATTA-1	0	0
CGCTGGTGACTACCCT-1	0	0
CGCTGTGACGCCGCAC-1	0	0
CGCTGTGTGGATGTTG-1	0.409091	0.121493
CGCTTAGTATTGATAC-1	0.568078	0.111029
CGCTTATTCCCGGTCG-1	0	0
CGCTTCCACTGAAATC-1	0.715555	0.0641386
CGCTTCGGTCTAAGAC-1	0	0
CGCTTTCATACCGGTG-1	0	0
CGCTTTCCGCCAAGGT-1	0.332015	0.238467
CGCTTTCTTGCATTCG-1	0	0
CGGAAAGAATCAAACG-1	0.346828	0.298251
CGGAACGTAAACATAG-1	0	0
CGGACCTCTGTAGTTA-1	0	0
CGGACCTTTACGTCCC-1	0	0
CGGACGTTACTTGAAG-1	0.76272	0.118475
CGGAGCAATTTAATCG-1	0	0
CGGAGCATGGCGATCC-1	0.38716	0.109861
CGGAGTTTGAGAGACA-1	0.668862	0.0845192
CGGATAAGCGGACATG-1	0	0
CGGATCCTCAAGGACT-1	0.606132	0.0300742
CGGATGAATGCTGTGA-1	0	0
CGGATTCTGCCTTATG-1	0.507089	0.265921
CGGCAAACATCGTGCG-1	0	0
CGGCAATAAGATCGCC-1	0.355444	0.220204
CGGCAGGGTCGGGTTG-1	0	0
CGGCCACGCACAAAGT-1	0	0
CGGCCAGAGCGACCAT-1	0	0
CGGCCCAACCTGTAGT-1	0	0
CGGCGCCATCAATCCC-1	0.375485	0.222403
CGGCTCTAAAGCTGCA-1	0	0
CGGGAACGCCCTGCAT-1	0.458579	0.23591
CGGGAAGTACCGTGGC-1	0	0
CGGGAATATAGTATAC-1	0.286972	0.200268
CGGGAATTTATGTAAA-1	0	0
CGGGAGCTTCAGTGTA-1	0.192691	0.212298
CGGGAGTATACCGCCG-1	0.337759	0
CGGGATCAATGTAAGA-1	0	0
CGGGCAGCTAAACCGC-1	0.470961	0.0161779
CGGGCCATAGCCGCAC-1	0.466294	0
CGGGCCTTCTTTGTAA-1	0	0
CGGGCGATGGATCACG-1	0	0
CGGGTGTACCCATTTA-1	0	0
CGGTACTAGAATCAAA-1	0	0
CGGTAGAGGTGCAGGT-1	0	0
CGGTATGGGCACTCTG-1	0	0
CGGTCAAGTGGGAACC-1	0	0
CGGTCCGTCGCAAGCC-1	0.235367	0.247311
CGGTCTATCAACCCGT-1	0.250478	0
CGGTGAAGACTAAAGT-1	0	0
CGGTGCAGATAGAACG-1	0.53179	0
CGGTGCGCGTTGGTCC-1	0.412681	0.141593
CGGTGTACTTGATCCC-1	0.623783	0.0118563
CGGTTATCCAACAGTG-1	0	0
CGGTTCAAGTAGGTGT-1	0	0
CGGTTGACCTGGCATA-1	0.639278	0.141917
CGGTTGAGTATCCTTC-1	0	0
CGGTTGGGCAGGGTCC-1	0.235739	0.179654
CGGTTTACTGAACATT-1	0.474431	0.321146
CGTAAAGCAAGAAATC-1	0.271374	0.197915
CGTAAATAACAAAGGG-1	0	0
CGTAACTTCGACACTT-1	0	0
CGTACCGAAAGTCTAG-1	0	0
CGTACCTGATAGGCCT-1	0	0
CGTAGAGAGTAATTAT-1	0.40675	0.0615169
CGTATTAAGAGATCTA-1	0.65395	0.119728
CGTATTGTTTGGCGCC-1	0.495752	0.121136
CGTCAAGGCTATAAAT-1	0.752837	0.218166
CGTCAATCTTTAACAT-1	0	0
CGTCACGTCCATTGGT-1	0	0
CGTCAGCTATTTACTC-1	0	0
CGTCATACCATATCCA-1	0	0
CGTCCTCATCGCGTGC-1	0	0
CGTCGCATGTGAGCCA-1	0	0
CGTCGCGGCGGGATTT-1	0	0
CGTCGCTTGGTTATAC-1	0	0
CGTCGGATAGTGTTGA-1	0	0
CGTCGGGTCTAAGCGC-1	0	0
CGTCGTCCTTCGCGAA-1	0	0
CGTCTGGAAGGGCCCG-1	0	0
CGTGAACTGACCCGAT-1	0.370772	0.312232
CGTGAAGTTAATTCAC-1	0.324592	0.128542
CGTGACATTGGGTCGT-1	0	0
CGTGACCAGTCCTCTG-1	0.305168	0.137199
CGTGCACACCACTGTA-1	0.584424	0.194482
CGTGCAGACTGGGACA-1	0.625918	0.119087
CGTGCATTGTCGACGC-1	0	0
CGTGCCCTCCCGAAGA-1	0.468338	0.0740283
CGTGCTTCTACCTAAA-1	0	0
CGTGGCCGAATATCTA-1	0	0
CGTGGTACCCAAAGGC-1	0	0
CGTGTATGGGAGCTGA-1	0	0
CGTGTCCCATTCGCGA-1	0	0
CGTGTCTCGTTACGAC-1	0.364462	0
CGTTAAACTAGTTAGG-1	0.0292722	0.135278
CGTTAAATACGACCAG-1	0	0
CGTTAATGTCCCGACG-1	0.680708	0.0628829
CGTTCAAGGAAACGGA-1	0	0
CGTTCAGACCCGCGAA-1	0	0
CGTTCATGGTGCGCGT-1	0.59147	0
CGTTCTTCGCACACCT-1	0	0
CGTTGAATACCGCGCT-1	0.467138	0
CGTTGAGCGACCGTCG-1	0.562013	0.0445539
CGTTGCCCGCGTGGGA-1	0	0
CGTTGTAAACGTCAGG-1	0.539394	0.030129
CGTTGTAAGATTGATT-1	0	0
CGTTGTCGGCAATTGA-1	0	0
CGTTGTTTCAATTCCC-1	0	0
CGTTTCACTTCGGGCG-1	0	0
CGTTTCGCTCATTACA-1	0.47548	0.07205
CGTTTCGGTTATATGC-1	0	0
CGTTTGTGTAGAGGGT-1	0	0
CTAAAGAATGCCTACT-1	0	0
CTAAAGGATGAGATAC-1	0	0
CTAAAGGGAAATAGGA-1	0.356442	0.190637
CTAAATCCGGTGTACA-1	0.464506	0
CTAAATCCTATTCCGG-1	0.522196	0
CTAACAGCACAATAAC-1	0.565153	0.0889578
CTAACCGCGCGCCCGT-1	0	0
CTAACGAAACTTGCTG-1	0	0
CTAACTGATAATCGCC-1	0.469107	0.104867
CTAACTGGTCCGGTTC-1	0.497834	0.0351129
CTAAGGGAATGATTGG-1	0.557114	0.0544835
CTAATTCGCACGCGCT-1	0.600668	0.0513382
CTAATTCTCAGATATT-1	0	0
CTAATTTCAACAACAC-1	0	0
CTACAAGAAATAACCC-1	0	0
CTACACTCGCAGATGG-1	0.215635	0.0984258
CTACATATCGCGGGAC-1	0	0
CTACCCTAAGGTCATA-1	0	0
CTACGACTAGCTATAA-1	0.483883	0
CTACGATCCTATCCTA-1	0	0
CTACGCACGGAGTACC-1	0	0
CTACTATCATAGGTTT-1	0	0
CTACTATCTTTCAGAG-1	0	0
CTACTCAAGGTATAGT-1	0.508314	0.0835172
CTACTCTAGGCCCGGC-1	0.755648	0
CTACTGCCACCTGACC-1	0.293487	0
CTAGATGTGAGTGTAA-1	0	0
CTAGATTTACGACGGC-1	0.547152	0.151696
CTAGCATAGTATAATG-1	0	0
CTAGCCCGGGAGACGA-1	0.50906	0.193081
CTAGCCGATGTTATGA-1	0	0
CTAGGCGCCCTATCAG-1	0.289498	0.098798
CTAGGGATAGGGACAA-1	0	0
CTAGGTCTGAAGGAAT-1	0	0
CTAGGTTCGGACGTGA-1	0	0
CTAGTAGAAAGGGATT-1	0.430866	0.0849822
CTAGTCACGTCTTAAG-1	0.332593	0.0646326
CTAGTGAAGGACAGGA-1	0	0
CTAGTTACAACCCGGT-1	0	0
CTAGTTGGGCCCGGTA-1	0	0
CTATAAGAGCCAATCG-1	0	0
CTATAAGTAGGGTTTG-1	0.299622	0.1268
CTATACTTAAAGCGAG-1	0	0
CTATAGGCGTTGATGT-1	0	0
CTATATCCAGCCTGGC-1	0.295712	0.263927
CTATCACAACGCTGGA-1	0	0
CTATCGACGAAATACA-1	0.393979	0.0645709
CTATCGGGTCTCAACA-1	0.381887	0.0495353
CTATGAACACCTTGCC-1	0.211348	0.315255
CTATGCCCGAATGCAA-1	0	0
CTATGGGAAGCGGAAT-1	0.499702	0.144814
CTATGTCACTAGCCCA-1	0	0
CTATGTGAGTCACGGC-1	0	0
CTATTCATGTGTCCCA-1	0	0
CTATTTGCTTGGAGGA-1	0	0
CTATTTGGTTACGGAT-1	0	0
CTCAAACCACTGCCCG-1	0	0
CTCAACTAACCCGGAT-1	0.550854	0.144945
CTCACATTTACTAAAT-1	0	0
CTCACCAGTACAAGTG-1	0.688962	0.0476065
CTCACTGTGATACTTA-1	0	0
CTCACTTGGCTGGTAA-1	0.293565	0
CTCAGAGCTAATGTCG-1	0	0
CTCAGATTGTGATAAG-1	0.752431	0.0011267
CTCAGGACTCACCTGT-1	0.455646	0.000118856
CTCAGTCACGACAAAT-1	0	0
CTCATAAATGTGTATA-1	0	0
CTCATGGTAATTTGCG-1	0	0
CTCATTGCTCTAACAA-1	0.375662	0
CTCATTTGATGGGCGG-1	0	0
CTCCCTCCTTTCGATC-1	0.334747	0.0528449
CTCCCTTGTATCAAGG-1	0.656973	0.362115
CTCCGCCCACATGAGG-1	0.316254	0.0529923
CTCCGGCCTAATATGC-1	0	0
CTCCGGCTTGTAGACA-1	0.361497	0
CTCCTAGTAATCGTGA-1	0.288083	0.18689
CTCCTCCAGCTCACAC-1	0.650459	0.1185
CTCCTTTACGCAAGTC-1	0	0
CTCGAGACATACGATA-1	0.559614	0.0564802
CTCGAGATCCAAAGCA-1	0	0
CTCGAGGCAAGTTTCA-1	0.150076	0.401763
CTCGAGGTCGAACAGT-1	0.631299	0
CTCGATATTTGCGAGC-1	0	0
CTCGCACCTATATAGT-1	0	0
CTCGCATTGCATAGCC-1	0	0
CTCGCCGAATGTAGGG-1	0	0
CTCGCTAGGTAAGCGA-1	0.524763	0.0528557
CTCGGGTTCTCTGGCC-1	0	0
CTCGGTACCACTGCTC-1	0	0
CTCGGTCCGTAGCCTG-1	0	0
CTCGGTTGTCGGCCCT-1	0	0
CTCGTCGAGGGCTCAT-1	0	0
CTCGTCTGTGCCTTCG-1	0.249904	0.0978396
CTCGTGGCACTGAAAG-1	0	0
CTCGTTACGGCTACCA-1	0.290911	0.305072
CTCGTTTCTAATGTTT-1	0	0
CTCTAACACCGGCAGC-1	0	0
CTCTAATGCATTGATC-1	0	0
CTCTACACTGGCGATT-1	0	0
CTCTACATCCTGCGTG-1	0	0
CTCTAGCCCTCGGAAA-1	0.567872	0
CTCTATTTGGCTGCAG-1	0	0
CTCTCACAATCGATGA-1	0	0
CTCTCTAACTGCCTAG-1	0	0
CTCTGCAGGCATTCTT-1	0.212213	0.0601086
CTCTGGACGCCTGGTG-1	0	0
CTCTGTCCATGCACCA-1	0.505329	0.0986975
CTCTTCTATTGACTGG-1	0	0
CTCTTCTGGAAGTTAG-1	0	0
CTCTTGTCCCGCTTGG-1	0.470334	0.00246497
CTGAAAGAGATCCGAC-1	0	0
CTGAATCCGAGACCTC-1	0	0
CTGAATTTATTGCCAG-1	0	0
CTGACTGCGCAGCTCG-1	0	0
CTGAGCAAGTAACAAG-1	0.352595	0.0273486
CTGATAGTGTATCTCA-1	0	0
CTGATCCCTTTATGCA-1	0.419602	0.353695
CTGCAAGCACGTTCCG-1	0.488282	0.143725
CTGCACAACTACATAT-1	0	0
CTGCACCTGGAACCGC-1	0	0
CTGCACTCCAGTACAG-1	0	0
CTGCAGAGAATCAGAG-1	0.598965	0.0548659
CTGCCAAGGTTGGAAG-1	0	0
CTGCCATGCATCACAT-1	0.613941	0.0522324
CTGCCCACGAAGCGTT-1	0.73514	0
CTGCCTTTAATACCTT-1	0	0
CTGCCTTTCTAGTAAA-1	0.395079	0.196104
CTGCGACCTCGCCGAA-1	0	0
CTGCGATTTCGAGATT-1	0	0
CTGCGGGTGAAATGTT-1	0.790243	0.0346361
CTGCGTTACGATATAA-1	0	0
CTGCTCTGACGGCAAA-1	0	0
CTGCTGAGGCCACGAA-1	0	0
CTGCTTGGCGATAGCT-1	0	0
CTGCTTTATGTCCGCG-1	0	0
CTGGAAATGGATGCTT-1	0.492307	0.0189258
CTGGAAGACACGGTGG-1	0.462365	0.04301
CTGGACGCAGTCCGGC-1	0.588961	0
CTGGATTTACACTTGA-1	0	0
CTGGCATCCGAATGAG-1	0	0
CTGGCGACATAAGTCC-1	0	0
CTGGCGATTTACATGT-1	0	0
CTGGCGCACAGGTCTG-1	0	0
CTGGCGGGAATAAGTA-1	0	0
CTGGCTGATTCATCCT-1	0	0
CTGGCTGGTTGTCAGT-1	0.491644	0
CTGGGATAAATAATGG-1	0	0
CTGGGCCTGCTATATC-1	0	0
CTGGGCTACTGGAGAG-1	0	0
CTGGGTAGGCAGTTAA-1	0.301828	0.0327575
CTGGGTTGAGTTAAAG-1	0.64548	0.0442344
CTGGTAAAGACTTACA-1	0	0
CTGGTAAAGTGTGGGC-1	0.317405	0.176207
CTGGTAACACATAGAA-1	0	0
CTGGTAACGAGCTCTT-1	0	0
CTGGTCATTCCAATCC-1	0.332179	0.152737
CTGGTGAATGGGCCTA-1	0	0
CTGGTTTCGAGCAAGA-1	0	0
CTGTACTTCTTAGCAT-1	0.460563	0.120655
CTGTAGCCATCTCACT-1	0.587075	0
CTGTAGTGAGGATCGA-1	0	0
CTGTATGGTGTAGAAA-1	0.522736	0
CTGTCAAATGGCTCGG-1	0.38862	0
CTGTCCTGCGCACTAC-1	0	0
CTGTGCAGGGTAGGTC-1	0	0
CTGTGGTCGGGAGATA-1	0.47164	0.0239617
CTGTTACCCAATCTAG-1	0	0
CTGTTCACTGCCTGTG-1	0	0
CTGTTCATCTCACGGG-1	0.528767	0.0610387
CTGTTGTTCAGTCGTA-1	0	0
CTTAAATAAGACCCAT-1	0.688133	0.105602
CTTAACTTACAGTATA-1	0	0
CTTAATCGACTTAGTA-1	0	0
CTTACACGGTATTCCA-1	0.375147	0.0676411
CTTACACTGGGAAATA-1	0	0
CTTACATAGATTTCTT-1	0.64225	0.15327
CTTAGATGTTTCATCC-1	0	0
CTTAGCCCGGATAGTG-1	0.637821	0.0165261
CTTAGCCTTCCACATG-1	0.237769	0
CTTAGGTATAGACCAG-1	0	0
CTTAGTAGGCCTACAG-1	0	0
CTTAGTGTAGTAGCAT-1	0.422218	0.0238434
CTTAGTTGAGGAATCG-1	0	0
CTTATGCGCTCAGGGC-1	0.758303	0
CTTATGTTGACTACCA-1	0	0
CTTCAACTCCACTTGG-1	0.355278	0
CTTCACGCCCTGGTAC-1	0	0
CTTCAGTGGTCGCCTA-1	0.480896	0.0561407
CTTCAGTTGGACAACG-1	0.449666	0.270674
CTTCATAGCTCAAGAA-1	0.641552	0.0173947
CTTCATTGTCAGTGGA-1	0	0
CTTCCGCTCCGTGAAG-1	0.511825	0.162399
CTTCGATTGCGCAAGC-1	0.170759	0.063024
CTTCGGCCAATTGTTT-1	0.190497	0.163959
CTTCGTAGATAGGTGA-1	0	0
CTTCTATGTTGAAGTA-1	0	0
CTTCTATTAATGCTAG-1	0.430097	0.0784329
CTTCTGGGCGTACCTA-1	0	0
CTTGAGGTTATCCCGA-1	0	0
CTTGAGTTAGGGTAAT-1	0	0
CTTGATGACCATCCAG-1	0.629504	0.124652
CTTGCAACCGCCTCCT-1	0	0
CTTGCCCACCCACGCA-1	0	0
CTTGCCCAGGCTCTAC-1	0	0
CTTGGCCAAGCTGGGA-1	0	0
CTTGTACTTGTTGACT-1	0	0
CTTGTCAACATTCGAG-1	0	0
CTTGTGCTCACCGATT-1	0	0
CTTGTTGCTGAGTCAA-1	0	0
CTTGTTTATGTAGCCA-1	0.470075	0.0496453
CTTTAACTTTCAAAGG-1	0	0
CTTTAATATTGGTCGA-1	0	0
CTTTACCGAATAGTAG-1	0.412313	0
CTTTAGGAACACTGTT-1	0	0
CTTTAGTGCTATTATT-1	0.305861	0.153617
CTTTATCCGACGCATG-1	0	0
CTTTCTGTGCGGGCTT-1	0	0
CTTTGCATCGCTCTTG-1	0.536665	0.12664
CTTTGGCGCTTTATAC-1	0	0
CTTTGGCTTTAGTAAA-1	0.71918	0.00525078
CTTTGGGATTGTTGCA-1	0	0
CTTTGTCGAATGCTCC-1	0.665207	0.119044
GAAACAGATGACCACC-1	0	0
GAAACATAGGAAACAG-1	0	0
GAAACCATGGTGCGCT-1	0	0
GAAACCGAATTACCTT-1	0	0
GAAACCTATACAAATG-1	0.559308	0
GAAACTCGTGCGATGC-1	0	0
GAAAGCAGTGCACTTT-1	0.530641	0
GAAAGCCCTTTGGACC-1	0	0
GAAAGTGACTAACTGC-1	0	0
GAAATACTAAACGTTT-1	0	0
GAAATATCACCATCAG-1	0.665212	0
GAAATCGCGCGCAACT-1	0	0
GAAATGGCGGTGTTAG-1	0.558647	0.0559369
GAAATGGGATGTAAAC-1	0.680515	0.00731148
GAAATTAGCACGGATA-1	0	0
GAAATTGTCTCTATAA-1	0	0
GAACAACTGGGATGAA-1	0.407676	0.278928
GAACACACATCAACCA-1	0	0
GAACAGATTACTAAAT-1	0	0
GAACCCTCTGTGTTCT-1	0	0
GAACCTCGACCTACAC-1	0.817823	0.167018
GAACCTTTAACGATCC-1	0.515257	0.00308883
GAACGACCGAATGATA-1	0	0
GAACGCGGGTCACACG-1	0.0341015	0.332383
GAACGTCTCATGGTCG-1	0	0
GAACGTTAGGAAGACG-1	0	0
GAACTGTGGAGAGACA-1	0	0
GAAGAAACGATATTGT-1	0	0
GAAGAACGGTGCAGGT-1	0	0
GAAGCCACTGATTATG-1	0	0
GAAGCCTGCACATTCC-1	0	0
GAAGCGTGAGGAATTT-1	0	0
GAAGCTCGGACCCGTC-1	0	0
GAAGCTTGCTGACCGC-1	0.57222	0.0329849
GAAGGAGTCGAGTGCG-1	0	0
GAAGGGTCATTAAGAC-1	0.0547344	0.0801968
GAAGTCAGTTGCACTA-1	0	0
GAAGTCTCCCTAGCGA-1	0	0
GAAGTGATTTATCGTG-1	0	0
GAAGTGCTGGATAGCT-1	0	0
GAAGTTTCCACTCAAT-1	0	0
GAATAGACGCGACCCA-1	0	0
GAATAGCCCTGCGGTC-1	0	0
GAATAGTGCTCGATTA-1	0	0
GAATCGACATGGTCAC-1	0.462816	0
GAATCTGAACATTCTC-1	0.287736	0.0516037
GAATGCCGAAATGACC-1	0.423248	0
GAATGCGAATCGGTTC-1	0	0
GAATGGGCTTATCGAC-1	0.762544	0.0999161
GAATGTGGTCCGGATT-1	0	0
GAATGTTGGGTAATCT-1	0	0
GAATTATAGTGAAAGG-1	0	0
GAATTCACCCGGGTGT-1	0	0
GAATTTCTCGCTGCAG-1	0.530285	0.0448098
GACAAACATATGCAGG-1	0	0
GACAACGACCATTGAA-1	0	0
GACAACGCAGCTTACG-1	0	0
GACACAAGGGAAGAAA-1	0	0
GACACAGCCGGGACTG-1	0	0
GACACCCAAAGACGCG-1	0.0656889	0.318724
GACACGAGTTAGAGGA-1	0	0
GACACTGAGTTCAGTG-1	0	0
GACACTGGAACCCGAT-1	0.109504	0.119456
GACACTTCCAATTACC-1	0.281887	0.278544
GACAGAGGTCTTCAGT-1	0	0
GACAGATTTCTGGCTC-1	0.743963	0
GACAGCCAGACCTGAC-1	0	0
GACAGGCACACACTAT-1	0.645432	0.127787
GACAGGTAATCCGTGT-1	0	0
GACATACTGTCGCAGA-1	0.37553	0.11041
GACATCCGTCGAACTG-1	0	0
GACATCGATTTATAAC-1	0	0
GACATTTCGCCCAGCC-1	0.694645	0.234045
GACCAAACGTTGACTG-1	0.521175	0.0414867
GACCACACTTCCCTTT-1	0	0
GACCAGAGCCCTGTAG-1	0.642668	0.119996
GACCCAATTATGATAC-1	0.343821	0.0437331
GACCGACGTGAAAGCA-1	0	0
GACCGACTGAAGCGTC-1	0.591576	0
GACCGATTAAATATGT-1	0	0
GACCGCGTCTGACGTG-1	0	0.25716
GACCGGTGATACTCTC-1	0.572678	0.213474
GACCGTGCTGACGGTG-1	0.517388	0.0638837
GACCGTTACATGCGAC-1	0.53453	0.0640281
GACCTTCCACGTCTAC-1	0	0
GACGACGATCCGCGTT-1	0	0
GACGAGGCTAATAAAC-1	0.334984	0.0138501
GACGATATCACTGGGT-1	0.40431	0.326521
GACGCATACCCGTCGG-1	0	0
GACGCCGTAAAGGCTA-1	0	0
GACGCTTGCTTCTAAA-1	0	0
GACGGGCATCGAATTT-1	0	0
GACGGGTTGGCCCGTA-1	0.639773	0.0565964
GACGGTCAATAGAAGC-1	0	0
GACGTGTAGGGATTAT-1	0.638849	0.120175
GACGTTGCTCGGCGGC-1	0.442525	0.490694
GACTAAGATCATGCAC-1	0	0
GACTAAGTAGGCTCAC-1	0.549509	0.0211077
GACTACAAAGCGGTGG-1	0.36327	0
GACTAGGCCGTTAGGT-1	0	0
GACTCACCCACGTGAG-1	0	0
GACTCCCAGAATAAGG-1	0	0
GACTCCTTCCAATTGA-1	0.298079	0.10422
GACTCGCGGGAATGAC-1	0	0
GACTCTAGAGTTCCAA-1	0	0
GACTGCAAATCGAGCT-1	0.511028	0
GACTGCACCAGCCCAG-1	0	0
GACTGCGGCACGTGTA-1	0	0
GACTGCTGGTGAGAAA-1	0	0
GACTTCAACGCATCAA-1	0.393021	0.175846
GACTTTCGAGCGGTTC-1	0	0
GAGAACGGTTCTGACT-1	0	0
GAGAATCTCACGATCA-1	0.74624	0
GAGACTGATGGGTAGA-1	0.405996	0
GAGACTTCGCGACCGA-1	0	0
GAGAGGGCGCGAGGTT-1	0	0
GAGAGGTGCATTCTGG-1	0	0
GAGAGTCTCGGGAGAG-1	0	0
GAGATCGATCTTACTC-1	0.397156	0.320315
GAGATCTGCTTGGCAT-1	0	0
GAGATCTGTCACTCCG-1	0.345747	0.045121
GAGATCTTCCATGACA-1	0	0
GAGATGGCTTTAATCA-1	0	0
GAGATGGGAGTCGACA-1	0	0
GAGCACCTGTGTCCAG-1	0.223116	0.102323
GAGCATCAACAACTTG-1	0	0
GAGCCAGCTACCTGTG-1	0	0
GAGCGCAAATACTCCG-1	0.437627	0.219701
GAGCGCGCACGAGTAG-1	0.459386	0.162695
GAGCGCTGTTAGGTAA-1	0	0
GAGCGGAATGCGGTGT-1	0	0
GAGCTAAGGGCATATC-1	0	0
GAGCTCAACATGAGCG-1	0	0
GAGCTCTCGGACCTAA-1	0	0
GAGCTGTCGTCTCGGA-1	0	0
GAGGAATATCTCTTTG-1	0	0
GAGGAATGGAGAGGTT-1	0	0
GAGGAGATCCTCATGC-1	0	0
GAGGATAAACAGTGCT-1	0	0
GAGGCCCGACTCCGCA-1	0	0
GAGGCCTGTTGATACA-1	0.548414	0.0324112
GAGGCTATCAAAGTCG-1	0	0
GAGGGAGTCAGATCGC-1	0	0
GAGGGCGCAGCTCTGC-1	0	0
GAGGGTAGTAACAAAG-1	0	0
GAGGTACGCGTGTCCC-1	0	0
GAGGTCCCAAAGATCT-1	0.455852	0
GAGGTCCGTTCGCTGT-1	0.528105	0.388571
GAGTAAGGCCACGGGA-1	0.578171	0
GAGTACGGGTATACAA-1	0	0
GAGTAGATACTAGTTG-1	0	0
GAGTATACCCTAATCA-1	0.421631	0.206745
GAGTATGCCCGCCTTG-1	0.61457	0
GAGTATGCGCGTGCAT-1	0	0
GAGTCAGACCAGAATC-1	0.583426	0.117014
GAGTCCGCTTACCGGA-1	0	0
GAGTCGACAGACCCTC-1	0	0
GAGTGTCAACCAGAAA-1	0.425485	0.19603
GAGTGTGCGGTACCCA-1	0	0
GAGTTCTGTGGGTGCT-1	0.467463	0.146269
GAGTTGATGGCAATTT-1	0.564339	0
GAGTTGTCACCAGTCT-1	0.406926	0.0620176
GATAAATCGGTGGATG-1	0	0
GATAACTCGCACTGTG-1	0	0
GATACGATGGGAGTCA-1	0.240176	0
GATAGAACCCGCTAGG-1	0	0
GATAGATAGTACAGTC-1	0.498515	0.47637
GATAGGTAACGTTGAC-1	0	0
GATAGTGCGAGTAAGT-1	0	0
GATATCAAGCAGGAGC-1	0.632125	0.0457048
GATATCAGTATGTATC-1	0	0
GATATGAGACACTAAC-1	0	0
GATATGCGGTAGCCAA-1	0	0
GATATGGATTACGCGG-1	0.661212	0.0516587
GATATTGAGATTGGCG-1	0	0
GATATTTCCTACATGG-1	0	0
GATCAACATAAAGGGA-1	0.422747	0.0702972
GATCATTCCAAACATT-1	0.425091	0.0356717
GATCCAACCTTTAAAC-1	0.293247	0.0807716
GATCCCTTTATACTGC-1	0.50142	0
GATCCGGGAATTAACA-1	0.410187	0.0386134
GATCCTAAATCGGGAC-1	0	0
GATCCTCGACACTGGC-1	0.402257	0
GATCGACACTATCTGA-1	0.516602	0.0940684
GATCGCGGGCTCTCCA-1	0	0
GATCGCTACCCGATTT-1	0.432323	0.00549266
GATCGCTATATCTCAG-1	0	0
GATCGCTGTGGTGCGT-1	0	0
GATCGGATAGAACCAT-1	0.765303	0.156888
GATCGGCGATAAGTCG-1	0.44866	0
GATCGGTGGCCATAAC-1	0.397424	0
GATCGTGACTGATATC-1	0.472676	0.0480629
GATCTAACCGTATTCA-1	0.309487	0.0641222
GATCTGCTATCTAAGG-1	0.440769	0.154875
GATCTTCATTGTCCTC-1	0	0
GATCTTGGAGGGCATA-1	0.513785	0.145415
GATCTTTGCAGGGTAT-1	0	0
GATGACAAGTAGGGCA-1	0	0
GATGACGATGATCGCG-1	0	0
GATGAGGAACCTTCGG-1	0	0
GATGCCAGCAGAAGGC-1	0.292898	0
GATGCCTTCTGCGGCA-1	0.512519	0
GATGCGAATGGTATTA-1	0.579477	0.0683043
GATGCGTCCTGCATTC-1	0	0
GATGCTACAAGCGCCT-1	0	0
GATGCTACCTTCGATG-1	0	0
GATGCTGTATTTCATC-1	0.516758	0.129798
GATGGCGCACACATTA-1	0.482196	0.00506748
GATGTAACGAACCACC-1	0.317274	0
GATGTTCAATCCACGA-1	0	0
GATGTTTGTGCGAGAT-1	0.34269	0
GATTAACCGAAAGCCC-1	0.377068	0
GATTACTGAATTTGGG-1	0.6232	0
GATTAGAAACAAGCGT-1	0	0
GATTCCCTTGTCGCAG-1	0	0
GATTCCGCGTTTCCGT-1	0	0
GATTCCTATACGGCGC-1	0.430684	0.124583
GATTCGACGGTTCACG-1	0	0
GATTCTGTTAATGAGT-1	0	0
GATTGCTCCAGTTGCA-1	0	0
GATTGGGAAAGGTTGT-1	0	0
GATTTGCGCTAACACC-1	0	0
GCAAACCCTACATTAT-1	0	0
GCAAACCTTGGCCATA-1	0	0
GCAAACGTAAGCGACC-1	0.659119	0.283936
GCAAAGGGCGTTAGCC-1	0	0
GCAAATATTACGCTTT-1	0	0
GCAAATGAGGACACTT-1	0.798233	0.143934
GCAACACACTAGAACT-1	0.784943	0
GCAACAGCAGTATGCG-1	0.260822	0.303818
GCAACCACGGCCGCGT-1	0	0
GCAACCCAAGTTGTTT-1	0.521327	0.196619
GCAACGGCTAGTTATG-1	0	0
GCAAGAATTCCTTGGC-1	0.387051	0
GCAAGCTGGAAACCGC-1	0.469409	0.105366
GCAAGTGCACAGAGAA-1	0	0
GCAAGTGTAAAGCATG-1	0	0
GCACAAACCCTAGATG-1	0	0
GCACAAACGAGGCGTG-1	0	0
GCACAACCTCGGGCGT-1	0.399761	0.0559335
GCACACACTGGTAGCC-1	0.603905	0.135791
GCACACAGCTATTACC-1	0	0
GCACACGCCCATGGTC-1	0	0
GCACAGCACGGGCCGA-1	0	0
GCACCTAGGCGAGTCC-1	0	0
GCACGCCGATTCCCGC-1	0.216725	0.164592
GCACGCCTACTTAGAT-1	0	0
GCACGTGGTTTACTTA-1	0	0
GCACTAGTCGCGCTAT-1	0	0
GCACTGCCTACCTTTA-1	0	0
GCAGATCCATAAGACT-1	0	0
GCAGATCCTCGCAAAT-1	0.581858	0.131594
GCAGATTAGGGATATC-1	0	0
GCAGCACACAGCCCAG-1	0	0
GCAGCCTATATCACAT-1	0	0
GCAGCTGTCAACGCAT-1	0.73374	0.231315
GCAGGAACTTAGATCT-1	0.516491	0.0658114
GCAGGACTATAGAATA-1	0	0
GCAGGTAGAGTATGGT-1	0	0
GCAGTGTGGCTATAGG-1	0.378541	0.0839134
[truncated: 11,002 more rows]

## Sheet: ssGSEA of tumor cells
Region Name	classical	basal-like
AAACAAGTATCTCCCA-1	0	0
AAACACCAATAACTGC-1	0.447344	0.565178
AAACAGCTTTCAGAAG-1	0	0
AAACAGGGTCTATATT-1	0	0
AAACAGTGTTCCTGGG-1	0.368012	0.596437
AAACATGGTGAGAGGA-1	0.474691	0.63799
AAACATTTCCCGGATT-1	0	0
AAACCGGGTAGGTACC-1	0.561345	0.594202
AAACCGTTCGTCCAGG-1	0	0
AAACCTAAGCAGCCGG-1	0	0
AAACCTCATGAAGTTG-1	0.521846	0.705776
AAACGAAGATGGAGTA-1	0	0
AAACGAGACGGTTGAT-1	0	0
AAACGGGCGTACGGGT-1	0	0
AAACGGTTGCGAACTG-1	0	0
AAACTCGGTTCGCAAT-1	0.525765	0.601239
AAACTCGTGATATAAG-1	0.748546	0.516558
AAACTGCTGGCTCCAA-1	0	0
AAACTTAATTGCACGC-1	0.487698	0.543304
AAACTTGCAAACGTAT-1	0.472012	0.559297
AAAGAATGACCTTAGA-1	0	0
AAAGAATGTGGACTAA-1	0.422064	0.620891
AAAGACTGGGCGCTTT-1	0	0
AAAGGCCCTATAATAC-1	0.447183	0.475508
AAAGGCTACGGACCAT-1	0	0
AAAGGCTCTCGCGCCG-1	0	0
AAAGGGATGTAGCAAG-1	0.693143	0.616375
AAAGGGCAGCTTGAAT-1	0.47053	0.647178
AAAGTAGCATTGCTCA-1	0.567719	0.375008
AAAGTCGACCCTCAGT-1	0	0
AAAGTGTGATTTATCT-1	0	0
AAATACCTATAAGCAT-1	0.637064	0.530429
AAATAGCTTAGACTTT-1	0.506443	0.758078
AAATAGGGTGCTATTG-1	0	0
AAATCCGATACACGCC-1	0	0
AAATCGCGGAAGGAGT-1	0	0
AAATCGTGTACCACAA-1	0.631621	0.593837
AAATCTAGCCCTGCTA-1	0	0
AAATCTGCCCGCGTCC-1	0	0
AAATGACTGATCAAAC-1	0	0
AAATGATTCGATCAGC-1	0.664054	0.50781
AAATGCTCGTTACGTT-1	0	0
AAATGGCCCGTGCCCT-1	0	0
AAATGGTCAATGTGCC-1	0	0
AAATTAACGGGTAGCT-1	0.691792	0.640337
AAATTAATAAGCGCGA-1	0	0
AAATTACCTATCGATG-1	0.654782	0.567311
AAATTGATAGTCCTTT-1	0.607847	0.481428
AAATTTGCGGGTGTGG-1	0.683463	0.212512
AACAACTGGTAGTTGC-1	0.684124	0.400146
AACAATACATTGTCGA-1	0	0
AACAATTACTCTACGC-1	0	0
AACACACGCTCGCCGC-1	0	0
AACACGAGACGCGGCC-1	0.612293	0.588733
AACAGCTGTGTGGCAA-1	0	0
AACAGGAAATCGAATA-1	0	0
AACAGGATGGGCCGCG-1	0	0
AACAGGTAGTATGGAT-1	0	0
AACATAGCGTGTATCG-1	0	0
AACATATCAACTGGTG-1	0.697188	0.733193
AACATTGAAGTTGATC-1	0.585302	0.246991
AACATTGTGACTCGAG-1	0	0
AACCAAGACTTCTCTG-1	0	0
AACCATAGGGTTGAAC-1	0.398418	0.659916
AACCATGGGATCGCTA-1	0.572328	0.708355
AACCCAGAGACGGAGA-1	0.400155	0.710826
AACCCATCCCATGATC-1	0	0
AACCCGACAACCCGTG-1	0.718728	0.640452
AACCCGAGCAGAATCG-1	0	0
AACCCGCTGTATTCCA-1	0.439097	0.498716
AACCGAGCTTGGTCAT-1	0.607811	0.564731
AACCGCTAAGGGATGC-1	0	0
AACCTCGCTTTAGCCC-1	0	0
AACCTTTAAATACGGT-1	0.642948	0.687161
AACCTTTACGACGTCT-1	0	0
AACGAAAGTCGTCCCA-1	0	0
AACGATAATGCCGTAG-1	0.671255	0.682957
AACGATAGAAGGGCCG-1	0	0
AACGATATGTCAACTG-1	0.700442	0.610458
AACGCATGATCTGGGT-1	0.643495	0.557556
AACGCGACCTTGGGCG-1	0	0
AACGCGGTCTCCAGCC-1	0.735408	0.572833
AACGCTGTTGCTGAAA-1	0	0
AACGGACGTACGTATA-1	0	0
AACGGCCATCTCCGGT-1	0	0
AACGTACTGTGGGTAC-1	0	0
AACGTCAGACTAGTGG-1	0	0
AACGTCATCCGGCTTG-1	0	0
AACGTCGCTGCACTTC-1	0	0
AACGTGCGAAAGTCTC-1	0.442765	0.591382
AACGTTATCAGCACCT-1	0	0
AACTACCCGTTTGTCA-1	0	0
AACTAGGCTTGGGTGT-1	0.688504	0.638035
AACTCAAGTTAATTGC-1	0.566341	0.593738
AACTCCAGAGCGTGTT-1	0.718971	0.656253
AACTCTCAATAGAGCG-1	0.460211	0.594083
AACTCTCAGTGTGCTC-1	0	0
AACTGATATTAGGCCT-1	0.646789	0.634173
AACTGGGTCCCGACGT-1	0.740523	0.511318
AACTTCTGCGTCTATC-1	0.602989	0.408918
AACTTGCCCGTATGCA-1	0	0
AACTTGCGTTCTCGCG-1	0	0
AACTTTACGGGAGCTT-1	0.486826	0.677055
AAGAAAGTTTGATGGG-1	0	0
AAGAAGGATCAGTTAG-1	0.59499	0.653569
AAGACATACGTGGTTT-1	0.510137	0.656138
AAGACCAAATAACTCA-1	0	0
AAGACCCAACTGAACA-1	0	0
AAGACTGCAAGCTACT-1	0	0
AAGAGATGAATCGGTA-1	0.594555	0.667474
AAGAGCTCTTTATCGG-1	0	0
AAGAGGATGTACGCGA-1	0.597768	0.597567
AAGAGGCATGGATCGC-1	0	0
AAGAGGCCCTTTGGAA-1	0	0
AAGATGGCACCGGACC-1	0.538906	0.628767
AAGATTGGCGGAACGT-1	0.696117	0.694203
AAGCACCCTGCGTATC-1	0	0
AAGCATACTCTCCTGA-1	0.677695	0.626711
AAGCCACTTGCAGGTA-1	0	0
AAGCCGAAGCGGTTTA-1	0	0
AAGCCGCCGTGAAATC-1	0.543294	0.55378
AAGCGCAGGGCTTTGA-1	0.520749	0.713145
AAGCGTCCCTCATCGA-1	0.65306	0.438994
AAGCTAGATCGAGTAA-1	0.734114	0.640668
AAGCTATGGATTGACC-1	0	0
AAGCTCGTGCCAAGTC-1	0.673991	0.58199
AAGCTCTTTCATGGTG-1	0	0
AAGGAGCGGTTGGTGC-1	0	0
AAGGATCGATCGCTTG-1	0.446452	0.635254
AAGGCGCGTAAAGCTT-1	0	0
AAGGCTGTGCTCATCG-1	0	0
AAGGGAACGACTGGCT-1	0.698106	0.517748
AAGGGACAGATTCTGT-1	0.746933	0.328366
AAGGGACTATGCATTC-1	0.69421	0.539123
AAGGGTTTGATTTCAG-1	0	0
AAGGTATCCTAATATA-1	0	0
AAGGTGATAAACCAGC-1	0	0
AAGTAGAAGACCGGGT-1	0.579581	0.538387
AAGTAGTGACGCGAGG-1	0	0
AAGTCAATTGTCGTCA-1	0.715702	0.509039
AAGTCTTCTGTGGCCT-1	0	0
AAGTGACGACCGAATT-1	0	0
AAGTGAGTCGGGTTTA-1	0.57054	0.608019
AAGTGCAAAGGTAGAC-1	0	0
AAGTGCCTTGACTGTA-1	0.529891	0.565729
AAGTGCGTTAGAATCT-1	0.586149	0.313089
AAGTGCTTCTCTATTG-1	0	0
AAGTGTTTGGAGACGG-1	0	0
AAGTTCACTCCAAGCT-1	0	0
AAGTTCAGTCTGCGTA-1	0.696341	0.534693
AAGTTCGGCCAACAGG-1	0.543004	0.725215
AAGTTGTGATGTTATA-1	0.479782	0.590643
AAGTTTATGGGCCCAA-1	0.444632	0.455309
AATAACAACGCTCGGC-1	0.602164	0.516589
AATAACACTAGAACAA-1	0	0
AATAACGTCGCGCCCA-1	0	0
AATACAATGTTTCAGG-1	0.694485	0.732605
AATACCGGAGGGCTGT-1	0.57244	0.591692
AATACCTGATGTGAAC-1	0	0
AATAGAACAGAGTGGC-1	0	0
AATAGAATCTGTTTCA-1	0.562705	0.727635
AATAGCTACCGCGTGC-1	0.626189	0.556208
AATAGGCACGACCCTT-1	0	0
AATAGTCCGTCCCGAC-1	0	0
AATATCGAATCAATGC-1	0	0
AATATCGAGGGTTCTC-1	0.681104	0.577785
AATATTGGAGTATTGA-1	0	0
AATCAGGTTTCATTTA-1	0	0
AATCATGTAAAGACTC-1	0	0
AATCCCGCTCAGAGCC-1	0	0
AATCGAGGTCTCAAGG-1	0	0
AATCGCCTCAGCGCCA-1	0.523712	0.671466
AATCGCGCAGAGGACT-1	0.439716	0.561953
AATCGGTATAGCCCTC-1	0	0
AATCGTGAGCCGAGCA-1	0	0
AATCTAGGTTTACTTG-1	0	0
AATCTATGCCGGAGCC-1	0	0
AATCTCTACTGTGGTT-1	0	0
AATCTGCGTTGGGACG-1	0.709732	0.595625
AATCTGGCTTTCTAGT-1	0	0
AATGACAGCAATGTCT-1	0.48876	0.583809
AATGACGTAGGATGTC-1	0.630079	0.647629
AATGACTGTCAGCCGG-1	0.618804	0.686641
AATGAGTTCGCATATG-1	0	0
AATGATGATACGCTAT-1	0.719523	0.686644
AATGATGCGACTCCTG-1	0.518959	0.626519
AATGCAACCGGGTACC-1	0.477753	0.71591
AATGCACCAAGCAATG-1	0.749359	0.676966
AATGGTCCACCGTTCA-1	0	0
AATGGTTCTCACAAGC-1	0	0
AATGTATGGCACTGTA-1	0.477149	0.625576
AATGTGCCCGAGGTGT-1	0.701014	0.339189
AATGTGCTAATCTGAG-1	0.464154	0.633084
AATGTTAAGACCCTGA-1	0	0
AATGTTGTCGTGAGAC-1	0.432244	0.596772
AATTAAAGGTCGGCGT-1	0	0
AATTAACGGATTTCCA-1	0.580145	0.668409
AATTACGAGACCCATC-1	0	0
AATTACTCGTACGCTC-1	0	0
AATTAGCGCTGCAGCG-1	0.650898	0.492685
AATTATACCCAGCAAG-1	0	0
AATTCATAAGGGATCT-1	0.639119	0.442428
AATTCATTGTCATGCA-1	0.468434	0.479033
AATTCCAAGCATGTAC-1	0	0
AATTCGATTCGAGGAT-1	0	0
AATTCTAGAGTTAGGC-1	0.54116	0.695692
AATTGAACGCTCTGGT-1	0.531316	0.568105
AATTGCAGCAATCGAC-1	0.38389	0.570774
AATTGCGTGGATTACA-1	0.43451	0.530731
ACAAACCATGCGTCCT-1	0.500371	0.557535
ACAAACTCCATCAGAG-1	0.565534	0.514002
ACAAAGAAGGTAGGCC-1	0	0
ACAAAGCATGACCTAG-1	0	0
ACAAATCGCACCGAAT-1	0.577918	0.632812
ACAAATGGTAGTGTTT-1	0.760657	0.683344
ACAACAGCATGAGCTA-1	0	0
ACAACGGTCCCTGCGA-1	0	0
ACAAGCAGTGCCTAGC-1	0	0
ACAAGGAAATCCGCCC-1	0	0
ACAAGGACAAGAGGTT-1	0	0
ACAAGGATGCTTTAGG-1	0	0
ACAAGGGCAGGCTCTG-1	0	0
ACAAGTAATTGTAAGG-1	0	0
ACAATAGTCGTACGTT-1	0	0
ACAATCCATTTAAACC-1	0.612022	0.53507
ACAATGAATACGGAGA-1	0.564747	0.426808
ACAATTGTGTCTCTTT-1	0	0
ACAATTTAGGAGGCTC-1	0.501304	0.520192
ACAATTTGAGCAGTGG-1	0	0
ACACAAAGACGGGTGG-1	0.615002	0.653639
ACACACCAGGACCAGT-1	0	0
ACACATGATCAAATCT-1	0	0
ACACATTTCCGTAGAC-1	0.444459	0.52961
ACACCCAGCATGCAGC-1	0.643206	0.650532
ACACCCGAGAAATCCG-1	0	0
ACACCGGTCTGACCGC-1	0.656468	0.505027
ACACCTTAAGTAGGGC-1	0	0
ACACCTTACTACTTGC-1	0	0
ACACGAGACTCCTTCT-1	0	0
ACACGGGAACTTAGGG-1	0.567997	0.578343
ACACGTAGGCCACAAG-1	0	0
ACACTCCAATGTCACT-1	0	0
ACACTGATCAAGGTGT-1	0	0
ACACTGGGACAGTCGT-1	0	0
ACAGAACTGAGAACAA-1	0	0
ACAGCGACATTCTCAT-1	0	0
ACAGGCACGGATCCTT-1	0	0
ACAGGCTTGCCCGACT-1	0.611943	0.694334
ACAGGTGGAGGTGAGG-1	0	0
ACAGTAATACAACTTG-1	0	0
ACATAAGTCGTGGTGA-1	0	0
ACATAATAAGGCGGTG-1	0.670027	0.592412
ACATCAGCTGGGACGC-1	0	0
ACATCCCGGCCATACG-1	0	0
ACATCGATCGTTTACC-1	0	0
ACATCGCAATATTCGG-1	0	0
ACATCGGTCAGCCGCG-1	0	0
ACATCGTATGCAATGG-1	0.53596	0.746496
ACATGCTTACGGCAGC-1	0	0
ACATTAGTTTATATCC-1	0.676821	0.552713
ACATTCGCGCGGAATA-1	0	0
ACATTTGAAACCTAAC-1	0	0
ACCAACACCACACACT-1	0.707608	0.618172
ACCAACCGCACTCCAC-1	0	0
ACCAACGCTTATTTAT-1	0	0
ACCAAGAACGCGTGTC-1	0.621936	0.658395
ACCAAGTCATCGGCAG-1	0.4032	0.717759
ACCAATATGCAAGTTA-1	0	0
ACCACAAGTTTCTATC-1	0	0
ACCACACGGTTGATGG-1	0	0
ACCACGTGCAGCTATA-1	0	0
ACCAGACCATAACAAC-1	0	0
ACCAGTGCGGGAGACG-1	0.594522	0.614621
ACCATCCGCCAACTAG-1	0	0
ACCATCGTATATGGTA-1	0	0
ACCCAACGCCCGTGGC-1	0.448404	0.666308
ACCCACCTACATGCTC-1	0	0
ACCCATCTTGAGGGTA-1	0.653229	0.6538
ACCCATTTGTCCCTCT-1	0	0
ACCCGAGCGAAATTAC-1	0.594061	0.54344
ACCCGATTGGTTCCGA-1	0	0
ACCCGGAAACTCCCAG-1	0.659443	0.745004
ACCCGGTTACACTTCC-1	0.638567	0.578445
ACCCGTAGCAGAGAAT-1	0	0
ACCCGTAGTCTAGTTG-1	0.439912	0.649918
ACCCGTGTCATCAGTA-1	0	0
ACCCTATAGGACTGAG-1	0	0
ACCCTATGCCATATCG-1	0.627129	0.515449
ACCCTCCCGTCAGGGC-1	0	0
ACCCTCCCTTGCTATT-1	0.582404	0.763747
ACCGAAGAGTCTGGTT-1	0	0
ACCGACACATCTCCCA-1	0.605488	0.567973
ACCGACTGAGTCCCAC-1	0	0
ACCGAGTCTCCTTATT-1	0	0
ACCGATGGTAGCATCG-1	0.607729	0.657233
ACCGCAATAACTGCCT-1	0	0
ACCGCGGTGGAAGTCG-1	0	0
ACCGCTAGTCATTGGT-1	0	0
ACCGGGCCTTTGTTGA-1	0.32573	0.427024
ACCGGTCAGGTACACC-1	0.434806	0.67914
ACCGTCCACTGGGCCC-1	0.462025	0.505659
ACCGTGACCACGTGGG-1	0	0
ACCTAAGTACCTTTCA-1	0.606472	0.608488
ACCTAATCGACTTCCT-1	0	0
ACCTACAGTATGTGGT-1	0	0
ACCTACTATAAATCTA-1	0.546928	0.631412
ACCTCCGCCCTCGCTG-1	0	0
ACCTCCGTTATTCACC-1	0.578645	0.74238
ACCTCGAACTTATGCT-1	0.417976	0.606855
ACCTGCGTGTCATGTT-1	0	0
ACGAAATGGGCGGCAC-1	0	0
ACGACTCTAGGGCCGA-1	0	0
ACGACTGGTCATACTC-1	0.541238	0.591821
ACGAGGATACCACTCT-1	0	0
ACGAGGTTTACAACGT-1	0	0
ACGAGTACGGATGCCC-1	0.556456	0.647237
ACGATACATAGAACTA-1	0	0
ACGATCATACATAGAG-1	0.570056	0.638329
ACGATGCATATGTTAT-1	0.700087	0.659043
ACGCAAACTAATAGAT-1	0.537019	0.692514
ACGCAATCACTACAGC-1	0.681263	0.607631
ACGCATACGTTTACTA-1	0	0
ACGCATTCGTGAGTAC-1	0.589414	0.576889
ACGCCACTCGAAACAG-1	0.314846	0.637519
ACGCCAGATGATTTCT-1	0.704909	0.579036
ACGCCAGTGCGTTTGC-1	0.475183	0.616897
ACGCCGCTAGACGACC-1	0	0
ACGCGAAGTCAGACGA-1	0.631753	0.73971
ACGCGCTACACAGGGT-1	0.687261	0.649648
ACGCGGGCCAAGGACA-1	0.625794	0.571488
ACGCGTTTCTTAAGAG-1	0	0
ACGCTAGTGATACACT-1	0.587354	0.723111
ACGCTGTGAGGCGTAG-1	0	0
ACGGAACACGAGTGCC-1	0	0
ACGGAATTTAGCAAAT-1	0	0
ACGGACGCAGCGACAA-1	0	0
ACGGACTCTCAAAGCG-1	0	0
ACGGAGCGCAAATTAC-1	0.676037	0.589104
ACGGATGGTGCGGATA-1	0	0
ACGGCACTTGCTTGGG-1	0.675764	0.597838
ACGGCCAACATGGACT-1	0.621265	0.713221
ACGGCGACGATGGGAA-1	0	0
ACGGCTGGATGTAGAA-1	0.529429	0.682185
ACGGGAGTGTCGGCCC-1	0	0
ACGGGTCATGTGACTT-1	0.547615	0.483175
ACGGGTTGTGACCTGT-1	0	0
ACGGTACAGTTCAATG-1	0	0
ACGGTCACCGAGAACA-1	0.438987	0.748383
ACGTACTTTGGCACGG-1	0	0
ACGTAGATTGCTGATG-1	0.676984	0.544432
ACGTAGGAGAGTCGCT-1	0.366065	0.624537
ACGTCGGGCAACTCGG-1	0	0
ACGTCTCGTTCCGGGA-1	0	0
ACGTGACAAAGTAAGT-1	0	0
ACGTGCGCCTCGTGCA-1	0.797924	0.533255
ACGTTAATGTCGAAGA-1	0	0
ACGTTAGATTTGCCCG-1	0.703449	0.604835
ACGTTATTGGTCACTC-1	0	0
ACGTTCACTATGCCGC-1	0	0
ACGTTCGCAATCAATT-1	0.612307	0.74688
ACGTTCGTTCAGGAAA-1	0	0
ACGTTCTGTACAAGTC-1	0	0
ACGTTGTCGTTGAAAG-1	0	0
ACTACAAAGAGAGGTG-1	0	0
ACTACATCCCGACAAG-1	0.467414	0.496895
ACTACCAGCTCTCTGG-1	0	0
ACTACCATCCGAGGGC-1	0	0
ACTACGCGTTAGAATT-1	0	0
ACTAGTTGCGATCGTC-1	0	0
ACTATCCAGGGCATGG-1	0.375397	0.599861
ACTATCTGCCCGCGTA-1	0	0
ACTATGTCCAGCTGCC-1	0.624907	0.474762
ACTATTTCCGGGCCCA-1	0.504972	0.719345
ACTCAAGTGCAAGGCT-1	0	0
ACTCAATAAAGGCACG-1	0.706347	0.425024
ACTCATGGCAGCCTTC-1	0.520993	0.59104
ACTCCAATATCATCAT-1	0.59682	0.713638
ACTCCCATTCCTAAAG-1	0	0
ACTCCCGAATTCGTTT-1	0.647627	0.347451
ACTCCCTAATGCTAAA-1	0.609373	0.679612
ACTCCCTAGAATAGTA-1	0.646568	0.635991
ACTCCGGCCGACCACT-1	0	0
ACTCGATGTATTTCAT-1	0.659196	0.469624
ACTCGCCGTTCGATAA-1	0.499323	0.688443
ACTCGTAACCCGTCCT-1	0	0
ACTCGTCAGTAATCCC-1	0	0
ACTCTCTGACTTAGGT-1	0	0
ACTCTGACCTAATAGA-1	0	0
ACTCTTGTATAGTAAC-1	0	0
ACTGAAACGCCGTTAG-1	0	0
ACTGAATGGCGAAAGT-1	0.675367	0.738323
ACTGCCCGCCATTCTC-1	0	0
ACTGCCGTCGTAACTC-1	0	0
ACTGCTCGGAAGGATG-1	0	0
ACTGGGATGCCAGTGC-1	0.383195	0.577866
ACTGTACGATACACAT-1	0	0
ACTGTAGCACTTTGGA-1	0.564853	0.492552
ACTGTCCAGGATTATA-1	0	0
ACTGTCTTCTTTAGAA-1	0.724706	0.526039
ACTGTGCTAGTAGATC-1	0.603826	0.783005
ACTTACGCATCCACGC-1	0	0
ACTTAGTACGACAAGA-1	0.559662	0.775767
ACTTATACTTACCCGG-1	0.569116	0.671544
ACTTATTAGGATCGGT-1	0.54562	0.692073
ACTTATTTATGTGCCA-1	0	0
ACTTCAGGCTGATCCC-1	0	0
ACTTCCAGTGGAAGCT-1	0	0
ACTTCCATGCGGGACA-1	0	0
ACTTCGCCATACGCAC-1	0	0
ACTTGACTCCCTCTTT-1	0	0
ACTTGCTCTATCTACC-1	0	0
ACTTGGGACCCGGTGG-1	0	0
ACTTGGGCTTTCGCCA-1	0	0
ACTTGTAGTCCCTTCA-1	0	0
ACTTGTGGATGGAACG-1	0	0
ACTTGTTACCGGATCA-1	0.438737	0.674746
ACTTTACCCTCATGAA-1	0.513399	0.544657
ACTTTATACACCACTT-1	0	0
ACTTTCCTATAGCTTC-1	0	0
ACTTTGACTGCATCCT-1	0	0
ACTTTGGTCGTGCTCC-1	0.396788	0.635744
AGAACACGGCGATGGT-1	0	0
AGAACCCTCAATTGGG-1	0.520796	0.629935
AGAACGTGGTACATTC-1	0.622267	0.676589
AGAACTGTACTTTGTA-1	0	0
AGAAGAGCGCCGTTCC-1	0	0
AGAAGGTACACTTCAC-1	0	0
AGAAGGTTGCCGAATT-1	0.605558	0.620853
AGAAGGTTGTAGGTCG-1	0	0
AGAAGTGATTCGTGAT-1	0.640227	0.417141
AGAATAAATCTTCAGG-1	0	0
AGAATACAGGCTATCC-1	0	0
AGAATTATGGATTCGA-1	0.709918	0.74948
AGAATTGTTTGACATA-1	0.537028	0.664972
AGACAGCTCAGAATCC-1	0	0
AGACCAAACCACACCT-1	0	0
AGACCATGGGATACAA-1	0	0
AGACCCACCGCTGATC-1	0.623975	0.696489
AGACCCGCCCTCCTCG-1	0.569733	0.628678
AGACCGCTCCGCGGTT-1	0	0
AGACCGGGAAACCCTG-1	0	0
AGACGAAGTGCCGGTC-1	0	0
AGACGACGATGCCGCT-1	0	0
AGACTAGCCTTCCAGA-1	0	0
AGACTGTTACCGGGTC-1	0.385845	0.565927
AGAGAAACACCAGAAA-1	0	0
AGAGAACCGTCTAGGA-1	0.583675	0.762509
AGAGAAGGAGTACAAT-1	0	0
AGAGATCTCTAAAGCG-1	0	0
AGAGCAGTTATGAGAC-1	0.624344	0.717768
AGAGCCGCCGAGATTT-1	0	0
AGAGCGGGCTAATCAT-1	0.598175	0.51866
AGAGCGTACAAGCTCG-1	0.613569	0.577443
AGAGGCTTCGGAAACC-1	0	0
AGAGTAAACTTCACTA-1	0	0
AGATAACTTCAGGGCC-1	0	0
AGATAATCACACCTAT-1	0	0
AGATACCAATAGAACC-1	0	0
AGATACCGGTGTTCAC-1	0	0
AGATACGACTTCATAT-1	0.443965	0.831313
AGATACTCAAGATCGA-1	0.636708	0.560417
AGATATAATACGACTA-1	0.541725	0.622526
AGATCGTGCATAAGAT-1	0.644007	0.774414
AGATCTCAGGTGTGAT-1	0	0
AGATCTGGAGAGGATA-1	0	0
AGATGACTCGCCCACG-1	0.715799	0.647197
AGATGATGGAGTCTGG-1	0.547141	0.64443
AGATGCAAGACGTGCA-1	0.546489	0.56862
AGATGCATCCTGTGTC-1	0	0
AGATTATAGGACGTTT-1	0.539371	0.55713
AGATTCACAACCGATA-1	0	0
AGCAAAGGCCGCTAGT-1	0	0
AGCAACATATCTTATT-1	0.514952	0.687802
AGCAACCGAAAGTAAT-1	0.646629	0.256564
AGCACACGTTTAGACT-1	0.544055	0.654464
AGCACCAGTACTCACG-1	0	0
AGCACTACCGGCCTGT-1	0.440876	0.719306
AGCACTACCTCACCAG-1	0	0
AGCACTTAAGGACGCC-1	0	0
AGCAGAAGGAGAAAGA-1	0.612379	0.652243
AGCAGCCAGATGAATA-1	0	0
AGCAGTCGAAGCATGC-1	0	0
AGCATATCAATATGCT-1	0	0
AGCATCATTTCGAAAG-1	0	0
AGCATCGTCGATAATT-1	0.508396	0.701602
AGCATTACGAGGCAAG-1	0.372628	0.634312
AGCCAAGCTTTGTGTC-1	0	0
AGCCACAGGTTACCCG-1	0.707105	0.500774
AGCCACTCCCGTGCTT-1	0	0
AGCCATATAGTATGTG-1	0.560386	0.658216
AGCCCATACATGTAAG-1	0	0
AGCCCGCAACAAGCAG-1	0	0
AGCCCGCACTACAATG-1	0	0
AGCCCGGCATTAGAGG-1	0.702246	0.390242
AGCCCGGTAGCCTGTA-1	0	0
AGCCCTAAGCGAAGTT-1	0	0
AGCCCTCCCTGGTGGC-1	0	0
AGCCCTTCTAATCCGA-1	0.655999	0.347205
AGCCGCAAATTCAAAT-1	0	0
AGCCGTGGCTAAATGT-1	0	0
AGCCTAATACCCACGT-1	0	0
AGCCTTAAAGCGGAAG-1	0	0
AGCCTTGTCACTGATA-1	0	0
AGCGACAGGAACGGTC-1	0	0
AGCGACATCCCATTCA-1	0	0
AGCGACCAACGATATT-1	0.515881	0.662131
AGCGACTTTGAAGACA-1	0	0
AGCGAGACGTGAAGGC-1	0.548022	0.54635
AGCGATGCGCCTAATA-1	0	0
AGCGCATAATGAATCG-1	0	0
AGCGCGGGTGCCAATG-1	0.67405	0.483727
AGCGGACACTTCGTAG-1	0.532749	0.661001
AGCGGCGGTTAGCGGT-1	0	0
AGCGGGAAGGGTCCAT-1	0.535394	0.711832
AGCGGGTCTGACACTC-1	0.403285	0.704009
AGCGTGGTATTCTACT-1	0	0
AGCTAACAAGCAATGT-1	0	0
AGCTAAGCTCCGTCCG-1	0	0
AGCTAAGTACGCAGGC-1	0	0
AGCTAGAAGCAGAAGT-1	0.562247	0.771683
AGCTATTTAATCCAAC-1	0.745546	0.341245
AGCTCCATATATGTTC-1	0	0
AGCTCCTTCGCACATC-1	0.644937	0.510108
AGCTCTAGACGTTCCA-1	0.524027	0.57403
AGCTCTTCCCAGTGCA-1	0.800745	0.340169
AGCTCTTCGTAACCTT-1	0.560933	0.509144
AGCTCTTTACTCAGTT-1	0.553438	0.670023
AGCTGAAGTAAACCAA-1	0	0
AGCTGTAACCTCAATC-1	0.562856	0.469215
AGCTTCTTCTCGAGCA-1	0	0
AGCTTGATCAGGGTAG-1	0	0
AGCTTGATCTTAACTT-1	0	0
AGGAAGCTGTCCGCCG-1	0.652845	0.392261
AGGACAGTCGAATCCC-1	0.557378	0.685105
AGGACATCGCACGTCG-1	0	0
AGGACGACCCATTAGA-1	0.599401	0.64826
AGGACGCTCGATGTTG-1	0.563258	0.580281
AGGAGCGTTTATTATC-1	0	0
AGGAGGCCTTCGCGCG-1	0	0
AGGATAAAGTCGGGAT-1	0.670338	0.573193
AGGATATAGGGATTTA-1	0.491661	0.624591
AGGATATCCGACTGCA-1	0	0
AGGATCACGCGATCTG-1	0	0
AGGCAGATGCGTAAAC-1	0.734864	0.628098
AGGCAGGGAGCGTACT-1	0	0
AGGCATTGTCGTAGGG-1	0	0
AGGCCACCCGTTATGA-1	0.68169	0.557474
AGGCCCATTGTACAGG-1	0	0
AGGCCCTAGAACGCCA-1	0.545616	0.544924
AGGCCTATCATACCAA-1	0	0
AGGCCTGAGAATCTCG-1	0.63961	0.69753
AGGCGGTTTGTCCCGC-1	0.327828	0.505092
AGGCTATGGTTAGCTT-1	0.47715	0.663026
AGGCTTAAGTTGCACA-1	0	0
AGGCTTCCCGAAGAAG-1	0	0
AGGCTTGCTAGACACC-1	0	0
AGGGACCGGCTGCGTT-1	0.257709	0.657838
AGGGACTCTACGCGAC-1	0	0
AGGGAGACATACTTCG-1	0	0
AGGGCGAGCAGCTGAT-1	0.61767	0.425494
AGGGCGTGATCGGCTA-1	0.654385	0.648688
AGGGCTGCAGTTACAG-1	0.553987	0.608134
AGGGTCAGAGCACTCG-1	0	0
AGGGTGCCGTTCTTTA-1	0.492188	0.653521
AGGGTGCTCTCGAGGG-1	0.530387	0.670547
AGGGTGGATAGTGCAT-1	0.446201	0.533476
AGGGTTCAGACGGTCC-1	0	0
AGGGTTCCCTTTGGTT-1	0.564827	0.615033
AGGGTTTAGTTCGGGA-1	0.573761	0.562569
AGGTAACCTCCTATTC-1	0.505374	0.677344
AGGTAGATCGAGATAT-1	0.641395	0.562034
AGGTAGGTACAAAGCT-1	0.603322	0.635977
AGGTATAATTGATAGT-1	0.328831	0.560915
AGGTCAGGTGAGAGTG-1	0	0
AGGTCGCGGAGTTACT-1	0.564087	0.627764
AGGTGCACGTCCACAT-1	0.353576	0.709991
AGGTGGTGACCTTCGC-1	0	0
AGGTGTATCGCCATGA-1	0.480383	0.604713
AGGTTCTCCTTTCCGG-1	0	0
AGGTTGAGGCACGCTT-1	0.629998	0.550299
AGGTTTCACACACCTT-1	0	0
AGTAACTATAGCAGCC-1	0.360613	0.633509
AGTAATCTAAGGGTGG-1	0	0
AGTAATGTCTTGCCGC-1	0	0
AGTAATTTGCAAGCGT-1	0.484727	0.666437
AGTACAGAAGCTTATA-1	0.447652	0.582015
AGTACATCATTTATCA-1	0	0
AGTACGGCCCGTATCG-1	0.406953	0.711164
AGTACGGGCACCTGGC-1	0.465043	0.606498
AGTACTCTTATGCCCA-1	0	0
AGTAGAAGGCGCCTCA-1	0.614115	0.650393
AGTATAATACTAGGCA-1	0.448245	0.693258
AGTATACACAGCGACA-1	0.456557	0.664553
AGTATGCTGGAGACCA-1	0.622053	0.526782
AGTATTTGGCACGACC-1	0	0
AGTCAAATGATGTGAT-1	0	0
AGTCAACACCACCATC-1	0	0
AGTCAAGATGACACTT-1	0	0
AGTCACTAGCTCTCGA-1	0	0
AGTCAGCCACCGCCTG-1	0	0
AGTCCCGCCTTTAATT-1	0.507245	0.585372
AGTCGAAACGATTCAG-1	0	0
AGTCGACGGTCTCAAG-1	0	0
AGTCGGCCCAAACGAC-1	0	0
AGTCGGCTCAACTTTA-1	0	0
AGTCGGTTGCGTGAGA-1	0.221967	0.657494
AGTCGTATAAAGCAGA-1	0	0
AGTCGTCGACCACCAA-1	0	0
AGTCGTGGGCATTACG-1	0.627927	0.632656
AGTCTAAAGTATACTC-1	0	0
AGTCTCACAAGACTAC-1	0.606717	0.504573
AGTCTGGACATCCTTG-1	0.632243	0.278658
AGTCTTCTCCTCAAAT-1	0.765764	0.705859
AGTCTTTAAAGTGTCC-1	0.363846	0.707467
AGTGAACAAACTTCTC-1	0.476532	0.743937
AGTGACCTACTTTACG-1	0.634783	0.612588
AGTGACTGTGACACAA-1	0.673641	0.595496
AGTGAGACTTCCAGTA-1	0.491801	0.562858
AGTGAGCCTCGCCGCC-1	0.752713	0.626092
AGTGAGTCGAATTAAC-1	0.470899	0.567472
AGTGATAACCTGCGCG-1	0	0
AGTGATATGAGTAGTT-1	0.669617	0.64476
AGTGATTCAAGCAGGA-1	0.440228	0.497005
AGTGCACGCTTAAGAA-1	0	0
AGTGCGTAGCTCGTAA-1	0	0
AGTGCTAAACACAGCA-1	0.61938	0.616875
AGTGCTTGCACGAATA-1	0	0
AGTGGCCCGCAAATGG-1	0	0
AGTGGCGGCAATTTGA-1	0.683894	0.741493
AGTGGCGTCTGAAGGT-1	0	0
AGTGGCTCCGTCGGCC-1	0	0
AGTGGTGTTACCCGTG-1	0	0
AGTGGTTGCGTATAGG-1	0.443602	0.665962
AGTGTATTGCGCATTG-1	0.540023	0.702533
AGTGTGCTAAGATCGC-1	0.621212	0.450077
AGTGTGGTCTATTGTG-1	0.540304	0.121008
AGTTAAACACTTGCGA-1	0.628764	0.64823
AGTTAAGCGGTCCCGG-1	0.609553	0.493418
AGTTAAGTCAACCGCT-1	0.578614	0.540273
AGTTACCGCACATGGT-1	0	0
AGTTATTCAGACTGTG-1	0	0
AGTTCCTACAGAATTA-1	0	0
AGTTCCTATTTATGTT-1	0	0
AGTTCTGCGTTGTATC-1	0	0
AGTTGACGGTCCTTGC-1	0.515651	0.588951
AGTTGCGGTCCTCAAC-1	0.496671	0.664514
AGTTGCTGACTGATAT-1	0	0
AGTTGGCAAGGCTAGA-1	0.458406	0.565773
AGTTTGCACCTGCCTC-1	0	0
AGTTTGGCACGGGTTG-1	0.454489	0.437031
AGTTTGGCCAGACCTA-1	0.599321	0.483613
ATAAACGGACCCGTAA-1	0.532043	0.545449
ATAAACGTTGCACCAC-1	0	0
ATAAAGGCTCGGTCGT-1	0	0
ATAAATATTAGCAGCT-1	0.476037	0.119612
ATAACGCCGGAGGGTC-1	0	0
ATAACGGAGTCCAACG-1	0.702623	0.619842
ATAAGGTGGAGAACAT-1	0.702913	0.561857
ATAAGTAGGATTCAGA-1	0.705598	0.621351
ATAAGTAGGGCGACTC-1	0.301492	0.454197
ATAAGTTACCGCGACG-1	0.685571	0.62772
ATAATACCGTTAGCCG-1	0	0
ATAATAGCTGTTGAAT-1	0.529569	0.581581
ATAATAGTGTAGGGAC-1	0	0
ATAATCTTGGAGAACC-1	0	0
ATAATTAGCTAAGTAG-1	0.641304	0.544814
ATACAGCGTCCACTGA-1	0	0
ATACAGGCCCTCCAAT-1	0.597906	0.664314
ATACCACGGGCAACTT-1	0.510541	0.737304
ATACCCTCCCGGCCAA-1	0	0
ATACCTAACCAAGAAA-1	0	0
ATACGAGGTTTGTAAG-1	0.508635	0.603782
ATACGCCGGCGAAACC-1	0	0
ATACGGAACGTCGTTT-1	0.487128	0.596981
ATACGGGTTTCGATTG-1	0	0
ATACGGTGAAGATGCA-1	0	0
ATACGTACTTAGCCAC-1	0.417459	0.685806
ATACGTCCACTCCTGT-1	0.589663	0.710981
ATACGTTATGCACGGA-1	0.759245	0.541445
ATACTACCCGTACCAC-1	0	0
ATACTAGCATGACCCT-1	0.603984	0.670773
ATACTGCCTTACACCG-1	0	0
ATACTTGTTCTCGAGC-1	0.671845	0.480363
ATAGACAACGGGACCT-1	0.723818	0.434154
ATAGACGAAGAGAAAG-1	0.619125	0.766727
ATAGAGTACTGGGACA-1	0.682827	0.457996
ATAGAGTTATCAACTT-1	0.814738	0.644803
ATAGCAACTAGGGAAG-1	0	0
ATAGCCATAACAGTCA-1	0	0
ATAGCCTCAGTACCCA-1	0	0
ATAGCTGCTCTTGTTA-1	0.622258	0.581746
ATAGGCGGCTATAGAA-1	0	0
ATAGGCTAGCTTCGCA-1	0.539151	0.771781
ATAGGGATATCCTTGA-1	0.677099	0.542194
ATAGGTTGGGCAGATG-1	0	0
ATAGTGAAGCGTTCTC-1	0	0
ATATAAAGCGCTCGTG-1	0.596819	0.695934
ATATAAATGTAGCTGC-1	0.556017	0.648523
ATATAACACGGGCGCA-1	0	0
ATATACGCTCGTGACG-1	0	0
ATATAGAGTATTGGTC-1	0.503933	0.639642
ATATCAACCTACAGAG-1	0.609972	0.523389
ATATCAATTCCAGCCT-1	0	0
ATATCGGTAGGGAGAT-1	0.341551	0.722441
ATATCGTTCCTCGAAC-1	0	0
ATATCTCCCTCGTTAA-1	0.73127	0.595142
ATATCTTAGGGCCTTC-1	0.610694	0.496417
ATATGGGATAGCAACT-1	0	0
ATATGTCTAGAGCGTG-1	0.526665	0.684339
ATATTCAGTTAAACCT-1	0	0
ATATTCCACATAGTGA-1	0	0
ATATTGCTGTCAAAGT-1	0	0
ATATTTAACCCTCAAG-1	0	0
ATCAAACACTGTTCCA-1	0	0
ATCAAACGAAGGTTTG-1	0.649763	0.471424
ATCAAAGAGCCGTGGT-1	0.504014	0.379102
ATCAAGATCCCAGGAC-1	0.512472	0.528246
ATCAATCTGGGCTGCA-1	0.63425	0.545138
ATCAATGCCGTGGCTG-1	0.483396	0.503271
ATCACATTAGAATATC-1	0	0
ATCACGTGCTAATTAA-1	0	0
ATCACTTCATCCTCGC-1	0.670597	0.44359
ATCAGACGGCACGCCG-1	0.622857	0.533304
ATCAGCCTCATGCTGC-1	0	0
ATCAGCTCGTCCACTA-1	0	0
ATCAGTAGGCAGGGAT-1	0.556382	0.668007
ATCATAGATCGACGAG-1	0.525242	0.614033
ATCATAGCCCTATGTA-1	0	0
ATCATCCAATATTTGT-1	0.567213	0.624764
ATCATTGTACCGCATT-1	0.460594	0.49444
ATCCAACGCAGTCATA-1	0.661951	0.497012
ATCCAATGGAGGGTCC-1	0.624552	0.575119
ATCCAATGGTACCGAA-1	0.44789	0.647673
ATCCACATCGACAGAA-1	0	0
ATCCAGAGCAACAACC-1	0.679507	0.736242
ATCCAGGATTCGTGAA-1	0.53158	0.643042
ATCCCATCCACAGCGC-1	0.434134	0.55226
ATCCCATTTCCGTGGG-1	0.477803	0.550483
ATCCTACCTAAGCTCT-1	0.545474	0.634861
ATCCTGAATCGCTGCG-1	0	0
ATCCTGCGTGGAATGG-1	0.608082	0.714649
ATCGACCCAATACAGA-1	0	0
ATCGACTCTTTCCGTT-1	0.5554	0.673643
ATCGCACGCCGGGAGA-1	0.369865	0.739233
ATCGCCAGTCAACATT-1	0	0
ATCGCTGCGTGCAGCA-1	0.704846	0.488611
ATCGGAGACAGACGGC-1	0	0
ATCGGCAAGCAGTCCA-1	0.684041	0.609311
ATCGGTTACCTAGTAA-1	0.377914	0.579407
ATCGTATTCCGAGAAC-1	0	0
ATCGTGGAAAGTCTGG-1	0.612519	0.391514
ATCGTTAGCTAGCGGA-1	0	0
ATCTAATATCCTACGG-1	0.663786	0.770292
ATCTACCATCTGCTCC-1	0	0
ATCTAGCTTGTGAGGG-1	0.600226	0.606343
ATCTCCCACGGAATAT-1	0	0
ATCTCCCTGCAATCTA-1	0	0
ATCTGACATGGAAGGA-1	0.586969	0.696227
ATCTGATAGTGTCTTA-1	0.613611	0.243669
ATCTGCACCTCTGCGA-1	0.774738	0.390532
ATCTGCTGTTATCGCC-1	0	0
ATCTGGGCTGTTCTTG-1	0.687843	0.607971
ATCTGGTTAAGACTGT-1	0.626914	0.679473
ATCTGTAATTGTACCC-1	0	0
ATCTTAGGGCATTAAT-1	0.449786	0.64068
ATCTTATCGCACACCC-1	0.548327	0.568336
ATCTTGACCTGCAACG-1	0.663345	0.354287
ATCTTGACTTGTCCAA-1	0.622477	0.769851
ATGAAGCCAAGGAGCC-1	0.574848	0.723184
ATGAAGTGGACCCAGC-1	0	0
ATGACGCCGGCTCTAA-1	0	0
ATGACGCGTTCTATCC-1	0.655573	0.282894
ATGACTATCAGCTGTG-1	0.62432	0.653616
ATGACTATGCGACATT-1	0.588056	0.596205
ATGAGGAGTGTTAATC-1	0.653313	0.554672
ATGATCGGGAATAGAC-1	0	0
ATGATGCAATGGTACA-1	0.606279	0.398802
ATGCACGCGCTGTTCA-1	0	0
ATGCACTACCGCATTG-1	0	0
ATGCATGATCCAGGAT-1	0.624892	0.602217
ATGCCATTTGCGACCA-1	0	0
ATGCCGGTCTTGCATA-1	0	0
ATGCCGGTTGATGGGA-1	0	0
ATGCGACAGTCCCATT-1	0	0
ATGCGAGTCCCACCAC-1	0.272744	0.21985
ATGCTCAGTGTTGCAT-1	0	0
ATGCTCTGGCGCGGTA-1	0	0
ATGCTTAGGAGTTGAT-1	0	0
ATGGAAATTTAAGGAG-1	0	0
ATGGACTGCTTAGTTG-1	0	0
ATGGAGCAGGCCGTGA-1	0.608795	0.497279
ATGGATCCGGCGTCCG-1	0	0
ATGGATTGACCAAACG-1	0.668472	0.615304
ATGGCAGCATTACGAT-1	0.597485	0.585339
ATGGCAGCCGAGAAAC-1	0.317791	0.585505
ATGGGACCTGCTGAAC-1	0	0
ATGGGCCTCGGCCTCT-1	0	0
ATGGGTGTATACCTCC-1	0.554941	0.496211
ATGGTATTGGGAACCG-1	0.56189	0.496428
ATGGTATTTACTGATT-1	0	0
ATGGTCGCGTGGTTTC-1	0.61484	0.542443
ATGTAAGGCTGCTCTT-1	0.571859	0.551473
ATGTACATGCGGTGAG-1	0.50706	0.655944
ATGTACGATGACGTCG-1	0.406013	0.57895
ATGTAGCGCGCGTAGG-1	0.545671	0.664712
ATGTCATAATAAACGA-1	0	0
ATGTCTTGTTTGACTC-1	0	0
ATGTGAAAGCCTAATG-1	0	0
ATGTGCATCCGACGCA-1	0.558122	0.689629
ATGTGGACATCTTGAT-1	0.708813	0.647465
ATGTTACGAGCAATAC-1	0.549139	0.657585
ATGTTCCTGCCCACCT-1	0.473769	0.58862
ATGTTCGTCGACCCAC-1	0.40501	0.615925
ATGTTGATTAGAGACT-1	0	0
ATGTTGTAGTCTGTTT-1	0.374328	0.538243
ATTAAACATGCGGACC-1	0	0
ATTAATACTACGCGGG-1	0.738558	0.664567
ATTAATGAACCAGTCG-1	0	0
ATTACATGTCAGTCTT-1	0	0
ATTACGCGCTGGCAGG-1	0.666192	0.568942
ATTACGGGCTACGGTT-1	0	0
ATTACTAGCCTCTTGC-1	0.575724	0.714942
ATTACTTACTGGGCAT-1	0.561677	0.618925
ATTAGATTCCTCAGCA-1	0.431314	0.609678
ATTAGATTGATAGCGG-1	0.60729	0.598633
ATTAGGCGATGCTTTC-1	0	0
ATTATACTTTGCTCGT-1	0.752912	0.44051
ATTATCGGAATGTACG-1	0	0
ATTATGAGACCCAATT-1	0.618969	0.673695
ATTATGCCATAGGGAG-1	0.588795	0.534926
ATTATTATGTCCGTCA-1	0.527429	0.635959
ATTATTCAGAGTCACT-1	0	0
ATTCAACCATTTAAGG-1	0	0
ATTCACTGATGTTGGA-1	0.700555	0.599448
ATTCAGGACCTATTTC-1	0.631038	0.610092
ATTCAGTAGCAGGGTC-1	0.447747	0.647157
ATTCATATACTGTCCA-1	0.409337	0.327162
ATTCATCGTTGAGGCA-1	0	0
ATTCCCACATAAACAA-1	0	0
ATTCCCGAAGGTACAG-1	0	0
ATTCCTCCGCCAGTGC-1	0	0
ATTCGACGCCGGGCCT-1	0	0
ATTCGCGCCTTGAGAG-1	0.557008	0.579555
ATTCGTGCTATCTCTT-1	0.467172	0.530841
ATTGAAGATCTTAGTG-1	0	0
ATTGACCGGCGATGAC-1	0.724926	0.647497
ATTGATAGCAACGAGA-1	0	0
ATTGATCACCACATTT-1	0	0
ATTGATGAGTCCTAAC-1	0.677575	0.466497
ATTGCCTATTAGACCG-1	0.527321	0.372712
ATTGCCTTTATGTTTG-1	0	0
ATTGCGATCAGTAACT-1	0	0
ATTGCTGCTCCTCCAT-1	0.596642	0.634746
ATTGGATTACAGCGTA-1	0	0
ATTGGTTGTGCATTAC-1	0.397433	0.682172
ATTGTACAACTCGGCT-1	0.502094	0.714094
ATTGTCGCAATACCTT-1	0	0
ATTGTCTGTTTCATGT-1	0	0
ATTTAACTCGTATTAC-1	0	0
ATTTACAGTTTACTGG-1	0	0
ATTTACTAAGTCCATT-1	0.540158	0.759368
ATTTATACTGGTAAAG-1	0	0
ATTTCCGGGTTCTGCG-1	0.526812	0.586681
ATTTGCGCGAGTAGCT-1	0.647549	0.461991
ATTTGTCTTGGGAGCT-1	0	0
ATTTGTTCCAGGGCTC-1	0.754834	0.395269
CAAACCCTCCGGCGGG-1	0.51288	0.479593
CAAACGAGTATCGCAG-1	0.705698	0.734384
CAAACGGTCGCACTTT-1	0	0
CAAACTCGCGACGCCG-1	0.509645	0.510675
CAAAGATTATTGGGCC-1	0.685499	0.595134
CAAATCTCTCACAAGG-1	0.648291	0.393915
CAAATGTCCTTCCGTG-1	0.700853	0.435205
CAACCAGTGGCCTACC-1	0	0
CAACCTACCGAGCAGT-1	0	0
CAACGACCCGTTTACA-1	0.587652	0.651969
CAACGAGCTTATTATG-1	0	0
CAACGCGATGAGCCAA-1	0	0
CAACGGTTCTTGATAC-1	0	0
CAACGTGGTGGAGTCT-1	0	0
CAACTCCTTGATCCCG-1	0.548536	0.58269
CAACTGCTCATCCGAT-1	0	0
CAAGAGGGCGGAGTAC-1	0	0
CAAGATATTATAACGT-1	0.542347	0.630786
CAAGCAACGTCGGAGT-1	0	0
CAAGCACCAAATGCCT-1	0.733401	0.605077
CAAGCGGCACATAATT-1	0.56846	0.602323
CAAGGATCGCATGTTC-1	0	0
CAAGGCCAGTGGTGCA-1	0	0
CAAGGTCCTATAGGCT-1	0.551696	0.651112
CAAGTAAGTGATAGAC-1	0	0
CAAGTCGTTGAAATCT-1	0.598208	0.704518
CAATAAACCTTGGCCC-1	0.630788	0.527135
CAATACGCTCTGAGGC-1	0	0
CAATATTCTTGACCTA-1	0.659742	0.567642
CAATCCTGCCGTGGAG-1	0	0
CAATGACCCTTAATTT-1	0	0
CAATGCGAGAAGTATC-1	0	0
CAATGGATCTCTACCA-1	0.533089	0.613694
CAATTAAGGGTGATGA-1	0.6669	0.502913
CAATTGGGCCGCACTC-1	0	0
CAATTTCGTATAAGGG-1	0.794393	0.365177
CACAAACCGCAGAACT-1	0.530459	0.552781
CACAAGCTAAGAAAGG-1	0.57052	0.526213
CACAATGAGCTGCTAT-1	0.679878	0.656991
CACACACGCTAACGAG-1	0	0
CACACAGGGATAGATT-1	0.620506	0.606481
CACACGCGCTGTCTTA-1	0.520171	0.679056
CACAGAGACGAGGACG-1	0.580345	0.664239
CACAGCACCCACGGCA-1	0	0
CACAGCTAGGGAGTGA-1	0.702856	0.692912
CACAGGGCCATATAGT-1	0	0
CACAGGGCCGTTGTCA-1	0.435939	0.671974
CACAGTCCCGCTTCGC-1	0	0
CACAGTTCGCTTCCCA-1	0	0
CACATATTAGCAGGAT-1	0	0
CACATCGTGCACGCGC-1	0.576353	0.669175
CACATCTCACCGACGA-1	0	0
CACATGATTCAGCAAC-1	0.616662	0.611671
CACATTCTTTCGATGG-1	0.670391	0.671666
CACATTTCTTGTCAGA-1	0.512403	0.559689
CACCAATCATCCGTCT-1	0	0
CACCACGCCACACAGA-1	0	0
CACCAGTCAGCATGCA-1	0.479675	0.461524
CACCCAAATCTTATGT-1	0.403607	0.580008
CACCCACACGTCACCC-1	0.546362	0.6613
CACCCACGAGGCAATT-1	0.544605	0.810172
CACCCGCGTTTGACAC-1	0.505075	0.699921
CACCCGGTTTGTGACT-1	0	0
CACCCTAACAAGATCT-1	0	0
CACCCTTGGTGAGACC-1	0	0
CACCGATGATGGGTAC-1	0.480396	0.480674
CACCGCCAGAAGGTTT-1	0	0
CACCGGGCATCACAAG-1	0	0
CACCGGTAGAGACATT-1	0.495242	0.492372
CACCGTATCCCATCCG-1	0	0
CACCGTTAGGGATCAC-1	0	0
CACCGTTGCGCGATAT-1	0.694279	0.399563
CACCTAATAGAGTCGT-1	0	0
CACCTAATCAGTTTAC-1	0.746502	0.55455
CACCTCGATGGTGGAC-1	0.665536	0.589416
CACCTTGCGAAACTCG-1	0	0
CACGAAAGTTAGTCCC-1	0	0
CACGAGCAAACCAGAC-1	0	0
CACGCACAGCGCAGCT-1	0.747866	0.273512
CACGCAGCGAGGCTTT-1	0	0
CACGGGATTGAGGGTT-1	0.376808	0.714586
CACGTCGGCAACCTCT-1	0	0
CACGTTCGTGCTCTAG-1	0	0
CACGTTTCGTACACAC-1	0	0
CACTAAAGTTGCCTAT-1	0.639955	0.532176
CACTACGGGAGCTGCC-1	0	0
CACTCAAGAGCTATGG-1	0.51055	0.561791
CACTCCTATGTAAGAT-1	0.47782	0.576866
CACTCGAGCTGAACAA-1	0	0
CACTCGGTTAGGAGGA-1	0.521175	0.643965
CACTCTCAAGCATCGA-1	0	0
CACTCTTCTGCTAGCC-1	0	0
CACTGACGATTGTGGA-1	0	0
CACTGTCCAAGTGAGA-1	0	0
CACTTAATCAGACGGA-1	0	0
CACTTCGCCACAGGCT-1	0	0
CACTTCGTCTTATCTC-1	0	0
CAGAACTTAGCCCTCT-1	0.60423	0.606919
CAGAATAACACACGGA-1	0	0
CAGACACCGATCGCTG-1	0.558373	0.753832
CAGACCTGTAAGTGTT-1	0.748481	0.669462
CAGACGAACCTGATAC-1	0.512605	0.670879
CAGAGACGGTCACCCA-1	0.605825	0.644202
CAGAGCATGAGCTTGC-1	0	0
CAGAGGCGATGCATGA-1	0	0
CAGATAATGGGCGGGT-1	0.431446	0.647995
CAGATACTAACATAGT-1	0.608585	0.570179
CAGATATGAAGATGAC-1	0.5315	0.507423
CAGATCATTTAAAGTC-1	0.702696	0.369243
CAGATCCTGGTTTGAA-1	0	0
CAGCAGCCCGTTCCTT-1	0	0
CAGCAGTCCAGACTAT-1	0	0
CAGCAGTCTGTGCTGC-1	0	0
CAGCCTCCTGCAGAGG-1	0.626584	0.352165
CAGCGATTCCCTTCAA-1	0	0
CAGCGCCAACACGATA-1	0	0
CAGCTCACTGAGACAT-1	0.708083	0.712917
CAGCTCGACAAGTTAA-1	0.739122	0.357435
CAGCTCGTGCTTGTGT-1	0.503067	0.598648
CAGCTCTGGGCTCACT-1	0	0
CAGCTGGCGTAACCGT-1	0	0
CAGCTTAGTAGGTAGC-1	0	0
CAGGATATATCGTTGT-1	0.488895	0.55369
CAGGCAGTCTTACCAG-1	0	0
CAGGCCAGTACCACCT-1	0	0
CAGGCCGTTTGGGTGT-1	0.532624	0.607718
CAGGCGCACGGTGGTC-1	0.607145	0.385392
CAGGCGCCATGCTAGG-1	0	0
CAGGGAGATAGGCCAG-1	0	0
CAGTAACTATTTATTG-1	0.754207	0.431651
CAGTAAGGGACGTCTC-1	0	0
CAGTAATCCCTCCCAG-1	0.614192	0.557903
CAGTACATTCTCTAAA-1	0.698643	0.628521
CAGTACCAGTTTACGT-1	0	0
CAGTAGCCCACGCGGT-1	0.682406	0.462288
CAGTCGAGGATGCAAT-1	0.66354	0.627544
CAGTCTGTATACTGGG-1	0	0
CAGTGAATAAATGACT-1	0	0
CAGTGGTTGCACATGA-1	0	0
CAGTGTCCGCAGAATG-1	0.498598	0.716353
CAGTGTCGGCTGGCCC-1	0	0
CAGTGTTAATCTCTCA-1	0	0
CAGTTCAAATTGACAC-1	0	0
CAGTTCCGCGGGTCGA-1	0	0
CAGTTCGAGGACCCGA-1	0	0
CATAACGGACAGTCGT-1	0.50156	0.593564
CATAAGAAGCTTGGCT-1	0.670408	0.759037
CATAAGCTCTCCGTCT-1	0	0
CATACAAAGCCGAACC-1	0.420228	0.602082
CATACACAAAGTCAGC-1	0	0
CATACACGGTTCCCAC-1	0	0
CATACCCGTACCCAGT-1	0.61763	0.687113
CATACGAACTAGCTGG-1	0.471017	0.66161
CATACGGCGTCTGGGC-1	0.495366	0.660487
CATACTATGTAATTGT-1	0.737574	0.53462
CATACTTAGGCAATAC-1	0.477298	0.661673
CATACTTCTTTCTCCG-1	0	0
CATAGAGGAGATACTA-1	0	0
CATAGCCGCCCGGGAT-1	0	0
CATAGCGTTGCCCACC-1	0.663868	0.659
CATAGGGACACTTGTG-1	0	0
CATAGTACATTGAGAG-1	0.645531	0.267888
CATAGTAGCATAGTAG-1	0	0
CATAGTCAAATACATA-1	0	0
CATAGTCCACAAGAAC-1	0.633508	0.583822
CATATACTACTGATAA-1	0.624342	0.592368
CATATAGGTACAGTCA-1	0.566628	0.583637
CATATGTCAGGCTACG-1	0	0
CATCAACACCTACTAA-1	0.635468	0.452252
CATCATTACCCTGAGG-1	0	0
CATCCAATATAGTTTG-1	0.57745	0.665788
CATCCCGAGATTCATA-1	0.561618	0.561067
CATCCGCAGGCCCGAA-1	0	0
CATCCTCTCAAAGATC-1	0	0
CATCGCCCGCGGCCAA-1	0	0
CATCGGACGGGTTAAT-1	0	0
CATCGTCCGGTTACTA-1	0	0
CATCTATCCCGTGTCT-1	0.552393	0.640114
CATCTGCAGGATCATT-1	0	0
CATGAGATGCACTCTC-1	0	0
CATGAGTCCATCACGG-1	0	0
CATGATACGGTGAAAC-1	0	0
CATGATCGCTTTGAGA-1	0.488004	0.544382
CATGATGCACAATTCT-1	0.724362	0.584857
CATGATGGAAGTTAGC-1	0	0
CATGCACATGAGAGGC-1	0	0
CATGCCAACTCGCAAA-1	0.572837	0.523418
CATGCGACCAGTTTAA-1	0.760043	0.527173
CATGCGTTAGACAGAA-1	0	0
CATGCGTTGAGAGGAG-1	0.327089	0.653902
CATGGATTGTCTTCCG-1	0	0
CATGGCAGGAAGATCG-1	0	0
CATGGGTATGCCTTAT-1	0	0
CATGGGTCGGGTGTGG-1	0.67683	0.613488
CATGGTAAGTAGCGTT-1	0	0
CATGGTATTAGTTTGT-1	0	0
CATGGTCTAGATACCG-1	0.683324	0.404029
CATGGTTTATTAATCA-1	0.463933	0.647538
CATGTAAGAGACATTT-1	0	0
CATGTCTCATTTATGG-1	0	0
CATTACGCAGGAAGGG-1	0.460772	0.602295
CATTACGTCGGCCCGT-1	0.736666	0.446946
CATTATCCCATTAACG-1	0	0
CATTATGCTTGTTGTG-1	0.644793	0.548704
CATTCCCTAAGTACAA-1	0	0
CATTGCGAAATGGGCG-1	0.416503	0.727007
CATTGTGTGCTAGATC-1	0	0
CATTTAGCGGACCATG-1	0	0
CATTTCTAGCAGACTA-1	0	0
CATTTGAGTGGTACGT-1	0	0
CCAAACAGAACCCTCG-1	0.595477	0.638131
CCAAAGCAGTTGGTTG-1	0	0
CCAAATAACAAGATTC-1	0	0
CCAAATCAAAGGGCAA-1	0	0
CCAACCTTATGTAACT-1	0	0
CCAACGATGCACTGAT-1	0	0
CCAAGAAAGTGGGCGA-1	0.632792	0.734928
CCAAGACTTCTGCGAA-1	0.659906	0.611074
CCAAGCGTAACTCGTA-1	0	0
CCAAGGAACAGAGAGG-1	0	0
CCAAGGTTGCCCTTTC-1	0.410408	0.617907
CCAAGTTTCTACAGAT-1	0.491941	0.546527
CCAATAGTGCCGTCGA-1	0.69123	0.605116
CCAATGTCACAGCAAG-1	0.708951	0.413774
CCAATTACGGGTCGAG-1	0.593696	0.780724
CCAATTGAATGTTAAT-1	0.682867	0.487167
CCACAATGTACGTCTT-1	0.604156	0.553685
CCACACTGAGATATTA-1	0	0
CCACAGTACCCATCCT-1	0	0
CCACATGGCTCTTTAT-1	0	0
CCACCAACTTTACTGT-1	0	0
CCACCCAAGGAAAGTG-1	0.521248	0.612982
CCACGAATTTAACCTC-1	0.461738	0.712248
CCACGAGAAGAGAATC-1	0.711647	0.418978
CCACGGAGCCATAAGA-1	0.551091	0.655429
CCACGGCAGGTGTAGG-1	0	0
CCACGGTGCCCGGTAG-1	0.430499	0.576
CCACTCAGATCCGCAA-1	0	0
CCACTGGTGGCTGGTT-1	0	0
CCACTGTTTGGATTAA-1	0	0
CCACTTTCCTTCTAGG-1	0	0
CCAGAAACTGATGCGA-1	0.431393	0.432794
CCAGAAAGCAACTCAT-1	0	0
CCAGAGACAAAGCCGG-1	0.640019	0.432714
CCAGATAGTTGAGTGA-1	0	0
CCAGCCTGGACCAATA-1	0.601086	0.623543
CCAGCTCGAACGCATT-1	0.596457	0.626234
CCAGCTGATGGTACTT-1	0.525178	0.56781
CCAGCTTCCGCCCGCA-1	0.481682	0.750898
CCAGGCGAGATGGTCT-1	0	0
CCAGGGACGTGGCCTC-1	0.653499	0.649097
CCAGTAGTCTGATCCA-1	0.698439	0.631908
CCAGTCAAATCTCTTA-1	0	0
CCAGTCTAGACGGCGC-1	0	0
CCAGTCTTGTCATAGA-1	0	0
CCAGTGTACAGACCGA-1	0	0
CCAGTTCGGTAACTCA-1	0	0
CCATAACCTGTGCAGT-1	0	0
CCATACCTTTACTTGT-1	0.69735	0.491121
CCATAGAGGCTGCCAG-1	0	0
CCATAGGTTGGCGTGG-1	0.659123	0.429659
CCATAGTCAGTAACCC-1	0	0
CCATATGGAAACTATA-1	0	0
CCATATTGGATCATGA-1	0	0
CCATCCATACCAAGTC-1	0.597906	0.744342
CCATCGCAGTTAAACT-1	0.487728	0.70627
CCATGCCCTAGATTTC-1	0	0
CCATGCCTGTTTAGTA-1	0.739018	0.600488
CCATGCTCTGCAGGAA-1	0.595398	0.484706
CCATGGCAAACGCTCA-1	0.315661	0.57167
CCATGGCCCTTGTACC-1	0	0
CCATGTTCATCTATAT-1	0	0
CCATTAGCGATAATCC-1	0	0
CCATTCCCTGCCCACA-1	0	0
CCATTTCTACCTATTA-1	0.656598	0.656526
CCCAAACATGCTGCTC-1	0.547273	0.697058
CCCAACATACGTCGCG-1	0	0
CCCAAGTCATTACACT-1	0	0
CCCAATGAGATTTGCA-1	0	0
CCCAATTTCACAACTT-1	0.51168	0.743676
CCCAGAGGAGGGCGTA-1	0.640718	0.531112
CCCAGATTCCCGTGAC-1	0.531003	0.624601
CCCAGGAAGAATTCGA-1	0.426017	0.587873
CCCAGGTCTGAAGGCT-1	0	0
CCCAGTAAACTTGGGA-1	0	0
CCCAGTTAAGGCGCCG-1	0.635998	0.723981
CCCGAAGTTTCGCGAA-1	0	0
CCCGACCATAGTCCGC-1	0.700908	0.432938
CCCGAGTTTCTCCGTA-1	0.720205	0.472842
CCCGCAAATAATCATC-1	0	0
CCCGCAGCGCGAACTA-1	0.586397	0.705096
CCCGCCATGCTCCCGT-1	0	0
CCCGCGCAATGCACCC-1	0.537185	0.438354
CCCGGCACGTGTCAGG-1	0	0
CCCGGGTCGTTCAGGG-1	0	0
CCCGGTGGAAGAACCT-1	0	0
CCCGGTGTATCGGAAT-1	0	0
CCCGTAAGTCTAGGCC-1	0.566987	0.519038
CCCGTAGCTGGGAAGA-1	0.542185	0.60577
CCCGTCAGCGTCTGAC-1	0.496147	0.665455
CCCGTTTCGCAGATGT-1	0	0
CCCTACCCACACCCAG-1	0	0
CCCTACTTGAACAATG-1	0	0
CCCTAGCTCTAAGGTC-1	0	0
CCCTATGTAGAGCAGA-1	0.658646	0.458828
CCCTCAGATCGAGAAC-1	0	0
CCCTCATCACAGAGTA-1	0	0
CCCTCATTCTGGAATT-1	0.470532	0.744449
CCCTCCTCGCTCGTAT-1	0.348606	0.365195
CCCTCGATAATACACA-1	0	0
CCCTGAAATGAGTTGA-1	0	0
CCCTGACTAACAAATT-1	0	0
CCCTGATGTAACTCGT-1	0	0
CCCTGCCCAATCCGCT-1	0	0
CCCTGCGCTACGCATA-1	0	0
CCCTGGGAGGGATCCT-1	0	0
CCCTGTTGGCAAAGAC-1	0.699203	0.47946
CCCTTTAATGGAGTTC-1	0	0
CCCTTTGACAGGTCTT-1	0.698266	0.579373
CCGAAACACGACCTCT-1	0	0
CCGAAAGTGGTGAGCA-1	0	0
CCGAACACTGGGCCTC-1	0.66066	0.494211
CCGAACCTTCCCGGCC-1	0.669402	0.491574
CCGAAGCATTGACCAA-1	0	0
CCGAAGTATATTGTTC-1	0.615909	0.426453
CCGACAAACACATGAG-1	0	0
CCGACAAAGGGAGTGC-1	0.528724	0.713016
CCGACAATAGGCCGCC-1	0	0
CCGACGGGCATGAGGT-1	0.592274	0.512798
CCGAGAAGTCGCATAA-1	0.502216	0.413386
CCGAGCTGTGCTTGTC-1	0.409857	0.63357
CCGATTCGAGGGACCC-1	0.532326	0.580846
CCGCACAAAGACCAAC-1	0	0
CCGCACGTGACCTCGG-1	0.630906	0.644351
CCGCACTTGCAATGAC-1	0.407278	0.715231
CCGCATGTGGTACGAT-1	0.645178	0.602331
CCGCCGGAACTTCTCG-1	0	0
CCGCCTTGCGATGTCG-1	0	0
CCGCGATTTGGTAGGT-1	0	0
CCGCGCAAGATACCCA-1	0.417076	0.672783
CCGCGGAATGCGTCAC-1	0	0
CCGCGGGTACGAAGAA-1	0	0
CCGCGTAGGTAAGGGC-1	0	0
CCGCTATCAGCACCAG-1	0.481908	0.434226
CCGCTCCAGGGCGATC-1	0.439072	0.537837
CCGCTCCGGATAAGCT-1	0	0
CCGCTCTTCCGAACTA-1	0	0
CCGCTTACCTCACTCT-1	0	0
CCGCTTGCTGACATGG-1	0	0
CCGGAAGTGCAATATG-1	0	0
CCGGAATGGTTTCAGT-1	0.466603	0.498494
CCGGAGCGTACTTTCT-1	0	0
CCGGCACGACCGTTTC-1	0.611125	0.583988
CCGGCCGCGAGCATAT-1	0	0
CCGGCGTGAGACTCTG-1	0	0
CCGGGACCCGCAGAGA-1	0	0
CCGGGCGGTCTCGTCA-1	0	0
CCGGGCTAAGAATTTC-1	0	0
CCGGGCTGCTCCATAC-1	0	0
CCGGGTTCGAGGTTAC-1	0.543141	0.583258
CCGGTAATGGCTAGTC-1	0.458681	0.564292
CCGGTTTGTAATTGTG-1	0.581415	0.712779
CCGTAAGTTGGTCCCA-1	0	0
CCGTAGGAAATCCCTG-1	0	0
CCGTAGGGTTGTTTAC-1	0	0
CCGTATCTCGTCGTAG-1	0.52123	0.464199
CCGTCAACCTCTGGCG-1	0.473635	0.582291
CCGTGGAACGATCCAA-1	0.550443	0.631966
CCGTGTTAAATTCCAT-1	0	0
CCGTTACGTTAGAACA-1	0.730756	0.693495
CCGTTCCGAATCTCGG-1	0	0
CCGTTTCCTTTCCGTG-1	0.626239	0.500813
CCTAAATTAACGGTTC-1	0	0
CCTAACCCAAACAAGT-1	0	0
CCTAACTAAGGCTCTA-1	0.461454	0.678678
CCTACATTCACAGACG-1	0	0
CCTACGGCTCAGTCGA-1	0	0
CCTACTGCTTACACTT-1	0	0
CCTAGGCGTAGCGATC-1	0.596665	0.677846
CCTAGGTAAAGGTAGC-1	0	0
CCTATAATGAGTGCCC-1	0	0
CCTATACCGTCCTGTC-1	0	0
CCTATATCGTGTCACG-1	0	0
CCTATATTTGTCCTGG-1	0	0
CCTATCTATATCGGAA-1	0.720026	0.406087
CCTATGAAGTGGTGCC-1	0.40015	0.515175
CCTATGGCTCCTAGTG-1	0.620428	0.510327
CCTATGGGTTACCGTC-1	0.516146	0.556129
CCTATGGTCAAAGCTG-1	0.626111	0.485126
CCTATGTCCACTCCAC-1	0	0
CCTATTATTCCGGCCG-1	0	0
CCTCACCAATCTTGAC-1	0	0
CCTCACCTGAGGGAGC-1	0.614219	0.695279
CCTCACCTTAGCATCG-1	0.691575	0.568099
CCTCCGACAATTCAAG-1	0.521739	0.595774
CCTCCTAGCTAGAGTC-1	0.436216	0.575924
CCTCCTGAGCCCACAT-1	0	0
CCTCCTGTTGTGTCGT-1	0	0
CCTCGAAGTGGACGGG-1	0	0
CCTCGCCAGCAAATTA-1	0.722868	0.43574
CCTCGCGCGATATAGG-1	0.577685	0.697613
CCTCGCGCTGTGCGAT-1	0	0
CCTCGGACCGGGATAG-1	0	0
CCTCGGATGCTACCTG-1	0.373735	0.636185
CCTCGGTTTCCTTGCC-1	0	0
CCTCTAATCTGCCAAG-1	0.720168	0.501641
CCTCTACAAGGATTGG-1	0.439251	0.632395
CCTCTATCGATTAGCA-1	0.644154	0.469164
CCTCTCTCCCATCTAG-1	0.598368	0.743862
CCTCTGGCCTAGACGG-1	0.721037	0.328228
CCTCTGTACTATTCTA-1	0.71795	0.561489
CCTGAACGATATATTC-1	0	0
CCTGAATATTTACATA-1	0.740391	0.509544
CCTGACCACCGATGGT-1	0.353818	0.409373
CCTGAGAATAAATGCA-1	0	0
CCTGATTCGCGAAGAA-1	0	0
CCTGCCCGTTGTCTAG-1	0	0
CCTGCGTTCTACGCTT-1	0	0
CCTGCTATTTGAGAAG-1	0.581763	0.641778
CCTGGAAACGTTCTGC-1	0.493342	0.648982
CCTGGCTAGACCCGCC-1	0	0
CCTGGTCGAATGTGGG-1	0	0
CCTGTAAGACATGATA-1	0.560824	0.743326
CCTGTACTCACGCCCA-1	0	0
CCTGTCACCCGGGCTC-1	0	0
CCTGTCCCTCACGTTA-1	0.570516	0.671682
CCTGTCGCCCGTAAAT-1	0.691052	0.560313
CCTGTCGTGTATGAAG-1	0	0
CCTGTTCAACCTCGGG-1	0	0
CCTGTTTGAAGACACG-1	0	0
CCTTAAGTACGCAATT-1	0	0
CCTTCAGTTAAAGTGA-1	0	0
CCTTCCGCAACGCTGC-1	0.500089	0.469192
CCTTCGTATAGAATCC-1	0.56353	0.683452
CCTTCTCAGCGTTCCT-1	0	0
CCTTCTTGATCCAGTG-1	0.710923	0.583568
CCTTGACCACTTTATT-1	0	0
CCTTGTGAACGTGGTT-1	0	0
CCTTTAAGGGAGCACT-1	0	0
CCTTTCAATGAAGAAA-1	0.650057	0.610509
CCTTTGAATTATGGCT-1	0	0
CGAAACGCAATTCATG-1	0.570601	0.746922
CGAACAGTATGGGCGT-1	0	0
CGAACCCGCATGCGTC-1	0.510886	0.620936
CGAACCTCTTTCCTAG-1	0	0
CGAACGGCCGGACAAC-1	0	0
CGAAGACGGTGAGTGC-1	0	0
CGAAGATCAGTTTCAT-1	0.555719	0.624648
CGAAGCCACAGCATGG-1	0	0
CGAAGCTATAAATTCA-1	0.637428	0.576053
CGAAGGGTTTCAGATT-1	0.475166	0.666695
CGAAGTTGCTCTGTGT-1	0.617305	0.772684
CGAATCTGCTCGACGC-1	0.668594	0.438348
CGAATGAAGTCATTGC-1	0.58274	0.564848
CGAATGACGCATAATG-1	0.451148	0.678108
CGAATGGTAGGTCGTC-1	0	0
CGACAATTTGATCTAA-1	0	0
CGACACGCTCCGACAG-1	0	0
CGACAGTTCGCGTTAT-1	0.690845	0.630527
CGACCCTTAACGCCGG-1	0	0
CGACCGTTGGTATTCG-1	0	0
CGACGCATCCGTACCT-1	0	0
CGACTCAGGATGTTAT-1	0.585529	0.551539
CGACTTGCCGGGAAAT-1	0	0
CGACTTTGTATAGCCT-1	0.591759	0.759634
CGAGACCCTAGAGTGT-1	0	0
CGAGACTACTGCTGCT-1	0	0
CGAGAGATGTGAACCT-1	0	0
CGAGAGCGCGTAGATA-1	0	0
CGAGAGCTTTCACTAC-1	0	0
CGAGAGGGTAGCCGCG-1	0	0
CGAGCACTTCAAGTTT-1	0.492504	0.548922
CGAGCTGGGCTTTAGG-1	0.626706	0.630059
CGAGGCCAGGCATTGG-1	0	0
CGAGGCTAAATATGGC-1	0.637854	0.646578
CGAGGGACTGCGGTCG-1	0.435047	0.682931
CGAGGGTATCCAGGTG-1	0.614201	0.7711
CGAGTACTAAAGAGGA-1	0	0
CGAGTGAAGGTACCAG-1	0.683454	0.443949
CGAGTTCTGTCCCACC-1	0	0
CGAGTTTATCGGACTG-1	0.433459	0.661373
CGATACCTCGCGGACA-1	0	0
CGATAGCGATACAGTG-1	0.389429	0.511398
CGATAGTCGTACTGCA-1	0	0
CGATCCACCATTGTTG-1	0	0
CGATCCGACCCAGTGC-1	0.618516	0.585099
CGATCCTCGCAACATA-1	0.581136	0.705621
CGATCGAGAAGCACCA-1	0.527651	0.663565
CGATCTGTTGGAGGAC-1	0.450497	0.511162
CGATGGACCCTACGCC-1	0.634	0.765049
CGATGTTGTTATCTAC-1	0	0
CGATTAAATATCTCCT-1	0.588878	0.726806
CGATTCGCCTGGCTGC-1	0.635369	0.639897
CGATTTGTCATTAATG-1	0	0
CGCAAACACGAGTTAC-1	0.581006	0.45258
CGCAATTACTTTCGGT-1	0	0
CGCAATTAGGGTAATA-1	0	0
CGCAATTCTACAATAA-1	0.546982	0.63878
CGCACATGTCCACTAC-1	0	0
CGCACGTCTGTTTATG-1	0	0
CGCAGATCTTCACCCG-1	0	0
CGCAGGCGATCCAAAC-1	0	0
CGCAGTTCTATCTTTC-1	0	0
CGCATGCCGAATGCGT-1	0	0
CGCATGGTGCGATGCT-1	0	0
CGCATTAGCTAATAGG-1	0.489876	0.608048
CGCCAAGAAGCCGAGT-1	0	0
CGCCACAGGTCGCGAT-1	0	0
CGCCAGTAGTACCTTG-1	0	0
CGCCATCCGATTATGA-1	0	0
CGCCCAGCACGCCTAG-1	0	0
CGCCCAGCGTTTCACG-1	0	0
CGCCCGCTTCCGTACA-1	0	0
CGCCCTAATTGTTCAA-1	0	0
CGCCCTTGAAGGCTGA-1	0.588747	0.520432
CGCCGACTATTCGCTA-1	0	0
CGCCGCCCATGCCTGT-1	0	0
CGCCGCGTTCTGAACG-1	0.407222	0.64868
CGCCGTTCAGCATAGT-1	0	0
CGCCTCCCTCCTCTAT-1	0	0
CGCCTGGCCTACGTAA-1	0	0
CGCGAAGTGGCATACT-1	0	0
CGCGACACTGCGCAGC-1	0	0
CGCGACCGCGACAGAT-1	0	0
CGCGAGTCTGCCGGGT-1	0	0
CGCGCAAATGTCCAGA-1	0.514063	0.577091
CGCGCATGTTTGATTG-1	0.56325	0.791345
CGCGCCCGACTTAATA-1	0.705595	0.229246
CGCGGCAGTATTACGG-1	0	0
CGCGGGAATTAGGCAG-1	0	0
CGCGGGAATTCCTTTC-1	0	0
CGCGGTCACAAACCAA-1	0.664045	0.453856
CGCGTGGGCCTGTGTT-1	0	0
CGCGTTCATGAAATAC-1	0.509536	0.722942
CGCTACGGGACATTTA-1	0.623348	0.548234
CGCTATACCGCCCACT-1	0.350045	0.71652
CGCTATTCAATGTATG-1	0	0
CGCTATTCTTAGGCTC-1	0.466869	0.563766
CGCTCGACATAATGAT-1	0.666304	0.621709
CGCTCTCCGTAGATTA-1	0.500905	0.705763
CGCTGGTGACTACCCT-1	0.530904	0.519581
CGCTGTGACGCCGCAC-1	0.588434	0.596913
CGCTGTGTGGATGTTG-1	0	0
CGCTTAGTATTGATAC-1	0	0
CGCTTATTCCCGGTCG-1	0.697889	0.703179
CGCTTCCACTGAAATC-1	0	0
CGCTTCGGTCTAAGAC-1	0.404674	0.514372
CGCTTTCATACCGGTG-1	0	0
CGCTTTCCGCCAAGGT-1	0	0
CGCTTTCTTGCATTCG-1	0.711728	0.606045
CGGAAAGAATCAAACG-1	0	0
CGGAACGTAAACATAG-1	0.568767	0.684894
CGGACCTCTGTAGTTA-1	0	0
CGGACCTTTACGTCCC-1	0.374152	0.626135
CGGACGTTACTTGAAG-1	0	0
CGGAGCAATTTAATCG-1	0.766434	0.732101
CGGAGCATGGCGATCC-1	0	0
CGGAGTTTGAGAGACA-1	0	0
CGGATAAGCGGACATG-1	0.599758	0.418246
CGGATCCTCAAGGACT-1	0	0
CGGATGAATGCTGTGA-1	0	0
CGGATTCTGCCTTATG-1	0	0
CGGCAAACATCGTGCG-1	0.68506	0.73713
CGGCAATAAGATCGCC-1	0	0
CGGCAGGGTCGGGTTG-1	0.796791	0.594656
CGGCCACGCACAAAGT-1	0.64767	0.669666
CGGCCAGAGCGACCAT-1	0	0
CGGCCCAACCTGTAGT-1	0	0
CGGCGCCATCAATCCC-1	0	0
CGGCTCTAAAGCTGCA-1	0.266554	0.227174
CGGGAACGCCCTGCAT-1	0	0
CGGGAAGTACCGTGGC-1	0.386689	0.61646
CGGGAATATAGTATAC-1	0	0
CGGGAATTTATGTAAA-1	0.499522	0.651747
CGGGAGCTTCAGTGTA-1	0	0
CGGGAGTATACCGCCG-1	0	0
CGGGATCAATGTAAGA-1	0.512742	0.569504
CGGGCAGCTAAACCGC-1	0	0
CGGGCCATAGCCGCAC-1	0	0
CGGGCCTTCTTTGTAA-1	0.530284	0.631643
CGGGCGATGGATCACG-1	0.456304	0.564106
CGGGTGTACCCATTTA-1	0.621443	0.580024
CGGTACTAGAATCAAA-1	0.533421	0.594162
CGGTAGAGGTGCAGGT-1	0.677532	0.469204
CGGTATGGGCACTCTG-1	0	0
CGGTCAAGTGGGAACC-1	0	0
CGGTCCGTCGCAAGCC-1	0	0
CGGTCTATCAACCCGT-1	0	0
CGGTGAAGACTAAAGT-1	0.645674	0.51746
CGGTGCAGATAGAACG-1	0	0
CGGTGCGCGTTGGTCC-1	0	0
CGGTGTACTTGATCCC-1	0	0
CGGTTATCCAACAGTG-1	0.73621	0.653365
CGGTTCAAGTAGGTGT-1	0.703153	0.722464
CGGTTGACCTGGCATA-1	0	0
CGGTTGAGTATCCTTC-1	0.481251	0.681725
CGGTTGGGCAGGGTCC-1	0	0
CGGTTTACTGAACATT-1	0	0
CGTAAAGCAAGAAATC-1	0	0
CGTAAATAACAAAGGG-1	0.426553	0.619502
CGTAACTTCGACACTT-1	0	0
CGTACCGAAAGTCTAG-1	0	0
CGTACCTGATAGGCCT-1	0.746851	0.501179
CGTAGAGAGTAATTAT-1	0	0
CGTATTAAGAGATCTA-1	0	0
CGTATTGTTTGGCGCC-1	0	0
CGTCAAGGCTATAAAT-1	0	0
CGTCAATCTTTAACAT-1	0	0
CGTCACGTCCATTGGT-1	0.647382	0.762046
CGTCAGCTATTTACTC-1	0.608219	0.658795
CGTCATACCATATCCA-1	0.597377	0.459742
CGTCCTCATCGCGTGC-1	0	0
CGTCGCATGTGAGCCA-1	0	0
CGTCGCGGCGGGATTT-1	0	0
CGTCGCTTGGTTATAC-1	0.680751	0.395117
CGTCGGATAGTGTTGA-1	0.446125	0.656424
CGTCGGGTCTAAGCGC-1	0	0
CGTCGTCCTTCGCGAA-1	0	0
CGTCTGGAAGGGCCCG-1	0.741942	0.614224
CGTGAACTGACCCGAT-1	0	0
CGTGAAGTTAATTCAC-1	0	0
CGTGACATTGGGTCGT-1	0	0
CGTGACCAGTCCTCTG-1	0	0
CGTGCACACCACTGTA-1	0	0
CGTGCAGACTGGGACA-1	0	0
CGTGCATTGTCGACGC-1	0	0
CGTGCCCTCCCGAAGA-1	0	0
CGTGCTTCTACCTAAA-1	0.743417	0.301552
CGTGGCCGAATATCTA-1	0.581064	0.30771
CGTGGTACCCAAAGGC-1	0.6048	0.696922
CGTGTATGGGAGCTGA-1	0.5616	0.666036
CGTGTCCCATTCGCGA-1	0.630041	0.461828
CGTGTCTCGTTACGAC-1	0	0
CGTTAAACTAGTTAGG-1	0	0
CGTTAAATACGACCAG-1	0	0
CGTTAATGTCCCGACG-1	0	0
CGTTCAAGGAAACGGA-1	0	0
CGTTCAGACCCGCGAA-1	0.632773	0.636999
CGTTCATGGTGCGCGT-1	0	0
CGTTCTTCGCACACCT-1	0.6342	0.792178
CGTTGAATACCGCGCT-1	0	0
CGTTGAGCGACCGTCG-1	0	0
CGTTGCCCGCGTGGGA-1	0.460719	0.635234
CGTTGTAAACGTCAGG-1	0	0
CGTTGTAAGATTGATT-1	0.627481	0.554241
CGTTGTCGGCAATTGA-1	0.570637	0.587939
CGTTGTTTCAATTCCC-1	0.788021	0.419107
CGTTTCACTTCGGGCG-1	0.646938	0.602755
CGTTTCGCTCATTACA-1	0	0
CGTTTCGGTTATATGC-1	0	0
CGTTTGTGTAGAGGGT-1	0.553198	0.633439
CTAAAGAATGCCTACT-1	0.705906	0.596842
CTAAAGGATGAGATAC-1	0	0
CTAAAGGGAAATAGGA-1	0	0
CTAAATCCGGTGTACA-1	0	0
CTAAATCCTATTCCGG-1	0	0
CTAACAGCACAATAAC-1	0	0
CTAACCGCGCGCCCGT-1	0.671385	0.626131
CTAACGAAACTTGCTG-1	0.659576	0.564889
CTAACTGATAATCGCC-1	0	0
CTAACTGGTCCGGTTC-1	0	0
CTAAGGGAATGATTGG-1	0	0
CTAATTCGCACGCGCT-1	0	0
CTAATTCTCAGATATT-1	0.63863	0.609969
CTAATTTCAACAACAC-1	0	0
CTACAAGAAATAACCC-1	0.627902	0.502203
CTACACTCGCAGATGG-1	0	0
CTACATATCGCGGGAC-1	0	0
CTACCCTAAGGTCATA-1	0.399479	0.538415
CTACGACTAGCTATAA-1	0	0
CTACGATCCTATCCTA-1	0.484765	0.563227
CTACGCACGGAGTACC-1	0.811481	0.443115
CTACTATCATAGGTTT-1	0.600638	0.686848
CTACTATCTTTCAGAG-1	0.738841	0.489554
CTACTCAAGGTATAGT-1	0	0
CTACTCTAGGCCCGGC-1	0	0
CTACTGCCACCTGACC-1	0	0
CTAGATGTGAGTGTAA-1	0.595961	0.646796
CTAGATTTACGACGGC-1	0	0
CTAGCATAGTATAATG-1	0.567851	0.694472
CTAGCCCGGGAGACGA-1	0	0
CTAGCCGATGTTATGA-1	0.676293	0.713063
CTAGGCGCCCTATCAG-1	0	0
CTAGGGATAGGGACAA-1	0	0
CTAGGTCTGAAGGAAT-1	0.586922	0.506642
CTAGGTTCGGACGTGA-1	0.61957	0.69337
CTAGTAGAAAGGGATT-1	0	0
CTAGTCACGTCTTAAG-1	0	0
CTAGTGAAGGACAGGA-1	0.766171	0.548664
CTAGTTACAACCCGGT-1	0.722395	0.618638
CTAGTTGGGCCCGGTA-1	0.651082	0.517461
CTATAAGAGCCAATCG-1	0.75809	0.61549
CTATAAGTAGGGTTTG-1	0	0
CTATACTTAAAGCGAG-1	0.373593	0.588146
CTATAGGCGTTGATGT-1	0	0
CTATATCCAGCCTGGC-1	0	0
CTATCACAACGCTGGA-1	0	0
CTATCGACGAAATACA-1	0	0
CTATCGGGTCTCAACA-1	0	0
CTATGAACACCTTGCC-1	0	0
CTATGCCCGAATGCAA-1	0.598796	0.65544
CTATGGGAAGCGGAAT-1	0	0
CTATGTCACTAGCCCA-1	0.65787	0.677906
CTATGTGAGTCACGGC-1	0.579775	0.653736
CTATTCATGTGTCCCA-1	0.719604	0.677954
CTATTTGCTTGGAGGA-1	0.571372	0.584848
CTATTTGGTTACGGAT-1	0	0
CTCAAACCACTGCCCG-1	0.664379	0.640586
CTCAACTAACCCGGAT-1	0	0
CTCACATTTACTAAAT-1	0.669263	0.571405
CTCACCAGTACAAGTG-1	0	0
CTCACTGTGATACTTA-1	0	0
CTCACTTGGCTGGTAA-1	0	0
CTCAGAGCTAATGTCG-1	0.547289	0.599251
CTCAGATTGTGATAAG-1	0	0
CTCAGGACTCACCTGT-1	0	0
CTCAGTCACGACAAAT-1	0.605738	0.651569
CTCATAAATGTGTATA-1	0	0
CTCATGGTAATTTGCG-1	0.573464	0.609817
CTCATTGCTCTAACAA-1	0	0
CTCATTTGATGGGCGG-1	0.64132	0.613768
CTCCCTCCTTTCGATC-1	0	0
CTCCCTTGTATCAAGG-1	0	0
CTCCGCCCACATGAGG-1	0	0
CTCCGGCCTAATATGC-1	0.663985	0.429127
CTCCGGCTTGTAGACA-1	0	0
CTCCTAGTAATCGTGA-1	0	0
CTCCTCCAGCTCACAC-1	0	0
CTCCTTTACGCAAGTC-1	0.64315	0.659811
CTCGAGACATACGATA-1	0	0
CTCGAGATCCAAAGCA-1	0	0
CTCGAGGCAAGTTTCA-1	0	0
CTCGAGGTCGAACAGT-1	0	0
CTCGATATTTGCGAGC-1	0.613848	0.694767
CTCGCACCTATATAGT-1	0.760477	0.656233
CTCGCATTGCATAGCC-1	0	0
CTCGCCGAATGTAGGG-1	0.605236	0.639496
CTCGCTAGGTAAGCGA-1	0	0
CTCGGGTTCTCTGGCC-1	0.700218	0.281909
CTCGGTACCACTGCTC-1	0.720066	0.627573
CTCGGTCCGTAGCCTG-1	0.670576	0.625477
CTCGGTTGTCGGCCCT-1	0.7233	0.41748
CTCGTCGAGGGCTCAT-1	0.292666	0.575547
CTCGTCTGTGCCTTCG-1	0	0
CTCGTGGCACTGAAAG-1	0.393384	0.456011
CTCGTTACGGCTACCA-1	0	0
CTCGTTTCTAATGTTT-1	0.53152	0.595974
CTCTAACACCGGCAGC-1	0	0
CTCTAATGCATTGATC-1	0.660604	0.606423
CTCTACACTGGCGATT-1	0.563583	0.668614
CTCTACATCCTGCGTG-1	0.527304	0.588288
CTCTAGCCCTCGGAAA-1	0	0
CTCTATTTGGCTGCAG-1	0.654373	0.681913
CTCTCACAATCGATGA-1	0	0
CTCTCTAACTGCCTAG-1	0.339045	0.636251
CTCTGCAGGCATTCTT-1	0	0
CTCTGGACGCCTGGTG-1	0.61822	0.624335
CTCTGTCCATGCACCA-1	0	0
CTCTTCTATTGACTGG-1	0.42806	0.454926
CTCTTCTGGAAGTTAG-1	0	0
CTCTTGTCCCGCTTGG-1	0	0
CTGAAAGAGATCCGAC-1	0.727862	0.488393
CTGAATCCGAGACCTC-1	0.658968	0.679673
CTGAATTTATTGCCAG-1	0.709739	0.717649
CTGACTGCGCAGCTCG-1	0.75466	0.277477
CTGAGCAAGTAACAAG-1	0	0
CTGATAGTGTATCTCA-1	0.324245	0.760461
CTGATCCCTTTATGCA-1	0	0
CTGCAAGCACGTTCCG-1	0	0
CTGCACAACTACATAT-1	0	0
CTGCACCTGGAACCGC-1	0	0
CTGCACTCCAGTACAG-1	0.598647	0.71648
CTGCAGAGAATCAGAG-1	0	0
CTGCCAAGGTTGGAAG-1	0.699458	0.503683
CTGCCATGCATCACAT-1	0	0
CTGCCCACGAAGCGTT-1	0	0
CTGCCTTTAATACCTT-1	0.591859	0.269541
CTGCCTTTCTAGTAAA-1	0	0
CTGCGACCTCGCCGAA-1	0.399088	0.578831
CTGCGATTTCGAGATT-1	0.582862	0.552793
CTGCGGGTGAAATGTT-1	0	0
CTGCGTTACGATATAA-1	0	0
CTGCTCTGACGGCAAA-1	0.4106	0.627984
CTGCTGAGGCCACGAA-1	0.639568	0.346426
CTGCTTGGCGATAGCT-1	0.522807	0.747583
CTGCTTTATGTCCGCG-1	0.700855	0.434649
CTGGAAATGGATGCTT-1	0	0
CTGGAAGACACGGTGG-1	0	0
CTGGACGCAGTCCGGC-1	0	0
CTGGATTTACACTTGA-1	0.59505	0.810678
CTGGCATCCGAATGAG-1	0.714365	0.452749
CTGGCGACATAAGTCC-1	0	0
CTGGCGATTTACATGT-1	0	0
CTGGCGCACAGGTCTG-1	0.498792	0.652468
CTGGCGGGAATAAGTA-1	0.646901	0.447783
CTGGCTGATTCATCCT-1	0.555302	0.631833
CTGGCTGGTTGTCAGT-1	0	0
CTGGGATAAATAATGG-1	0	0
CTGGGCCTGCTATATC-1	0.570907	0.630386
CTGGGCTACTGGAGAG-1	0	0
CTGGGTAGGCAGTTAA-1	0	0
CTGGGTTGAGTTAAAG-1	0	0
CTGGTAAAGACTTACA-1	0.514314	0.748285
CTGGTAAAGTGTGGGC-1	0	0
CTGGTAACACATAGAA-1	0.610236	0.576553
CTGGTAACGAGCTCTT-1	0.670341	0.3668
CTGGTCATTCCAATCC-1	0	0
CTGGTGAATGGGCCTA-1	0.649782	0.587993
CTGGTTTCGAGCAAGA-1	0.388011	0.683838
CTGTACTTCTTAGCAT-1	0	0
CTGTAGCCATCTCACT-1	0	0
CTGTAGTGAGGATCGA-1	0	0
CTGTATGGTGTAGAAA-1	0	0
CTGTCAAATGGCTCGG-1	0	0
CTGTCCTGCGCACTAC-1	0	0
CTGTGCAGGGTAGGTC-1	0	0
CTGTGGTCGGGAGATA-1	0	0
CTGTTACCCAATCTAG-1	0.588354	0.714988
CTGTTCACTGCCTGTG-1	0.633506	0.672822
CTGTTCATCTCACGGG-1	0	0
CTGTTGTTCAGTCGTA-1	0.642686	0.352792
CTTAAATAAGACCCAT-1	0	0
CTTAACTTACAGTATA-1	0	0
CTTAATCGACTTAGTA-1	0	0
CTTACACGGTATTCCA-1	0	0
CTTACACTGGGAAATA-1	0	0
CTTACATAGATTTCTT-1	0	0
CTTAGATGTTTCATCC-1	0	0
CTTAGCCCGGATAGTG-1	0	0
CTTAGCCTTCCACATG-1	0	0
CTTAGGTATAGACCAG-1	0.553738	0.53281
CTTAGTAGGCCTACAG-1	0.72745	0.351065
CTTAGTGTAGTAGCAT-1	0	0
CTTAGTTGAGGAATCG-1	0	0
CTTATGCGCTCAGGGC-1	0	0
CTTATGTTGACTACCA-1	0.644772	0.734952
CTTCAACTCCACTTGG-1	0	0
CTTCACGCCCTGGTAC-1	0	0
CTTCAGTGGTCGCCTA-1	0	0
CTTCAGTTGGACAACG-1	0	0
CTTCATAGCTCAAGAA-1	0	0
CTTCATTGTCAGTGGA-1	0.671258	0.63625
CTTCCGCTCCGTGAAG-1	0	0
CTTCGATTGCGCAAGC-1	0	0
CTTCGGCCAATTGTTT-1	0	0
CTTCGTAGATAGGTGA-1	0.715204	0.617331
CTTCTATGTTGAAGTA-1	0.359482	0.732167
CTTCTATTAATGCTAG-1	0	0
CTTCTGGGCGTACCTA-1	0.425151	0.709667
CTTGAGGTTATCCCGA-1	0	0
CTTGAGTTAGGGTAAT-1	0.439824	0.573862
CTTGATGACCATCCAG-1	0	0
CTTGCAACCGCCTCCT-1	0.545059	0.289209
CTTGCCCACCCACGCA-1	0.469926	0.645249
CTTGCCCAGGCTCTAC-1	0.70337	0.510781
CTTGGCCAAGCTGGGA-1	0	0
CTTGTACTTGTTGACT-1	0.577574	0.581036
CTTGTCAACATTCGAG-1	0.660663	0.576023
CTTGTGCTCACCGATT-1	0.549593	0.791258
CTTGTTGCTGAGTCAA-1	0	0
CTTGTTTATGTAGCCA-1	0	0
CTTTAACTTTCAAAGG-1	0.7066	0.435954
CTTTAATATTGGTCGA-1	0.627406	0.709605
CTTTACCGAATAGTAG-1	0	0
CTTTAGGAACACTGTT-1	0	0
CTTTAGTGCTATTATT-1	0	0
CTTTATCCGACGCATG-1	0	0
CTTTCTGTGCGGGCTT-1	0.655747	0.615786
CTTTGCATCGCTCTTG-1	0	0
CTTTGGCGCTTTATAC-1	0.646167	0.509181
CTTTGGCTTTAGTAAA-1	0	0
CTTTGGGATTGTTGCA-1	0	0
CTTTGTCGAATGCTCC-1	0	0
GAAACAGATGACCACC-1	0.406508	0.536661
GAAACATAGGAAACAG-1	0.591944	0.548735
GAAACCATGGTGCGCT-1	0	0
GAAACCGAATTACCTT-1	0.699099	0.645021
GAAACCTATACAAATG-1	0	0
GAAACTCGTGCGATGC-1	0.53874	0.703438
GAAAGCAGTGCACTTT-1	0	0
GAAAGCCCTTTGGACC-1	0.539196	0.64693
GAAAGTGACTAACTGC-1	0.568338	0.648362
GAAATACTAAACGTTT-1	0.55124	0.451066
GAAATATCACCATCAG-1	0	0
GAAATCGCGCGCAACT-1	0.696516	0.728202
GAAATGGCGGTGTTAG-1	0	0
GAAATGGGATGTAAAC-1	0	0
GAAATTAGCACGGATA-1	0.718283	0.516547
GAAATTGTCTCTATAA-1	0.544196	0.762797
GAACAACTGGGATGAA-1	0	0
GAACACACATCAACCA-1	0.461026	0.588345
GAACAGATTACTAAAT-1	0.572238	0.620149
GAACCCTCTGTGTTCT-1	0	0
GAACCTCGACCTACAC-1	0	0
GAACCTTTAACGATCC-1	0	0
GAACGACCGAATGATA-1	0.724171	0.623686
GAACGCGGGTCACACG-1	0	0
GAACGTCTCATGGTCG-1	0.654544	0.620201
GAACGTTAGGAAGACG-1	0.546192	0.691227
GAACTGTGGAGAGACA-1	0.595167	0.516407
GAAGAAACGATATTGT-1	0.722644	0.270729
GAAGAACGGTGCAGGT-1	0.55018	0.666953
GAAGCCACTGATTATG-1	0.614203	0.473868
GAAGCCTGCACATTCC-1	0.640815	0.581784
GAAGCGTGAGGAATTT-1	0.56472	0.706787
GAAGCTCGGACCCGTC-1	0.563934	0.599747
GAAGCTTGCTGACCGC-1	0	0
GAAGGAGTCGAGTGCG-1	0	0
GAAGGGTCATTAAGAC-1	0	0
GAAGTCAGTTGCACTA-1	0.628695	0.534031
GAAGTCTCCCTAGCGA-1	0.654408	0.590455
GAAGTGATTTATCGTG-1	0.554269	0.624545
GAAGTGCTGGATAGCT-1	0	0
GAAGTTTCCACTCAAT-1	0	0
GAATAGACGCGACCCA-1	0	0
GAATAGCCCTGCGGTC-1	0.45933	0.577552
GAATAGTGCTCGATTA-1	0.628486	0.66837
GAATCGACATGGTCAC-1	0	0
GAATCTGAACATTCTC-1	0	0
GAATGCCGAAATGACC-1	0	0
GAATGCGAATCGGTTC-1	0.561144	0.558787
GAATGGGCTTATCGAC-1	0	0
GAATGTGGTCCGGATT-1	0.560837	0.6955
GAATGTTGGGTAATCT-1	0.626262	0.432828
GAATTATAGTGAAAGG-1	0.597247	0.611753
GAATTCACCCGGGTGT-1	0.733005	0.674954
GAATTTCTCGCTGCAG-1	0	0
GACAAACATATGCAGG-1	0.503009	0.60563
GACAACGACCATTGAA-1	0.681298	0.59789
GACAACGCAGCTTACG-1	0.701368	0.399028
GACACAAGGGAAGAAA-1	0	0
GACACAGCCGGGACTG-1	0.44529	0.707757
GACACCCAAAGACGCG-1	0	0
GACACGAGTTAGAGGA-1	0.66182	0.605647
GACACTGAGTTCAGTG-1	0.757387	0.704977
GACACTGGAACCCGAT-1	0	0
GACACTTCCAATTACC-1	0	0
GACAGAGGTCTTCAGT-1	0	0
GACAGATTTCTGGCTC-1	0	0
GACAGCCAGACCTGAC-1	0.530817	0.673863
GACAGGCACACACTAT-1	0	0
GACAGGTAATCCGTGT-1	0	0
GACATACTGTCGCAGA-1	0	0
GACATCCGTCGAACTG-1	0.639558	0.65821
GACATCGATTTATAAC-1	0.583499	0.697269
GACATTTCGCCCAGCC-1	0	0
GACCAAACGTTGACTG-1	0	0
GACCACACTTCCCTTT-1	0	0
GACCAGAGCCCTGTAG-1	0	0
GACCCAATTATGATAC-1	0	0
GACCGACGTGAAAGCA-1	0.259944	0.649226
GACCGACTGAAGCGTC-1	0	0
GACCGATTAAATATGT-1	0.548567	0.57437
GACCGCGTCTGACGTG-1	0	0
GACCGGTGATACTCTC-1	0	0
GACCGTGCTGACGGTG-1	0	0
GACCGTTACATGCGAC-1	0	0
GACCTTCCACGTCTAC-1	0.547569	0.749181
GACGACGATCCGCGTT-1	0.747531	0.642268
GACGAGGCTAATAAAC-1	0	0
GACGATATCACTGGGT-1	0	0
GACGCATACCCGTCGG-1	0.320154	0.655789
GACGCCGTAAAGGCTA-1	0.582743	0.736987
GACGCTTGCTTCTAAA-1	0.60706	0.688331
GACGGGCATCGAATTT-1	0	0
GACGGGTTGGCCCGTA-1	0	0
GACGGTCAATAGAAGC-1	0.737868	0.595213
GACGTGTAGGGATTAT-1	0	0
GACGTTGCTCGGCGGC-1	0	0
GACTAAGATCATGCAC-1	0.395163	0.611684
GACTAAGTAGGCTCAC-1	0	0
GACTACAAAGCGGTGG-1	0	0
GACTAGGCCGTTAGGT-1	0	0
GACTCACCCACGTGAG-1	0.512848	0.593709
GACTCCCAGAATAAGG-1	0	0
GACTCCTTCCAATTGA-1	0	0
GACTCGCGGGAATGAC-1	0.730222	0.597335
GACTCTAGAGTTCCAA-1	0.461779	0.670418
GACTGCAAATCGAGCT-1	0	0
GACTGCACCAGCCCAG-1	0.528345	0.780906
GACTGCGGCACGTGTA-1	0.505687	0.663097
GACTGCTGGTGAGAAA-1	0.512944	0.536656
GACTTCAACGCATCAA-1	0	0
GACTTTCGAGCGGTTC-1	0	0
GAGAACGGTTCTGACT-1	0.342822	0.398705
GAGAATCTCACGATCA-1	0	0
GAGACTGATGGGTAGA-1	0	0
GAGACTTCGCGACCGA-1	0.49007	0.693337
GAGAGGGCGCGAGGTT-1	0.649705	0.614978
GAGAGGTGCATTCTGG-1	0.587346	0.566772
GAGAGTCTCGGGAGAG-1	0	0
GAGATCGATCTTACTC-1	0	0
GAGATCTGCTTGGCAT-1	0.769601	0.675307
GAGATCTGTCACTCCG-1	0	0
GAGATCTTCCATGACA-1	0.5801	0.600843
GAGATGGCTTTAATCA-1	0	0
GAGATGGGAGTCGACA-1	0.754592	0.613881
GAGCACCTGTGTCCAG-1	0	0
GAGCATCAACAACTTG-1	0.668684	0.491512
GAGCCAGCTACCTGTG-1	0.586707	0.736501
GAGCGCAAATACTCCG-1	0	0
GAGCGCGCACGAGTAG-1	0	0
GAGCGCTGTTAGGTAA-1	0.550947	0.594642
GAGCGGAATGCGGTGT-1	0	0
GAGCTAAGGGCATATC-1	0.463737	0.691293
GAGCTCAACATGAGCG-1	0	0
GAGCTCTCGGACCTAA-1	0	0
GAGCTGTCGTCTCGGA-1	0.534288	0.675942
GAGGAATATCTCTTTG-1	0	0
GAGGAATGGAGAGGTT-1	0	0
GAGGAGATCCTCATGC-1	0.649598	0.586537
GAGGATAAACAGTGCT-1	0.454682	0.614315
GAGGCCCGACTCCGCA-1	0.641513	0.419675
GAGGCCTGTTGATACA-1	0	0
GAGGCTATCAAAGTCG-1	0.692164	0.321993
GAGGGAGTCAGATCGC-1	0.570461	0.631386
GAGGGCGCAGCTCTGC-1	0.644544	0.664043
GAGGGTAGTAACAAAG-1	0.605568	0.561793
GAGGTACGCGTGTCCC-1	0	0
GAGGTCCCAAAGATCT-1	0	0
GAGGTCCGTTCGCTGT-1	0	0
GAGTAAGGCCACGGGA-1	0	0
GAGTACGGGTATACAA-1	0	0
GAGTAGATACTAGTTG-1	0.581958	0.566843
GAGTATACCCTAATCA-1	0	0
GAGTATGCCCGCCTTG-1	0	0
GAGTATGCGCGTGCAT-1	0	0
GAGTCAGACCAGAATC-1	0	0
GAGTCCGCTTACCGGA-1	0.693129	0.594817
GAGTCGACAGACCCTC-1	0.452384	0.515538
GAGTGTCAACCAGAAA-1	0	0
GAGTGTGCGGTACCCA-1	0.440438	0.698983
GAGTTCTGTGGGTGCT-1	0	0
GAGTTGATGGCAATTT-1	0	0
GAGTTGTCACCAGTCT-1	0	0
GATAAATCGGTGGATG-1	0.605366	0.735196
GATAACTCGCACTGTG-1	0	0
GATACGATGGGAGTCA-1	0	0
GATAGAACCCGCTAGG-1	0	0
GATAGATAGTACAGTC-1	0	0
GATAGGTAACGTTGAC-1	0.653642	0.617955
GATAGTGCGAGTAAGT-1	0	0
GATATCAAGCAGGAGC-1	0	0
GATATCAGTATGTATC-1	0	0
GATATGAGACACTAAC-1	0	0
GATATGCGGTAGCCAA-1	0.628612	0.695096
GATATGGATTACGCGG-1	0	0
GATATTGAGATTGGCG-1	0.539058	0.486334
GATATTTCCTACATGG-1	0.651864	0.411151
GATCAACATAAAGGGA-1	0	0
GATCATTCCAAACATT-1	0	0
GATCCAACCTTTAAAC-1	0	0
GATCCCTTTATACTGC-1	0	0
GATCCGGGAATTAACA-1	0	0
GATCCTAAATCGGGAC-1	0.641984	0.638523
GATCCTCGACACTGGC-1	0	0
GATCGACACTATCTGA-1	0	0
GATCGCGGGCTCTCCA-1	0.747618	0.509615
GATCGCTACCCGATTT-1	0	0
GATCGCTATATCTCAG-1	0.66169	0.510606
GATCGCTGTGGTGCGT-1	0	0
GATCGGATAGAACCAT-1	0	0
GATCGGCGATAAGTCG-1	0	0
GATCGGTGGCCATAAC-1	0	0
GATCGTGACTGATATC-1	0	0
GATCTAACCGTATTCA-1	0	0
GATCTGCTATCTAAGG-1	0	0
GATCTTCATTGTCCTC-1	0.663638	0.492593
GATCTTGGAGGGCATA-1	0	0
GATCTTTGCAGGGTAT-1	0.709519	0.640518
GATGACAAGTAGGGCA-1	0.552945	0.52651
GATGACGATGATCGCG-1	0.588052	0.601028
GATGAGGAACCTTCGG-1	0.310835	0.523427
GATGCCAGCAGAAGGC-1	0	0
GATGCCTTCTGCGGCA-1	0	0
GATGCGAATGGTATTA-1	0	0
GATGCGTCCTGCATTC-1	0.736326	0.594086
GATGCTACAAGCGCCT-1	0.706965	0.498286
GATGCTACCTTCGATG-1	0.482595	0.686288
GATGCTGTATTTCATC-1	0	0
GATGGCGCACACATTA-1	0	0
GATGTAACGAACCACC-1	0	0
GATGTTCAATCCACGA-1	0.597801	0.712103
GATGTTTGTGCGAGAT-1	0	0
GATTAACCGAAAGCCC-1	0	0
GATTACTGAATTTGGG-1	0	0
GATTAGAAACAAGCGT-1	0.515918	0.603787
GATTCCCTTGTCGCAG-1	0.671387	0.596444
GATTCCGCGTTTCCGT-1	0.672284	0.485091
GATTCCTATACGGCGC-1	0	0
GATTCGACGGTTCACG-1	0	0
GATTCTGTTAATGAGT-1	0.543156	0.518341
GATTGCTCCAGTTGCA-1	0.683696	0.293332
GATTGGGAAAGGTTGT-1	0	0
GATTTGCGCTAACACC-1	0.466822	0.451845
GCAAACCCTACATTAT-1	0	0
GCAAACCTTGGCCATA-1	0.628919	0.562414
GCAAACGTAAGCGACC-1	0	0
GCAAAGGGCGTTAGCC-1	0.550363	0.445158
GCAAATATTACGCTTT-1	0.709792	0.572123
GCAAATGAGGACACTT-1	0	0
GCAACACACTAGAACT-1	0	0
GCAACAGCAGTATGCG-1	0	0
GCAACCACGGCCGCGT-1	0.556069	0.584055
GCAACCCAAGTTGTTT-1	0	0
GCAACGGCTAGTTATG-1	0.424105	0.532318
GCAAGAATTCCTTGGC-1	0	0
GCAAGCTGGAAACCGC-1	0	0
GCAAGTGCACAGAGAA-1	0	0
GCAAGTGTAAAGCATG-1	0.54626	0.674409
GCACAAACCCTAGATG-1	0.598072	0.5857
GCACAAACGAGGCGTG-1	0	0
GCACAACCTCGGGCGT-1	0	0
GCACACACTGGTAGCC-1	0	0
GCACACAGCTATTACC-1	0.441765	0.529134
GCACACGCCCATGGTC-1	0	0
GCACAGCACGGGCCGA-1	0	0
GCACCTAGGCGAGTCC-1	0.354619	0.554963
GCACGCCGATTCCCGC-1	0	0
GCACGCCTACTTAGAT-1	0.648743	0.386898
GCACGTGGTTTACTTA-1	0.418944	0.567034
GCACTAGTCGCGCTAT-1	0	0
GCACTGCCTACCTTTA-1	0.613148	0.475316
GCAGATCCATAAGACT-1	0.588217	0.654562
GCAGATCCTCGCAAAT-1	0	0
GCAGATTAGGGATATC-1	0.695996	0.601543
GCAGCACACAGCCCAG-1	0.603729	0.621899
GCAGCCTATATCACAT-1	0.602742	0.739817
GCAGCTGTCAACGCAT-1	0	0
GCAGGAACTTAGATCT-1	0	0
GCAGGACTATAGAATA-1	0.799595	0.44546
GCAGGTAGAGTATGGT-1	0.703666	0.749374
GCAGTGTGGCTATAGG-1	0	0
[truncated: 11,002 more rows]
