# Supplementary material for: Schwann cells regulate tumor cells and cancer-associated fibroblasts in the pancreatic ductal adenocarcinoma microenvironment
Source: Nat Commun. 2023 Jul 31;14:4600. doi: 10.1038/s41467-023-40314-w (PMC10390497; doi:10.1038/s41467-023-40314-w)
Supplement: Supplementary file 5 — Supplementary Data 3 [file 41467_2023_40314_MOESM5_ESM.xlsx]

## Sheet: Overlap in MS
ProteinID	ProteinName	gene_id	gene_name	kegg_id	if it's known ligand	pathway	BP	MF	CC	GO_Term
Q02818	Nucleobindin-1	4924	NUCB1	hsa:4924	No	-	cellular protein metabolic process [GO:0044267];post-translational protein modification [GO:0043687];regulation of protein targeting [GO:1903533];response to cisplatin [GO:0072718];small GTPase mediated signal transduction [GO:0007264]	calcium ion binding [GO:0005509];DNA binding [GO:0003677];G-protein alpha-subunit binding [GO:0001965];guanyl-nucleotide exchange factor activity [GO:0005085]	cis-Golgi network [GO:0005801];early endosome [GO:0005769];endoplasmic reticulum lumen [GO:0005788];endoplasmic reticulum-Golgi intermediate compartment [GO:0005793];extracellular exosome [GO:0070062];extracellular space [GO:0005615];extrinsic component of Golgi membrane [GO:0090498];Golgi cisterna membrane [GO:0032580];Golgi-associated vesicle [GO:0005798];lumenal side of Golgi membrane [GO:0098…	cellular protein metabolic process [GO:0044267];post-translational protein modification [GO:0043687];regulation of protein targeting [GO:1903533];response to cisplatin [GO:0072718];small GTPase mediated signal transduction [GO:0007264];calcium ion binding [GO:0005509];DNA binding [GO:0003677];G-protein alpha-subunit binding [GO:0001965];guanyl-nucleotide exchange factor activity [GO:0005085];cis-…
P01033	Metalloproteinase inhibitor 1	7076	TIMP1	hsa:7076	Yes	-	aging [GO:0007568];cartilage development [GO:0051216];cell activation [GO:0001775];cellular protein metabolic process [GO:0044267];cellular response to UV-A [GO:0071492];connective tissue replacement involved in inflammatory response wound healing [GO:0002248];cytokine-mediated signaling pathway [GO:0019221];extracellular matrix disassembly [GO:0022617];negative regulation of apoptotic process [G…	cytokine activity [GO:0005125];growth factor activity [GO:0008083];metalloendopeptidase inhibitor activity [GO:0008191];peptidase inhibitor activity [GO:0030414];protease binding [GO:0002020];zinc ion binding [GO:0008270]	basement membrane [GO:0005604];endoplasmic reticulum lumen [GO:0005788];extracellular exosome [GO:0070062];extracellular matrix [GO:0031012];extracellular region [GO:0005576];extracellular space [GO:0005615];platelet alpha granule lumen [GO:0031093]	aging [GO:0007568];cartilage development [GO:0051216];cell activation [GO:0001775];cellular protein metabolic process [GO:0044267];cellular response to UV-A [GO:0071492];connective tissue replacement involved in inflammatory response wound healing [GO:0002248];cytokine-mediated signaling pathway [GO:0019221];extracellular matrix disassembly [GO:0022617];negative regulation of apoptotic process [G…
P10909	Clusterin	1191	CLU	hsa:1191	No	-	antimicrobial humoral response [GO:0019730];cell morphogenesis [GO:0000902];central nervous system myelin maintenance [GO:0032286];chaperone-mediated protein complex assembly [GO:0051131];chaperone-mediated protein folding [GO:0061077];chaperone-mediated protein transport involved in chaperone-mediated autophagy [GO:0061741];complement activation [GO:0006956];complement activation, classical path…	amyloid-beta binding [GO:0001540];chaperone binding [GO:0051087];low-density lipoprotein particle receptor binding [GO:0050750];misfolded protein binding [GO:0051787];protein heterodimerization activity [GO:0046982];protein-containing complex binding [GO:0044877];signaling receptor binding [GO:0005102];tau protein binding [GO:0048156];ubiquitin protein ligase binding [GO:0031625];unfolded protein…	apical dendrite [GO:0097440];blood microparticle [GO:0072562];cell surface [GO:0009986];chromaffin granule [GO:0042583];collagen-containing extracellular matrix [GO:0062023];cytoplasm [GO:0005737];cytosol [GO:0005829];extracellular exosome [GO:0070062];extracellular region [GO:0005576];extracellular space [GO:0005615];Golgi apparatus [GO:0005794];intracellular membrane-bounded organelle [GO:00432…	antimicrobial humoral response [GO:0019730];cell morphogenesis [GO:0000902];central nervous system myelin maintenance [GO:0032286];chaperone-mediated protein complex assembly [GO:0051131];chaperone-mediated protein folding [GO:0061077];chaperone-mediated protein transport involved in chaperone-mediated autophagy [GO:0061741];complement activation [GO:0006956];complement activation, classical path…
P07858	Cathepsin B	1508	CTSB	hsa:1508	No	-	cellular response to thyroid hormone stimulus [GO:0097067];collagen catabolic process [GO:0030574];decidualization [GO:0046697];epithelial cell differentiation [GO:0030855];neutrophil degranulation [GO:0043312];proteolysis [GO:0006508];proteolysis involved in cellular protein catabolic process [GO:0051603];regulation of apoptotic process [GO:0042981];regulation of catalytic activity [GO:0050790];…	collagen binding [GO:0005518];cysteine-type endopeptidase activity [GO:0004197];cysteine-type peptidase activity [GO:0008234];peptidase activity [GO:0008233];proteoglycan binding [GO:0043394]	apical plasma membrane [GO:0016324];collagen-containing extracellular matrix [GO:0062023];endolysosome lumen [GO:0036021];external side of plasma membrane [GO:0009897];extracellular exosome [GO:0070062];extracellular region [GO:0005576];extracellular space [GO:0005615];ficolin-1-rich granule lumen [GO:1904813];intracellular [GO:0005622];intracellular membrane-bounded organelle [GO:0043231];lysoso…	cellular response to thyroid hormone stimulus [GO:0097067];collagen catabolic process [GO:0030574];decidualization [GO:0046697];epithelial cell differentiation [GO:0030855];neutrophil degranulation [GO:0043312];proteolysis [GO:0006508];proteolysis involved in cellular protein catabolic process [GO:0051603];regulation of apoptotic process [GO:0042981];regulation of catalytic activity [GO:0050790];…
Q12841	Follistatin-related protein 1	11167	FSTL1	hsa:11167	No	-	BMP signaling pathway [GO:0030509];cell differentiation [GO:0030154];cellular protein metabolic process [GO:0044267];multicellular organism development [GO:0007275];post-translational protein modification [GO:0043687];regulation of BMP signaling pathway [GO:0030510];response to starvation [GO:0042594]	calcium ion binding [GO:0005509];heparin binding [GO:0008201]	endoplasmic reticulum lumen [GO:0005788];extracellular exosome [GO:0070062];extracellular region [GO:0005576];extracellular space [GO:0005615]	BMP signaling pathway [GO:0030509];cell differentiation [GO:0030154];cellular protein metabolic process [GO:0044267];multicellular organism development [GO:0007275];post-translational protein modification [GO:0043687];regulation of BMP signaling pathway [GO:0030510];response to starvation [GO:0042594];calcium ion binding [GO:0005509];heparin binding [GO:0008201];endoplasmic reticulum lumen [GO:00…
Q15113	Procollagen C-endopeptidase enhancer 1	5118	PCOLCE	hsa:5118	No	-	cellular response to leukemia inhibitory factor [GO:1990830];multicellular organism development [GO:0007275];proteolysis [GO:0006508]	collagen binding [GO:0005518];heparin binding [GO:0008201];peptidase activator activity [GO:0016504]	extracellular exosome [GO:0070062];extracellular region [GO:0005576];extracellular space [GO:0005615]	cellular response to leukemia inhibitory factor [GO:1990830];multicellular organism development [GO:0007275];proteolysis [GO:0006508];collagen binding [GO:0005518];heparin binding [GO:0008201];peptidase activator activity [GO:0016504];extracellular exosome [GO:0070062];extracellular region [GO:0005576];extracellular space [GO:0005615]
Q16610	Extracellular matrix protein 1	1893	ECM1	hsa:1893	Yes	-	angiogenesis [GO:0001525];biomineral tissue development [GO:0031214];chondrocyte development [GO:0002063];endochondral bone growth [GO:0003416];inflammatory response [GO:0006954];negative regulation of bone mineralization [GO:0030502];negative regulation of cytokine-mediated signaling pathway [GO:0001960];negative regulation of peptidase activity [GO:0010466];ossification [GO:0001503];platelet de…	enzyme binding [GO:0019899];interleukin-2 receptor binding [GO:0005134];laminin binding [GO:0043236];protease binding [GO:0002020];protein C-terminus binding [GO:0008022]	collagen-containing extracellular matrix [GO:0062023];extracellular exosome [GO:0070062];extracellular matrix [GO:0031012];extracellular region [GO:0005576];extracellular space [GO:0005615];platelet dense granule lumen [GO:0031089]	angiogenesis [GO:0001525];biomineral tissue development [GO:0031214];chondrocyte development [GO:0002063];endochondral bone growth [GO:0003416];inflammatory response [GO:0006954];negative regulation of bone mineralization [GO:0030502];negative regulation of cytokine-mediated signaling pathway [GO:0001960];negative regulation of peptidase activity [GO:0010466];ossification [GO:0001503];platelet de…
P07711	Procathepsin L	1514	CTSL	hsa:1514	No	-	adaptive immune response [GO:0002250];antigen processing and presentation [GO:0019882];antigen processing and presentation of exogenous peptide antigen via MHC class II [GO:0019886];antigen processing and presentation of peptide antigen [GO:0048002];CD4-positive, alpha-beta T cell lineage commitment [GO:0043373];cellular response to thyroid hormone stimulus [GO:0097067];collagen catabolic process…	collagen binding [GO:0005518];cysteine-type endopeptidase activity [GO:0004197];cysteine-type peptidase activity [GO:0008234];fibronectin binding [GO:0001968];histone binding [GO:0042393];proteoglycan binding [GO:0043394];serpin family protein binding [GO:0097655]	apical plasma membrane [GO:0016324];chromaffin granule [GO:0042583];collagen-containing extracellular matrix [GO:0062023];endolysosome lumen [GO:0036021];extracellular exosome [GO:0070062];extracellular region [GO:0005576];extracellular space [GO:0005615];lysosomal lumen [GO:0043202];lysosome [GO:0005764];multivesicular body [GO:0005771];nucleus [GO:0005634];plasma membrane [GO:0005886]	adaptive immune response [GO:0002250];antigen processing and presentation [GO:0019882];antigen processing and presentation of exogenous peptide antigen via MHC class II [GO:0019886];antigen processing and presentation of peptide antigen [GO:0048002];CD4-positive, alpha-beta T cell lineage commitment [GO:0043373];cellular response to thyroid hormone stimulus [GO:0097067];collagen catabolic process…
P08670	Vimentin	7431	VIM	hsa:7431	Yes	-	astrocyte development [GO:0014002];Bergmann glial cell differentiation [GO:0060020];cellular response to interferon-gamma [GO:0071346];cellular response to lipopolysaccharide [GO:0071222];cellular response to muramyl dipeptide [GO:0071225];cytokine-mediated signaling pathway [GO:0019221];intermediate filament organization [GO:0045109];lens fiber cell development [GO:0070307];muscle filament slidi…	double-stranded RNA binding [GO:0003725];identical protein binding [GO:0042802];keratin filament binding [GO:1990254];protein domain specific binding [GO:0019904];scaffold protein binding [GO:0097110];structural constituent of cytoskeleton [GO:0005200];structural constituent of eye lens [GO:0005212]	cell leading edge [GO:0031252];cytoplasm [GO:0005737];cytoskeleton [GO:0005856];cytosol [GO:0005829];extracellular exosome [GO:0070062];focal adhesion [GO:0005925];intermediate filament [GO:0005882];intermediate filament cytoskeleton [GO:0045111];neuron projection [GO:0043005];nuclear matrix [GO:0016363];peroxisome [GO:0005777];phagocytic vesicle [GO:0045335];plasma membrane [GO:0005886];polysome…	astrocyte development [GO:0014002];Bergmann glial cell differentiation [GO:0060020];cellular response to interferon-gamma [GO:0071346];cellular response to lipopolysaccharide [GO:0071222];cellular response to muramyl dipeptide [GO:0071225];cytokine-mediated signaling pathway [GO:0019221];intermediate filament organization [GO:0045109];lens fiber cell development [GO:0070307];muscle filament slidi…
Q92743	Serine protease HTRA1	5654	HTRA1	hsa:5654	No	-	chorionic trophoblast cell differentiation [GO:0060718];dentinogenesis [GO:0097187];extracellular matrix disassembly [GO:0022617];negative regulation of BMP signaling pathway [GO:0030514];negative regulation of defense response to virus [GO:0050687];negative regulation of transforming growth factor beta receptor signaling pathway [GO:0030512];placenta development [GO:0001890];positive regulation …	identical protein binding [GO:0042802];insulin-like growth factor binding [GO:0005520];serine-type endopeptidase activity [GO:0004252];serine-type peptidase activity [GO:0008236]	collagen-containing extracellular matrix [GO:0062023];cytosol [GO:0005829];extracellular exosome [GO:0070062];extracellular region [GO:0005576];extracellular space [GO:0005615];plasma membrane [GO:0005886]	chorionic trophoblast cell differentiation [GO:0060718];dentinogenesis [GO:0097187];extracellular matrix disassembly [GO:0022617];negative regulation of BMP signaling pathway [GO:0030514];negative regulation of defense response to virus [GO:0050687];negative regulation of transforming growth factor beta receptor signaling pathway [GO:0030512];placenta development [GO:0001890];positive regulation …
P01034	Cystatin-C	1471	CST3	hsa:1471	No	-	cellular protein metabolic process [GO:0044267];defense response [GO:0006952];negative regulation of blood vessel remodeling [GO:0060313];negative regulation of collagen catabolic process [GO:0010711];negative regulation of elastin catabolic process [GO:0060311];negative regulation of extracellular matrix disassembly [GO:0010716];negative regulation of peptidase activity [GO:0010466];negative reg…	amyloid-beta binding [GO:0001540];cysteine-type endopeptidase inhibitor activity [GO:0004869];endopeptidase inhibitor activity [GO:0004866];identical protein binding [GO:0042802];peptidase inhibitor activity [GO:0030414];protease binding [GO:0002020]	endoplasmic reticulum [GO:0005783];endoplasmic reticulum lumen [GO:0005788];extracellular exosome [GO:0070062];extracellular region [GO:0005576];extracellular space [GO:0005615];ficolin-1-rich granule lumen [GO:1904813];Golgi apparatus [GO:0005794];plasma membrane [GO:0005886];tertiary granule lumen [GO:1904724]	cellular protein metabolic process [GO:0044267];defense response [GO:0006952];negative regulation of blood vessel remodeling [GO:0060313];negative regulation of collagen catabolic process [GO:0010711];negative regulation of elastin catabolic process [GO:0060311];negative regulation of extracellular matrix disassembly [GO:0010716];negative regulation of peptidase activity [GO:0010466];negative reg…
P62937	Peptidyl-prolyl cis-trans isomerase A	5478	PPIA	hsa:5478	No	-	activation of MAPK activity [GO:0000187];activation of protein kinase B activity [GO:0032148];apoptotic process [GO:0006915];cell adhesion molecule production [GO:0060352];cellular response to oxidative stress [GO:0034599];endothelial cell activation [GO:0042118];establishment of integrated proviral latency [GO:0075713];fusion of virus membrane with host plasma membrane [GO:0019064];interleukin-1…	cyclosporin A binding [GO:0016018];heparan sulfate binding [GO:1904399];integrin binding [GO:0005178];peptidyl-prolyl cis-trans isomerase activity [GO:0003755];RNA binding [GO:0003723];unfolded protein binding [GO:0051082];virion binding [GO:0046790]	cytoplasm [GO:0005737];cytosol [GO:0005829];extracellular exosome [GO:0070062];extracellular region [GO:0005576];extracellular space [GO:0005615];ficolin-1-rich granule lumen [GO:1904813];focal adhesion [GO:0005925];intracellular membrane-bounded organelle [GO:0043231];membrane [GO:0016020];nucleus [GO:0005634];protein-containing complex [GO:0032991];secretory granule lumen [GO:0034774];vesicle […	activation of MAPK activity [GO:0000187];activation of protein kinase B activity [GO:0032148];apoptotic process [GO:0006915];cell adhesion molecule production [GO:0060352];cellular response to oxidative stress [GO:0034599];endothelial cell activation [GO:0042118];establishment of integrated proviral latency [GO:0075713];fusion of virus membrane with host plasma membrane [GO:0019064];interleukin-1…
P00558	Phosphoglycerate kinase 1	5230	PGK1	hsa:5230	No	Carbohydrate degradation; glycolysis; pyruvate from D-glyceraldehyde 3-phosphate: step 2/5	canonical glycolysis [GO:0061621];cellular response to hypoxia [GO:0071456];epithelial cell differentiation [GO:0030855];gluconeogenesis [GO:0006094];glycolytic process [GO:0006096];negative regulation of angiogenesis [GO:0016525];phosphorylation [GO:0016310];plasminogen activation [GO:0031639];positive regulation of oxidative phosphorylation [GO:1903862]	ADP binding [GO:0043531];ATP binding [GO:0005524];phosphoglycerate kinase activity [GO:0004618];protein-disulfide reductase activity [GO:0047134]	cytosol [GO:0005829];extracellular exosome [GO:0070062];extracellular space [GO:0005615];membrane [GO:0016020];membrane raft [GO:0045121]	canonical glycolysis [GO:0061621];cellular response to hypoxia [GO:0071456];epithelial cell differentiation [GO:0030855];gluconeogenesis [GO:0006094];glycolytic process [GO:0006096];negative regulation of angiogenesis [GO:0016525];phosphorylation [GO:0016310];plasminogen activation [GO:0031639];positive regulation of oxidative phosphorylation [GO:1903862];ADP binding [GO:0043531];ATP binding [GO:…
P04075	Fructose-bisphosphate aldolase A	226	ALDOA	hsa:226	No	Carbohydrate degradation; glycolysis; D-glyceraldehyde 3-phosphate and glycerone phosphate from D-glucose: step 4/4	actin filament organization [GO:0007015];ATP biosynthetic process [GO:0006754];binding of sperm to zona pellucida [GO:0007339];canonical glycolysis [GO:0061621];fructose 1,6-bisphosphate metabolic process [GO:0030388];fructose metabolic process [GO:0006000];gluconeogenesis [GO:0006094];glycolytic process [GO:0006096];muscle cell cellular homeostasis [GO:0046716];neutrophil degranulation [GO:00433…	actin binding [GO:0003779];cadherin binding [GO:0045296];cytoskeletal protein binding [GO:0008092];fructose binding [GO:0070061];fructose-bisphosphate aldolase activity [GO:0004332];identical protein binding [GO:0042802];RNA binding [GO:0003723];tubulin binding [GO:0015631]	actin cytoskeleton [GO:0015629];cytosol [GO:0005829];extracellular exosome [GO:0070062];extracellular region [GO:0005576];extracellular space [GO:0005615];ficolin-1-rich granule lumen [GO:1904813];I band [GO:0031674];M band [GO:0031430];membrane [GO:0016020];nucleus [GO:0005634];platelet alpha granule lumen [GO:0031093];secretory granule lumen [GO:0034774];sperm head [GO:0061827];tertiary granule…	actin filament organization [GO:0007015];ATP biosynthetic process [GO:0006754];binding of sperm to zona pellucida [GO:0007339];canonical glycolysis [GO:0061621];fructose 1,6-bisphosphate metabolic process [GO:0030388];fructose metabolic process [GO:0006000];gluconeogenesis [GO:0006094];glycolytic process [GO:0006096];muscle cell cellular homeostasis [GO:0046716];neutrophil degranulation [GO:00433…
P09486	SPARC	6678	SPARC	hsa:6678	No	-	anatomical structure development [GO:0048856];bone development [GO:0060348];cellular response to growth factor stimulus [GO:0071363];extracellular matrix organization [GO:0030198];heart development [GO:0007507];inner ear development [GO:0048839];lung development [GO:0030324];negative regulation of angiogenesis [GO:0016525];negative regulation of endothelial cell proliferation [GO:0001937];ossific…	calcium ion binding [GO:0005509];collagen binding [GO:0005518];extracellular matrix binding [GO:0050840]	basement membrane [GO:0005604];cell surface [GO:0009986];collagen-containing extracellular matrix [GO:0062023];cytoplasm [GO:0005737];endocytic vesicle lumen [GO:0071682];extracellular region [GO:0005576];extracellular space [GO:0005615];glutamatergic synapse [GO:0098978];intracellular membrane-bounded organelle [GO:0043231];nuclear matrix [GO:0016363];platelet alpha granule [GO:0031091];platelet…	anatomical structure development [GO:0048856];bone development [GO:0060348];cellular response to growth factor stimulus [GO:0071363];extracellular matrix organization [GO:0030198];heart development [GO:0007507];inner ear development [GO:0048839];lung development [GO:0030324];negative regulation of angiogenesis [GO:0016525];negative regulation of endothelial cell proliferation [GO:0001937];ossific…
A0A2R8Y3M9	Uncharacterized protein	-	-	-	No	-	lipid catabolic process [GO:0016042]	calcium ion binding [GO:0005509];phospholipase A2 activity [GO:0004623];scavenger receptor activity [GO:0005044];serine-type endopeptidase activity [GO:0004252]	extracellular region [GO:0005576];membrane [GO:0016020]	lipid catabolic process [GO:0016042];calcium ion binding [GO:0005509];phospholipase A2 activity [GO:0004623];scavenger receptor activity [GO:0005044];serine-type endopeptidase activity [GO:0004252];extracellular region [GO:0005576];membrane [GO:0016020]
Q06830	Peroxiredoxin-1	5052	PRDX1	hsa:5052	No	-	cell population proliferation [GO:0008283];cell redox homeostasis [GO:0045454];cellular response to oxidative stress [GO:0034599];erythrocyte homeostasis [GO:0034101];hydrogen peroxide catabolic process [GO:0042744];leukocyte activation [GO:0045321];natural killer cell activation [GO:0030101];natural killer cell mediated cytotoxicity [GO:0042267];regulation of NIK/NF-kappaB signaling [GO:1901222]…	cadherin binding [GO:0045296];identical protein binding [GO:0042802];peroxidase activity [GO:0004601];RNA binding [GO:0003723];thioredoxin peroxidase activity [GO:0008379]	cytoplasm [GO:0005737];cytosol [GO:0005829];extracellular exosome [GO:0070062];extracellular space [GO:0005615];melanosome [GO:0042470];nucleus [GO:0005634]	cell population proliferation [GO:0008283];cell redox homeostasis [GO:0045454];cellular response to oxidative stress [GO:0034599];erythrocyte homeostasis [GO:0034101];hydrogen peroxide catabolic process [GO:0042744];leukocyte activation [GO:0045321];natural killer cell activation [GO:0030101];natural killer cell mediated cytotoxicity [GO:0042267];regulation of NIK/NF-kappaB signaling [GO:1901222]…
P13639	Elongation factor 2	1938	EEF2	hsa:1938	No	-	aging [GO:0007568];cellular response to brain-derived neurotrophic factor stimulus [GO:1990416];glial cell proliferation [GO:0014009];hematopoietic progenitor cell differentiation [GO:0002244];neutrophil degranulation [GO:0043312];positive regulation of cytoplasmic translation [GO:2000767];positive regulation of translation [GO:0045727];response to drug [GO:0042493];response to endoplasmic reticu…	5S rRNA binding [GO:0008097];actin filament binding [GO:0051015];cadherin binding [GO:0045296];GTP binding [GO:0005525];GTPase activity [GO:0003924];p53 binding [GO:0002039];protein kinase binding [GO:0019901];ribosome binding [GO:0043022];RNA binding [GO:0003723];translation elongation factor activity [GO:0003746]	aggresome [GO:0016235];cytoplasm [GO:0005737];cytosol [GO:0005829];extracellular exosome [GO:0070062];extracellular region [GO:0005576];ficolin-1-rich granule lumen [GO:1904813];membrane [GO:0016020];membrane raft [GO:0045121];nucleus [GO:0005634];plasma membrane [GO:0005886];polysomal ribosome [GO:0042788];ribonucleoprotein complex [GO:1990904];secretory granule lumen [GO:0034774]	aging [GO:0007568];cellular response to brain-derived neurotrophic factor stimulus [GO:1990416];glial cell proliferation [GO:0014009];hematopoietic progenitor cell differentiation [GO:0002244];neutrophil degranulation [GO:0043312];positive regulation of cytoplasmic translation [GO:2000767];positive regulation of translation [GO:0045727];response to drug [GO:0042493];response to endoplasmic reticu…
A0A087WZP6	Nidogen-2	-	NID2	-	Yes	-	-	calcium ion binding [GO:0005509]	-	calcium ion binding [GO:0005509]
P16035	Metalloproteinase inhibitor 2	7077	TIMP2	hsa:7077	Yes	-	aging [GO:0007568];central nervous system development [GO:0007417];extracellular matrix disassembly [GO:0022617];negative regulation of cell population proliferation [GO:0008285];negative regulation of endopeptidase activity [GO:0010951];negative regulation of membrane protein ectodomain proteolysis [GO:0051045];negative regulation of metallopeptidase activity [GO:1905049];negative regulation of …	integrin binding [GO:0005178];metalloendopeptidase inhibitor activity [GO:0008191];peptidase inhibitor activity [GO:0030414];protease binding [GO:0002020];zinc ion binding [GO:0008270]	cell surface [GO:0009986];collagen-containing extracellular matrix [GO:0062023];extracellular matrix [GO:0031012];extracellular region [GO:0005576];extracellular space [GO:0005615];ficolin-1-rich granule lumen [GO:1904813];growth cone [GO:0030426];neuronal cell body [GO:0043025];specific granule lumen [GO:0035580];tertiary granule lumen [GO:1904724]	aging [GO:0007568];central nervous system development [GO:0007417];extracellular matrix disassembly [GO:0022617];negative regulation of cell population proliferation [GO:0008285];negative regulation of endopeptidase activity [GO:0010951];negative regulation of membrane protein ectodomain proteolysis [GO:0051045];negative regulation of metallopeptidase activity [GO:1905049];negative regulation of …
P18669	Phosphoglycerate mutase 1	5223	PGAM1	hsa:5223	No	-	canonical glycolysis [GO:0061621];gluconeogenesis [GO:0006094];glycolytic process [GO:0006096];neutrophil degranulation [GO:0043312];regulation of glycolytic process [GO:0006110];regulation of pentose-phosphate shunt [GO:0043456];respiratory burst [GO:0045730]	bisphosphoglycerate mutase activity [GO:0004082];hydrolase activity [GO:0016787];phosphoglycerate mutase activity [GO:0004619];protein kinase binding [GO:0019901]	cytoplasm [GO:0005737];cytosol [GO:0005829];extracellular exosome [GO:0070062];extracellular region [GO:0005576];ficolin-1-rich granule lumen [GO:1904813];membrane [GO:0016020];nucleus [GO:0005634];secretory granule lumen [GO:0034774]	canonical glycolysis [GO:0061621];gluconeogenesis [GO:0006094];glycolytic process [GO:0006096];neutrophil degranulation [GO:0043312];regulation of glycolytic process [GO:0006110];regulation of pentose-phosphate shunt [GO:0043456];respiratory burst [GO:0045730];bisphosphoglycerate mutase activity [GO:0004082];hydrolase activity [GO:0016787];phosphoglycerate mutase activity [GO:0004619];protein kin…
A0A1B0GV23	Cathepsin D	-	CTSD	-	No	-	-	aspartic-type endopeptidase activity [GO:0004190]	lysosome [GO:0005764]	aspartic-type endopeptidase activity [GO:0004190];lysosome [GO:0005764]
P09382	Galectin-1	3956	LGALS1	hsa:3956	No	-	apoptotic process [GO:0006915];cellular protein metabolic process [GO:0044267];cellular response to glucose stimulus [GO:0071333];cellular response to organic cyclic compound [GO:0071407];myoblast differentiation [GO:0045445];negative regulation of cell-substrate adhesion [GO:0010812];negative regulation of neuron projection development [GO:0010977];plasma cell differentiation [GO:0002317];positi…	carbohydrate binding [GO:0030246];identical protein binding [GO:0042802];lactose binding [GO:0030395];laminin binding [GO:0043236];RNA binding [GO:0003723]	cell surface [GO:0009986];collagen-containing extracellular matrix [GO:0062023];cytoplasm [GO:0005737];cytosol [GO:0005829];endoplasmic reticulum lumen [GO:0005788];extracellular exosome [GO:0070062];extracellular region [GO:0005576];extracellular space [GO:0005615];nucleus [GO:0005634]	apoptotic process [GO:0006915];cellular protein metabolic process [GO:0044267];cellular response to glucose stimulus [GO:0071333];cellular response to organic cyclic compound [GO:0071407];myoblast differentiation [GO:0045445];negative regulation of cell-substrate adhesion [GO:0010812];negative regulation of neuron projection development [GO:0010977];plasma cell differentiation [GO:0002317];positi…
A0A087WTA8	Collagen alpha-2(I) chain	-	COL1A2	-	Yes	-	-	extracellular matrix structural constituent [GO:0005201]	endoplasmic reticulum [GO:0005783]	extracellular matrix structural constituent [GO:0005201];endoplasmic reticulum [GO:0005783]
P08238	Heat shock protein HSP 90-beta	3326	HSP90AB1	hsa:3326	No	-	axon extension [GO:0048675];cellular response to drug [GO:0035690];cellular response to heat [GO:0034605];cellular response to interleukin-4 [GO:0071353];cellular response to organic cyclic compound [GO:0071407];central nervous system neuron axonogenesis [GO:0021955];chaperone-mediated protein complex assembly [GO:0051131];establishment of cell polarity [GO:0030010];Fc-gamma receptor signaling pa…	ATP binding [GO:0005524];ATP-dependent protein binding [GO:0043008];cadherin binding [GO:0045296];CTP binding [GO:0002135];dATP binding [GO:0032564];disordered domain specific binding [GO:0097718];DNA polymerase binding [GO:0070182];double-stranded RNA binding [GO:0003725];drug binding [GO:0008144];GTP binding [GO:0005525];heat shock protein binding [GO:0031072];histone deacetylase binding [GO:00…	apical plasma membrane [GO:0016324];aryl hydrocarbon receptor complex [GO:0034751];axonal growth cone [GO:0044295];basolateral plasma membrane [GO:0016323];brush border membrane [GO:0031526];cell surface [GO:0009986];cytoplasm [GO:0005737];cytosol [GO:0005829];dendritic growth cone [GO:0044294];extracellular exosome [GO:0070062];extracellular region [GO:0005576];ficolin-1-rich granule lumen [GO:1…	axon extension [GO:0048675];cellular response to drug [GO:0035690];cellular response to heat [GO:0034605];cellular response to interleukin-4 [GO:0071353];cellular response to organic cyclic compound [GO:0071407];central nervous system neuron axonogenesis [GO:0021955];chaperone-mediated protein complex assembly [GO:0051131];establishment of cell polarity [GO:0030010];Fc-gamma receptor signaling pa…
P11021	Endoplasmic reticulum chaperone BiP	3309	HSPA5	hsa:3309	No	-	ATF6-mediated unfolded protein response [GO:0036500];cellular response to antibiotic [GO:0071236];cellular response to calcium ion [GO:0071277];cellular response to cAMP [GO:0071320];cellular response to drug [GO:0035690];cellular response to gamma radiation [GO:0071480];cellular response to glucose starvation [GO:0042149];cellular response to interleukin-4 [GO:0071353];cellular response to manga…	ATP binding [GO:0005524];ATPase activity [GO:0016887];cadherin binding [GO:0045296];calcium ion binding [GO:0005509];chaperone binding [GO:0051087];enzyme binding [GO:0019899];heat shock protein binding [GO:0031072];misfolded protein binding [GO:0051787];protein domain specific binding [GO:0019904];protein folding chaperone [GO:0044183];ribosome binding [GO:0043022];ubiquitin protein ligase bindi…	cell surface [GO:0009986];cytoplasm [GO:0005737];cytosol [GO:0005829];endoplasmic reticulum [GO:0005783];endoplasmic reticulum chaperone complex [GO:0034663];endoplasmic reticulum lumen [GO:0005788];endoplasmic reticulum membrane [GO:0005789];endoplasmic reticulum-Golgi intermediate compartment [GO:0005793];extracellular exosome [GO:0070062];focal adhesion [GO:0005925];integral component of endop…	ATF6-mediated unfolded protein response [GO:0036500];cellular response to antibiotic [GO:0071236];cellular response to calcium ion [GO:0071277];cellular response to cAMP [GO:0071320];cellular response to drug [GO:0035690];cellular response to gamma radiation [GO:0071480];cellular response to glucose starvation [GO:0042149];cellular response to interleukin-4 [GO:0071353];cellular response to manga…
X6R5C5	Carboxypeptidase	5476	CTSA	-	No	-	-	serine-type carboxypeptidase activity [GO:0004185]	intracellular membrane-bounded organelle [GO:0043231]	serine-type carboxypeptidase activity [GO:0004185];intracellular membrane-bounded organelle [GO:0043231]
P13500	C-C motif chemokine 2	6347	CCL2	hsa:6347	Yes	-	angiogenesis [GO:0001525];animal organ morphogenesis [GO:0009887];astrocyte cell migration [GO:0043615];cell adhesion [GO:0007155];cell surface receptor signaling pathway [GO:0007166];cellular homeostasis [GO:0019725];cellular response to fibroblast growth factor stimulus [GO:0044344];cellular response to interferon-gamma [GO:0071346];cellular response to interleukin-1 [GO:0071347];cellular respo…	CCR chemokine receptor binding [GO:0048020];CCR2 chemokine receptor binding [GO:0031727];chemokine activity [GO:0008009];protein kinase activity [GO:0004672];signaling receptor binding [GO:0005102]	extracellular region [GO:0005576];extracellular space [GO:0005615]	angiogenesis [GO:0001525];animal organ morphogenesis [GO:0009887];astrocyte cell migration [GO:0043615];cell adhesion [GO:0007155];cell surface receptor signaling pathway [GO:0007166];cellular homeostasis [GO:0019725];cellular response to fibroblast growth factor stimulus [GO:0044344];cellular response to interferon-gamma [GO:0071346];cellular response to interleukin-1 [GO:0071347];cellular respo…
O94985	Calsyntenin-1	22883	CLSTN1	hsa:22883	No	-	cell adhesion [GO:0007155];homophilic cell adhesion via plasma membrane adhesion molecules [GO:0007156];neurotransmitter receptor transport to postsynaptic membrane [GO:0098969];positive regulation of synapse assembly [GO:0051965];positive regulation of synaptic transmission [GO:0050806];regulation of cell growth [GO:0001558];regulation of synapse maturation [GO:0090128];vesicle-mediated transpor…	amyloid-beta binding [GO:0001540];calcium ion binding [GO:0005509];kinesin binding [GO:0019894];X11-like protein binding [GO:0042988]	cell surface [GO:0009986];endoplasmic reticulum membrane [GO:0005789];extracellular region [GO:0005576];GABA-ergic synapse [GO:0098982];glutamatergic synapse [GO:0098978];Golgi membrane [GO:0000139];integral component of postsynaptic density membrane [GO:0099061];neuron projection [GO:0043005];nucleus [GO:0005634];postsynaptic membrane [GO:0045211]	cell adhesion [GO:0007155];homophilic cell adhesion via plasma membrane adhesion molecules [GO:0007156];neurotransmitter receptor transport to postsynaptic membrane [GO:0098969];positive regulation of synapse assembly [GO:0051965];positive regulation of synaptic transmission [GO:0050806];regulation of cell growth [GO:0001558];regulation of synapse maturation [GO:0090128];vesicle-mediated transpor…
P07237	Protein disulfide-isomerase	5034	P4HB	hsa:5034	Yes	-	cellular protein metabolic process [GO:0044267];cellular response to hypoxia [GO:0071456];cellular response to interleukin-7 [GO:0098761];chylomicron assembly [GO:0034378];interleukin-12-mediated signaling pathway [GO:0035722];interleukin-23-mediated signaling pathway [GO:0038155];peptidyl-proline hydroxylation to 4-hydroxy-L-proline [GO:0018401];positive regulation of cell adhesion [GO:0045785];…	actin binding [GO:0003779];enzyme binding [GO:0019899];integrin binding [GO:0005178];peptide disulfide oxidoreductase activity [GO:0015037];procollagen-proline 4-dioxygenase activity [GO:0004656];protein disulfide isomerase activity [GO:0003756];protein heterodimerization activity [GO:0046982];RNA binding [GO:0003723]	cytoskeleton [GO:0005856];cytosol [GO:0005829];endoplasmic reticulum [GO:0005783];endoplasmic reticulum chaperone complex [GO:0034663];endoplasmic reticulum lumen [GO:0005788];endoplasmic reticulum-Golgi intermediate compartment [GO:0005793];external side of plasma membrane [GO:0009897];extracellular exosome [GO:0070062];extracellular region [GO:0005576];focal adhesion [GO:0005925];lamellipodium …	cellular protein metabolic process [GO:0044267];cellular response to hypoxia [GO:0071456];cellular response to interleukin-7 [GO:0098761];chylomicron assembly [GO:0034378];interleukin-12-mediated signaling pathway [GO:0035722];interleukin-23-mediated signaling pathway [GO:0038155];peptidyl-proline hydroxylation to 4-hydroxy-L-proline [GO:0018401];positive regulation of cell adhesion [GO:0045785];…
Q86UD1	Out at first protein homolog	220323	OAF	hsa:220323	No	-	-	-	-	-
P0DP25	Calmodulin-3	801	CALM3	hsa:801	Yes	-	activation of adenylate cyclase activity [GO:0007190];calcium-mediated signaling [GO:0019722];detection of calcium ion [GO:0005513];establishment of protein localization to mitochondrial membrane [GO:0090151];G protein-coupled receptor signaling pathway [GO:0007186];G2/M transition of mitotic cell cycle [GO:0000086];microtubule cytoskeleton organization [GO:0000226];negative regulation of high vo…	adenylate cyclase activator activity [GO:0010856];adenylate cyclase binding [GO:0008179];calcium ion binding [GO:0005509];calcium-dependent protein binding [GO:0048306];disordered domain specific binding [GO:0097718];enzyme regulator activity [GO:0030234];ion channel binding [GO:0044325];N-terminal myristoylation domain binding [GO:0031997];nitric-oxide synthase binding [GO:0050998];nitric-oxide …	calcium channel complex [GO:0034704];catalytic complex [GO:1902494];centrosome [GO:0005813];cytoplasm [GO:0005737];growth cone [GO:0030426];mitochondrial membrane [GO:0031966];myelin sheath [GO:0043209];nucleus [GO:0005634];plasma membrane [GO:0005886];protein-containing complex [GO:0032991];sarcomere [GO:0030017];spindle microtubule [GO:0005876];spindle pole [GO:0000922];synaptic vesicle membran…	activation of adenylate cyclase activity [GO:0007190];calcium-mediated signaling [GO:0019722];detection of calcium ion [GO:0005513];establishment of protein localization to mitochondrial membrane [GO:0090151];G protein-coupled receptor signaling pathway [GO:0007186];G2/M transition of mitotic cell cycle [GO:0000086];microtubule cytoskeleton organization [GO:0000226];negative regulation of high vo…
P0DP24	Calmodulin-2	801	CALM2	hsa:801	Yes	-	calcium-mediated signaling [GO:0019722];detection of calcium ion [GO:0005513];G protein-coupled receptor signaling pathway [GO:0007186];G2/M transition of mitotic cell cycle [GO:0000086];microtubule cytoskeleton organization [GO:0000226];negative regulation of peptidyl-threonine phosphorylation [GO:0010801];negative regulation of ryanodine-sensitive calcium-release channel activity [GO:0060315];p…	adenylate cyclase activator activity [GO:0010856];adenylate cyclase binding [GO:0008179];calcium channel inhibitor activity [GO:0019855];calcium ion binding [GO:0005509];disordered domain specific binding [GO:0097718];enzyme regulator activity [GO:0030234];ion channel binding [GO:0044325];N-terminal myristoylation domain binding [GO:0031997];protein domain specific binding [GO:0019904];protein ki…	calcium channel complex [GO:0034704];catalytic complex [GO:1902494];centrosome [GO:0005813];cytoplasm [GO:0005737];myelin sheath [GO:0043209];nucleus [GO:0005634];plasma membrane [GO:0005886];protein-containing complex [GO:0032991];sarcomere [GO:0030017];spindle microtubule [GO:0005876];spindle pole [GO:0000922];vesicle [GO:0031982];voltage-gated potassium channel complex [GO:0008076]	calcium-mediated signaling [GO:0019722];detection of calcium ion [GO:0005513];G protein-coupled receptor signaling pathway [GO:0007186];G2/M transition of mitotic cell cycle [GO:0000086];microtubule cytoskeleton organization [GO:0000226];negative regulation of peptidyl-threonine phosphorylation [GO:0010801];negative regulation of ryanodine-sensitive calcium-release channel activity [GO:0060315];p…
P0DP23	Calmodulin-1	801	CALM1	hsa:801	Yes	-	activation of adenylate cyclase activity [GO:0007190];calcium-mediated signaling [GO:0019722];detection of calcium ion [GO:0005513];establishment of protein localization to mitochondrial membrane [GO:0090151];Fc-epsilon receptor signaling pathway [GO:0038095];G protein-coupled receptor signaling pathway [GO:0007186];G2/M transition of mitotic cell cycle [GO:0000086];glycogen catabolic process [GO…	adenylate cyclase activator activity [GO:0010856];adenylate cyclase binding [GO:0008179];calcium channel inhibitor activity [GO:0019855];calcium ion binding [GO:0005509];calcium-dependent protein binding [GO:0048306];disordered domain specific binding [GO:0097718];enzyme regulator activity [GO:0030234];ion channel binding [GO:0044325];N-terminal myristoylation domain binding [GO:0031997];nitric-o…	calcium channel complex [GO:0034704];catalytic complex [GO:1902494];centrosome [GO:0005813];cytoplasm [GO:0005737];cytosol [GO:0005829];extracellular region [GO:0005576];growth cone [GO:0030426];mitochondrial membrane [GO:0031966];myelin sheath [GO:0043209];nucleoplasm [GO:0005654];nucleus [GO:0005634];plasma membrane [GO:0005886];protein-containing complex [GO:0032991];sarcomere [GO:0030017];spi…	activation of adenylate cyclase activity [GO:0007190];calcium-mediated signaling [GO:0019722];detection of calcium ion [GO:0005513];establishment of protein localization to mitochondrial membrane [GO:0090151];Fc-epsilon receptor signaling pathway [GO:0038095];G protein-coupled receptor signaling pathway [GO:0007186];G2/M transition of mitotic cell cycle [GO:0000086];glycogen catabolic process [GO…
P00338	L-lactate dehydrogenase A chain	3939	LDHA	hsa:3939	No	Fermentation; pyruvate fermentation to lactate; (S)-lactate from pyruvate: step 1/1	glycolytic process [GO:0006096];lactate metabolic process [GO:0006089];NAD metabolic process [GO:0019674];positive regulation of apoptotic process [GO:0043065];post-embryonic animal organ development [GO:0048569];pyruvate metabolic process [GO:0006090];response to cAMP [GO:0051591];response to drug [GO:0042493];response to estrogen [GO:0043627];response to glucose [GO:0009749];response to hydroge…	cadherin binding [GO:0045296];identical protein binding [GO:0042802];kinase binding [GO:0019900];L-lactate dehydrogenase activity [GO:0004459];NAD binding [GO:0051287]	cytosol [GO:0005829];extracellular exosome [GO:0070062];membrane [GO:0016020];nucleus [GO:0005634]	glycolytic process [GO:0006096];lactate metabolic process [GO:0006089];NAD metabolic process [GO:0019674];positive regulation of apoptotic process [GO:0043065];post-embryonic animal organ development [GO:0048569];pyruvate metabolic process [GO:0006090];response to cAMP [GO:0051591];response to drug [GO:0042493];response to estrogen [GO:0043627];response to glucose [GO:0009749];response to hydroge…
P07900	Heat shock protein HSP 90-alpha	3320	HSP90AA1	hsa:3320	Yes	-	axon extension [GO:0048675];cellular response to heat [GO:0034605];central nervous system neuron axonogenesis [GO:0021955];chaperone-mediated autophagy [GO:0061684];chaperone-mediated protein complex assembly [GO:0051131];ciliary basal body-plasma membrane docking [GO:0097711];cytokine-mediated signaling pathway [GO:0019221];ERBB2 signaling pathway [GO:0038128];establishment of cell polarity [GO:…	ATP binding [GO:0005524];ATPase activity [GO:0016887];disordered domain specific binding [GO:0097718];DNA polymerase binding [GO:0070182];GTPase binding [GO:0051020];histone deacetylase binding [GO:0042826];identical protein binding [GO:0042802];MHC class II protein complex binding [GO:0023026];nitric-oxide synthase regulator activity [GO:0030235];protein folding chaperone [GO:0044183];protein ho…	axonal growth cone [GO:0044295];cell surface [GO:0009986];cytoplasm [GO:0005737];cytosol [GO:0005829];dendritic growth cone [GO:0044294];endocytic vesicle lumen [GO:0071682];extracellular exosome [GO:0070062];extracellular region [GO:0005576];ficolin-1-rich granule lumen [GO:1904813];lysosomal lumen [GO:0043202];melanosome [GO:0042470];membrane [GO:0016020];mitochondrion [GO:0005739];myelin sheat…	axon extension [GO:0048675];cellular response to heat [GO:0034605];central nervous system neuron axonogenesis [GO:0021955];chaperone-mediated autophagy [GO:0061684];chaperone-mediated protein complex assembly [GO:0051131];ciliary basal body-plasma membrane docking [GO:0097711];cytokine-mediated signaling pathway [GO:0019221];ERBB2 signaling pathway [GO:0038128];establishment of cell polarity [GO:…
Q01638	Interleukin-1 receptor-like 1	9173	IL1RL1	hsa:9173	No	-	immune response [GO:0006955];interleukin-33-mediated signaling pathway [GO:0038172];negative regulation of interferon-gamma production [GO:0032689];negative regulation of T-helper 1 type immune response [GO:0002826];positive regulation of chemokine secretion [GO:0090197];positive regulation of inflammatory response [GO:0050729];positive regulation of interleukin-5 production [GO:0032754];positive…	cytokine receptor activity [GO:0004896];interleukin-1 receptor activity [GO:0004908];interleukin-33 binding [GO:0002113];interleukin-33 receptor activity [GO:0002114];NAD(P)+ nucleosidase activity [GO:0050135];NAD+ nucleotidase, cyclic ADP-ribose generating [GO:0061809]	cytosol [GO:0005829];external side of plasma membrane [GO:0009897];extracellular region [GO:0005576];focal adhesion [GO:0005925];integral component of membrane [GO:0016021];plasma membrane [GO:0005886]	immune response [GO:0006955];interleukin-33-mediated signaling pathway [GO:0038172];negative regulation of interferon-gamma production [GO:0032689];negative regulation of T-helper 1 type immune response [GO:0002826];positive regulation of chemokine secretion [GO:0090197];positive regulation of inflammatory response [GO:0050729];positive regulation of interleukin-5 production [GO:0032754];positive…
P00441	Superoxide dismutase [Cu-Zn]	6647	SOD1	hsa:6647	No	-	activation of MAPK activity [GO:0000187];anterograde axonal transport [GO:0008089];auditory receptor cell stereocilium organization [GO:0060088];cell aging [GO:0007569];cellular iron ion homeostasis [GO:0006879];cellular response to ATP [GO:0071318];cellular response to cadmium ion [GO:0071276];cellular response to oxidative stress [GO:0034599];cellular response to potassium ion [GO:0035865];embr…	chaperone binding [GO:0051087];copper ion binding [GO:0005507];identical protein binding [GO:0042802];protein phosphatase 2B binding [GO:0030346];Rac GTPase binding [GO:0048365];superoxide dismutase activity [GO:0004784];zinc ion binding [GO:0008270]	axon cytoplasm [GO:1904115];cytoplasm [GO:0005737];cytoplasmic vesicle [GO:0031410];cytosol [GO:0005829];dendrite cytoplasm [GO:0032839];dense core granule [GO:0031045];extracellular exosome [GO:0070062];extracellular region [GO:0005576];extracellular space [GO:0005615];lysosome [GO:0005764];mitochondrial intermembrane space [GO:0005758];mitochondrial matrix [GO:0005759];mitochondrion [GO:0005739…	activation of MAPK activity [GO:0000187];anterograde axonal transport [GO:0008089];auditory receptor cell stereocilium organization [GO:0060088];cell aging [GO:0007569];cellular iron ion homeostasis [GO:0006879];cellular response to ATP [GO:0071318];cellular response to cadmium ion [GO:0071276];cellular response to oxidative stress [GO:0034599];cellular response to potassium ion [GO:0035865];embr…
P27797	Calreticulin	811	CALR	hsa:811	Yes	-	antigen processing and presentation of exogenous peptide antigen via MHC class I, TAP-dependent [GO:0002479];antigen processing and presentation of peptide antigen via MHC class I [GO:0002474];ATF6-mediated unfolded protein response [GO:0036500];cardiac muscle cell differentiation [GO:0055007];cellular calcium ion homeostasis [GO:0006874];cellular response to lithium ion [GO:0071285];cellular sen…	androgen receptor binding [GO:0050681];calcium ion binding [GO:0005509];carbohydrate binding [GO:0030246];chaperone binding [GO:0051087];complement component C1q complex binding [GO:0001849];DNA binding [GO:0003677];hormone binding [GO:0042562];integrin binding [GO:0005178];iron ion binding [GO:0005506];mRNA binding [GO:0003729];peptide binding [GO:0042277];protein folding chaperone [GO:0044183];…	acrosomal vesicle [GO:0001669];cell surface [GO:0009986];collagen-containing extracellular matrix [GO:0062023];cytoplasm [GO:0005737];cytosol [GO:0005829];endocytic vesicle lumen [GO:0071682];endoplasmic reticulum [GO:0005783];endoplasmic reticulum lumen [GO:0005788];endoplasmic reticulum membrane [GO:0005789];endoplasmic reticulum quality control compartment [GO:0044322];endoplasmic reticulum-Go…	antigen processing and presentation of exogenous peptide antigen via MHC class I, TAP-dependent [GO:0002479];antigen processing and presentation of peptide antigen via MHC class I [GO:0002474];ATF6-mediated unfolded protein response [GO:0036500];cardiac muscle cell differentiation [GO:0055007];cellular calcium ion homeostasis [GO:0006874];cellular response to lithium ion [GO:0071285];cellular sen…
Q15149	Plectin	5339	PLEC	hsa:5339	No	-	hemidesmosome assembly [GO:0031581];intermediate filament cytoskeleton organization [GO:0045104];wound healing [GO:0042060]	actin binding [GO:0003779];ankyrin binding [GO:0030506];cadherin binding [GO:0045296];RNA binding [GO:0003723];structural constituent of cytoskeleton [GO:0005200];structural constituent of muscle [GO:0008307];structural molecule activity [GO:0005198]	brush border [GO:0005903];costamere [GO:0043034];cytoplasm [GO:0005737];cytosol [GO:0005829];extracellular exosome [GO:0070062];focal adhesion [GO:0005925];hemidesmosome [GO:0030056];intermediate filament cytoskeleton [GO:0045111];membrane [GO:0016020];perinuclear region of cytoplasm [GO:0048471];plasma membrane [GO:0005886];sarcolemma [GO:0042383];sarcoplasm [GO:0016528]	hemidesmosome assembly [GO:0031581];intermediate filament cytoskeleton organization [GO:0045104];wound healing [GO:0042060];actin binding [GO:0003779];ankyrin binding [GO:0030506];cadherin binding [GO:0045296];RNA binding [GO:0003723];structural constituent of cytoskeleton [GO:0005200];structural constituent of muscle [GO:0008307];structural molecule activity [GO:0005198];brush border [GO:0005903…
P30086	Phosphatidylethanolamine-binding protein 1	5037	PEBP1	hsa:5037	No	-	MAPK cascade [GO:0000165];negative regulation of MAPK cascade [GO:0043409]	ATP binding [GO:0005524];enzyme binding [GO:0019899];phosphatidylethanolamine binding [GO:0008429];protein kinase binding [GO:0019901];RNA binding [GO:0003723];serine-type endopeptidase inhibitor activity [GO:0004867]	cytosol [GO:0005829];extracellular exosome [GO:0070062];nucleus [GO:0005634]	MAPK cascade [GO:0000165];negative regulation of MAPK cascade [GO:0043409];ATP binding [GO:0005524];enzyme binding [GO:0019899];phosphatidylethanolamine binding [GO:0008429];protein kinase binding [GO:0019901];RNA binding [GO:0003723];serine-type endopeptidase inhibitor activity [GO:0004867];cytosol [GO:0005829];extracellular exosome [GO:0070062];nucleus [GO:0005634]
P30101	Protein disulfide-isomerase A3	2923	PDIA3	hsa:2923	No	-	antigen processing and presentation of exogenous peptide antigen via MHC class I, TAP-dependent [GO:0002479];antigen processing and presentation of peptide antigen via MHC class I [GO:0002474];cellular response to interleukin-7 [GO:0098761];positive regulation of extrinsic apoptotic signaling pathway [GO:2001238];protein folding [GO:0006457];protein folding in endoplasmic reticulum [GO:0034975];r…	cysteine-type endopeptidase activity [GO:0004197];disulfide oxidoreductase activity [GO:0015036];identical protein binding [GO:0042802];peptide disulfide oxidoreductase activity [GO:0015037];phospholipase C activity [GO:0004629];protein disulfide isomerase activity [GO:0003756];RNA binding [GO:0003723]	cell surface [GO:0009986];endoplasmic reticulum [GO:0005783];endoplasmic reticulum lumen [GO:0005788];extracellular exosome [GO:0070062];extracellular space [GO:0005615];focal adhesion [GO:0005925];melanosome [GO:0042470];MHC class I peptide loading complex [GO:0042824];nucleus [GO:0005634];phagocytic vesicle [GO:0045335];recycling endosome membrane [GO:0055038]	antigen processing and presentation of exogenous peptide antigen via MHC class I, TAP-dependent [GO:0002479];antigen processing and presentation of peptide antigen via MHC class I [GO:0002474];cellular response to interleukin-7 [GO:0098761];positive regulation of extrinsic apoptotic signaling pathway [GO:2001238];protein folding [GO:0006457];protein folding in endoplasmic reticulum [GO:0034975];r…
P26038	Moesin	4478	MSN	hsa:4478	No	-	cellular response to testosterone stimulus [GO:0071394];establishment of endothelial barrier [GO:0061028];establishment of epithelial cell apical/basal polarity [GO:0045198];gland morphogenesis [GO:0022612];immunological synapse formation [GO:0001771];interleukin-12-mediated signaling pathway [GO:0035722];leukocyte cell-cell adhesion [GO:0007159];leukocyte migration [GO:0050900];membrane to membr…	actin binding [GO:0003779];cell adhesion molecule binding [GO:0050839];double-stranded RNA binding [GO:0003725];enzyme binding [GO:0019899];protein kinase binding [GO:0019901];signaling receptor binding [GO:0005102];structural constituent of cytoskeleton [GO:0005200]	apical part of cell [GO:0045177];apical plasma membrane [GO:0016324];basolateral plasma membrane [GO:0016323];blood microparticle [GO:0072562];cell periphery [GO:0071944];cell surface [GO:0009986];cytoplasm [GO:0005737];cytoskeleton [GO:0005856];cytosol [GO:0005829];extracellular exosome [GO:0070062];extracellular space [GO:0005615];filopodium [GO:0030175];focal adhesion [GO:0005925];invadopodium…	cellular response to testosterone stimulus [GO:0071394];establishment of endothelial barrier [GO:0061028];establishment of epithelial cell apical/basal polarity [GO:0045198];gland morphogenesis [GO:0022612];immunological synapse formation [GO:0001771];interleukin-12-mediated signaling pathway [GO:0035722];leukocyte cell-cell adhesion [GO:0007159];leukocyte migration [GO:0050900];membrane to membr…
P55072	Transitional endoplasmic reticulum ATPase	7415	VCP	hsa:7415	No	-	activation of cysteine-type endopeptidase activity involved in apoptotic process [GO:0006919];aggresome assembly [GO:0070842];ATP metabolic process [GO:0046034];autophagosome maturation [GO:0097352];autophagy [GO:0006914];cellular response to arsenite ion [GO:1903843];cellular response to DNA damage stimulus [GO:0006974];cellular response to heat [GO:0034605];DNA repair [GO:0006281];double-strand…	ADP binding [GO:0043531];ATP binding [GO:0005524];ATPase activity [GO:0016887];BAT3 complex binding [GO:1904288];deubiquitinase activator activity [GO:0035800];identical protein binding [GO:0042802];K48-linked polyubiquitin modification-dependent protein binding [GO:0036435];lipid binding [GO:0008289];MHC class I protein binding [GO:0042288];polyubiquitin modification-dependent protein binding [G…	ATPase complex [GO:1904949];azurophil granule lumen [GO:0035578];cytoplasm [GO:0005737];cytoplasmic stress granule [GO:0010494];cytosol [GO:0005829];Derlin-1 retrotranslocation complex [GO:0036513];endoplasmic reticulum [GO:0005783];endoplasmic reticulum membrane [GO:0005789];extracellular exosome [GO:0070062];extracellular region [GO:0005576];ficolin-1-rich granule lumen [GO:1904813];intracellul…	activation of cysteine-type endopeptidase activity involved in apoptotic process [GO:0006919];aggresome assembly [GO:0070842];ATP metabolic process [GO:0046034];autophagosome maturation [GO:0097352];autophagy [GO:0006914];cellular response to arsenite ion [GO:1903843];cellular response to DNA damage stimulus [GO:0006974];cellular response to heat [GO:0034605];DNA repair [GO:0006281];double-strand…
P19883	Follistatin	10468	FST	hsa:10468	Yes	-	BMP signaling pathway [GO:0030509];cell differentiation [GO:0030154];female gonad development [GO:0008585];gamete generation [GO:0007276];hair follicle morphogenesis [GO:0031069];hematopoietic progenitor cell differentiation [GO:0002244];keratinocyte proliferation [GO:0043616];multicellular organism development [GO:0007275];negative regulation of activin receptor signaling pathway [GO:0032926];ne…	activin binding [GO:0048185];activin receptor antagonist activity [GO:0038102];heparan sulfate proteoglycan binding [GO:0043395]	cytoplasm [GO:0005737];extracellular region [GO:0005576];extracellular space [GO:0005615];nucleus [GO:0005634]	BMP signaling pathway [GO:0030509];cell differentiation [GO:0030154];female gonad development [GO:0008585];gamete generation [GO:0007276];hair follicle morphogenesis [GO:0031069];hematopoietic progenitor cell differentiation [GO:0002244];keratinocyte proliferation [GO:0043616];multicellular organism development [GO:0007275];negative regulation of activin receptor signaling pathway [GO:0032926];ne…
P60174	Triosephosphate isomerase	7167	TPI1	hsa:7167	No	Carbohydrate degradation; glycolysis; D-glyceraldehyde 3-phosphate from glycerone phosphate: step 1/1;Carbohydrate biosynthesis; gluconeogenesis	canonical glycolysis [GO:0061621];gluconeogenesis [GO:0006094];glyceraldehyde-3-phosphate biosynthetic process [GO:0046166];glycerol catabolic process [GO:0019563];glycolytic process [GO:0006096];methylglyoxal biosynthetic process [GO:0019242]	methylglyoxal synthase activity [GO:0008929];protein homodimerization activity [GO:0042803];triose-phosphate isomerase activity [GO:0004807];ubiquitin protein ligase binding [GO:0031625]	cytosol [GO:0005829];extracellular exosome [GO:0070062];extracellular space [GO:0005615];nucleus [GO:0005634]	canonical glycolysis [GO:0061621];gluconeogenesis [GO:0006094];glyceraldehyde-3-phosphate biosynthetic process [GO:0046166];glycerol catabolic process [GO:0019563];glycolytic process [GO:0006096];methylglyoxal biosynthetic process [GO:0019242];methylglyoxal synthase activity [GO:0008929];protein homodimerization activity [GO:0042803];triose-phosphate isomerase activity [GO:0004807];ubiquitin prot…
P68104	Elongation factor 1-alpha 1	1915	EEF1A1	hsa:1915	No	-	cellular response to epidermal growth factor stimulus [GO:0071364];neutrophil degranulation [GO:0043312];regulation of chaperone-mediated autophagy [GO:1904714];regulation of D-erythro-sphingosine kinase activity [GO:1900022];translation [GO:0006412];translational elongation [GO:0006414]	GTP binding [GO:0005525];GTPase activity [GO:0003924];kinase binding [GO:0019900];protein kinase binding [GO:0019901];RNA binding [GO:0003723];translation elongation factor activity [GO:0003746];tRNA binding [GO:0000049]	cortical actin cytoskeleton [GO:0030864];cytoplasm [GO:0005737];cytoplasmic side of lysosomal membrane [GO:0098574];cytosol [GO:0005829];eukaryotic translation elongation factor 1 complex [GO:0005853];extracellular exosome [GO:0070062];extracellular region [GO:0005576];extracellular space [GO:0005615];ficolin-1-rich granule lumen [GO:1904813];membrane [GO:0016020];nucleolus [GO:0005730];nucleus […	cellular response to epidermal growth factor stimulus [GO:0071364];neutrophil degranulation [GO:0043312];regulation of chaperone-mediated autophagy [GO:1904714];regulation of D-erythro-sphingosine kinase activity [GO:1900022];translation [GO:0006412];translational elongation [GO:0006414];GTP binding [GO:0005525];GTPase activity [GO:0003924];kinase binding [GO:0019900];protein kinase binding [GO:0…
P18206	Vinculin	7414	VCL	hsa:7414	No	-	adherens junction assembly [GO:0034333];apical junction assembly [GO:0043297];axon extension [GO:0048675];cell adhesion [GO:0007155];cell-matrix adhesion [GO:0007160];epithelial cell-cell adhesion [GO:0090136];lamellipodium assembly [GO:0030032];maintenance of blood-brain barrier [GO:0035633];morphogenesis of an epithelium [GO:0002009];muscle contraction [GO:0006936];negative regulation of cell m…	actin binding [GO:0003779];alpha-catenin binding [GO:0045294];beta-catenin binding [GO:0008013];cadherin binding [GO:0045296];dystroglycan binding [GO:0002162];structural molecule activity [GO:0005198];ubiquitin protein ligase binding [GO:0031625]	adherens junction [GO:0005912];brush border [GO:0005903];cell-cell contact zone [GO:0044291];cell-cell junction [GO:0005911];cell-substrate junction [GO:0030055];costamere [GO:0043034];cytoskeleton [GO:0005856];cytosol [GO:0005829];extracellular exosome [GO:0070062];extracellular region [GO:0005576];extracellular vesicle [GO:1903561];fascia adherens [GO:0005916];ficolin-1-rich granule lumen [GO:1…	adherens junction assembly [GO:0034333];apical junction assembly [GO:0043297];axon extension [GO:0048675];cell adhesion [GO:0007155];cell-matrix adhesion [GO:0007160];epithelial cell-cell adhesion [GO:0090136];lamellipodium assembly [GO:0030032];maintenance of blood-brain barrier [GO:0035633];morphogenesis of an epithelium [GO:0002009];muscle contraction [GO:0006936];negative regulation of cell m…
P02751	Fibronectin	2335	FN1	hsa:2335	Yes	-	acute-phase response [GO:0006953];angiogenesis [GO:0001525];blood coagulation, fibrin clot formation [GO:0072378];calcium-independent cell-matrix adhesion [GO:0007161];cell adhesion [GO:0007155];cell-matrix adhesion [GO:0007160];cell-substrate junction assembly [GO:0007044];cellular protein metabolic process [GO:0044267];cytokine-mediated signaling pathway [GO:0019221];endodermal cell differentia…	chaperone binding [GO:0051087];collagen binding [GO:0005518];disordered domain specific binding [GO:0097718];enzyme binding [GO:0019899];extracellular matrix structural constituent [GO:0005201];heparin binding [GO:0008201];identical protein binding [GO:0042802];integrin binding [GO:0005178];peptidase activator activity [GO:0016504];protease binding [GO:0002020];protein C-terminus binding [GO:0008…	apical plasma membrane [GO:0016324];basement membrane [GO:0005604];blood microparticle [GO:0072562];collagen-containing extracellular matrix [GO:0062023];endoplasmic reticulum lumen [GO:0005788];endoplasmic reticulum-Golgi intermediate compartment [GO:0005793];extracellular exosome [GO:0070062];extracellular region [GO:0005576];extracellular space [GO:0005615];fibrinogen complex [GO:0005577];plat…	acute-phase response [GO:0006953];angiogenesis [GO:0001525];blood coagulation, fibrin clot formation [GO:0072378];calcium-independent cell-matrix adhesion [GO:0007161];cell adhesion [GO:0007155];cell-matrix adhesion [GO:0007160];cell-substrate junction assembly [GO:0007044];cellular protein metabolic process [GO:0044267];cytokine-mediated signaling pathway [GO:0019221];endodermal cell differentia…
P62805	Histone H4	121504	H4C1	hsa:121504	No	-	cellular protein metabolic process [GO:0044267];CENP-A containing nucleosome assembly [GO:0034080];DNA replication-dependent nucleosome assembly [GO:0006335];DNA replication-independent nucleosome assembly [GO:0006336];DNA-templated transcription, initiation [GO:0006352];double-strand break repair via nonhomologous end joining [GO:0006303];negative regulation of gene expression, epigenetic [GO:00…	DNA binding [GO:0003677];protein domain specific binding [GO:0019904];protein heterodimerization activity [GO:0046982];RNA binding [GO:0003723]	extracellular exosome [GO:0070062];extracellular region [GO:0005576];membrane [GO:0016020];nuclear chromosome [GO:0000228];nuclear chromosome, telomeric region [GO:0000784];nuclear nucleosome [GO:0000788];nucleoplasm [GO:0005654];nucleosome [GO:0000786];nucleus [GO:0005634];protein-containing complex [GO:0032991]	cellular protein metabolic process [GO:0044267];CENP-A containing nucleosome assembly [GO:0034080];DNA replication-dependent nucleosome assembly [GO:0006335];DNA replication-independent nucleosome assembly [GO:0006336];DNA-templated transcription, initiation [GO:0006352];double-strand break repair via nonhomologous end joining [GO:0006303];negative regulation of gene expression, epigenetic [GO:00…
P32119	Peroxiredoxin-2	7001	PRDX2	hsa:7001	No	-	activation of MAPK activity [GO:0000187];cell redox homeostasis [GO:0045454];cellular response to oxidative stress [GO:0034599];homeostasis of number of cells [GO:0048872];hydrogen peroxide catabolic process [GO:0042744];leukocyte activation [GO:0045321];negative regulation of apoptotic process [GO:0043066];negative regulation of extrinsic apoptotic signaling pathway in absence of ligand [GO:2001…	antioxidant activity [GO:0016209];thioredoxin peroxidase activity [GO:0008379]	cytoplasm [GO:0005737];cytosol [GO:0005829];extracellular exosome [GO:0070062]	activation of MAPK activity [GO:0000187];cell redox homeostasis [GO:0045454];cellular response to oxidative stress [GO:0034599];homeostasis of number of cells [GO:0048872];hydrogen peroxide catabolic process [GO:0042744];leukocyte activation [GO:0045321];negative regulation of apoptotic process [GO:0043066];negative regulation of extrinsic apoptotic signaling pathway in absence of ligand [GO:2001…
J3KPS3	Fructose-bisphosphate aldolase	-	ALDOA	-	No	Carbohydrate degradation; glycolysis; D-glyceraldehyde 3-phosphate and glycerone phosphate from D-glucose: step 4/4	glycolytic process [GO:0006096]	fructose-bisphosphate aldolase activity [GO:0004332]	cytosol [GO:0005829]	glycolytic process [GO:0006096];fructose-bisphosphate aldolase activity [GO:0004332];cytosol [GO:0005829]
P29401	Transketolase	7086	TKT	hsa:7086	No	-	glyceraldehyde-3-phosphate biosynthetic process [GO:0046166];pentose-phosphate shunt [GO:0006098];pentose-phosphate shunt, non-oxidative branch [GO:0009052];regulation of growth [GO:0040008];ribose phosphate biosynthetic process [GO:0046390];xylulose biosynthetic process [GO:0005999]	calcium ion binding [GO:0005509];magnesium ion binding [GO:0000287];protein homodimerization activity [GO:0042803];thiamine pyrophosphate binding [GO:0030976];transketolase activity [GO:0004802]	cytosol [GO:0005829];endoplasmic reticulum membrane [GO:0005789];extracellular exosome [GO:0070062];nuclear body [GO:0016604];nuclear speck [GO:0016607];nucleoplasm [GO:0005654];peroxisome [GO:0005777];vesicle [GO:0031982]	glyceraldehyde-3-phosphate biosynthetic process [GO:0046166];pentose-phosphate shunt [GO:0006098];pentose-phosphate shunt, non-oxidative branch [GO:0009052];regulation of growth [GO:0040008];ribose phosphate biosynthetic process [GO:0046390];xylulose biosynthetic process [GO:0005999];calcium ion binding [GO:0005509];magnesium ion binding [GO:0000287];protein homodimerization activity [GO:0042803]…
P04406	Glyceraldehyde-3-phosphate dehydrogenase	2597	GAPDH	hsa:2597	No	Carbohydrate degradation; glycolysis; pyruvate from D-glyceraldehyde 3-phosphate: step 1/5	antimicrobial humoral immune response mediated by antimicrobial peptide [GO:0061844];canonical glycolysis [GO:0061621];cellular response to interferon-gamma [GO:0071346];defense response to fungus [GO:0050832];gluconeogenesis [GO:0006094];glycolytic process [GO:0006096];killing by host of symbiont cells [GO:0051873];killing of cells of other organism [GO:0031640];microtubule cytoskeleton organiza…	aspartic-type endopeptidase inhibitor activity [GO:0019828];disordered domain specific binding [GO:0097718];glyceraldehyde-3-phosphate dehydrogenase (NAD+) (phosphorylating) activity [GO:0004365];identical protein binding [GO:0042802];microtubule binding [GO:0008017];NAD binding [GO:0051287];NADP binding [GO:0050661];peptidyl-cysteine S-nitrosylase activity [GO:0035605]	cytoplasm [GO:0005737];cytosol [GO:0005829];extracellular exosome [GO:0070062];GAIT complex [GO:0097452];intracellular membrane-bounded organelle [GO:0043231];lipid droplet [GO:0005811];membrane [GO:0016020];microtubule cytoskeleton [GO:0015630];nuclear membrane [GO:0031965];nucleus [GO:0005634];perinuclear region of cytoplasm [GO:0048471];plasma membrane [GO:0005886];ribonucleoprotein complex [G…	antimicrobial humoral immune response mediated by antimicrobial peptide [GO:0061844];canonical glycolysis [GO:0061621];cellular response to interferon-gamma [GO:0071346];defense response to fungus [GO:0050832];gluconeogenesis [GO:0006094];glycolytic process [GO:0006096];killing by host of symbiont cells [GO:0051873];killing of cells of other organism [GO:0031640];microtubule cytoskeleton organiza…
P09211	Glutathione S-transferase P	2950	GSTP1	hsa:2950	Yes	-	animal organ regeneration [GO:0031100];cellular response to cell-matrix adhesion [GO:0071460];cellular response to epidermal growth factor stimulus [GO:0071364];cellular response to glucocorticoid stimulus [GO:0071385];cellular response to insulin stimulus [GO:0032869];cellular response to lipopolysaccharide [GO:0071222];cellular response to oxidative stress [GO:0034599];central nervous system de…	dinitrosyl-iron complex binding [GO:0035731];drug binding [GO:0008144];fatty acid binding [GO:0005504];glutathione binding [GO:0043295];glutathione peroxidase activity [GO:0004602];glutathione transferase activity [GO:0004364];JUN kinase binding [GO:0008432];kinase regulator activity [GO:0019207];nitric oxide binding [GO:0070026];S-nitrosoglutathione binding [GO:0035730]	cytoplasm [GO:0005737];cytosol [GO:0005829];extracellular exosome [GO:0070062];extracellular region [GO:0005576];extracellular space [GO:0005615];ficolin-1-rich granule lumen [GO:1904813];mitochondrion [GO:0005739];nucleus [GO:0005634];plasma membrane [GO:0005886];secretory granule lumen [GO:0034774];TRAF2-GSTP1 complex [GO:0097057];vesicle [GO:0031982]	animal organ regeneration [GO:0031100];cellular response to cell-matrix adhesion [GO:0071460];cellular response to epidermal growth factor stimulus [GO:0071364];cellular response to glucocorticoid stimulus [GO:0071385];cellular response to insulin stimulus [GO:0032869];cellular response to lipopolysaccharide [GO:0071222];cellular response to oxidative stress [GO:0034599];central nervous system de…
P23528	Cofilin-1	1072	CFL1	hsa:1072	No	-	actin cytoskeleton organization [GO:0030036];actin filament depolymerization [GO:0030042];actin filament fragmentation [GO:0030043];actin filament severing [GO:0051014];cell motility [GO:0048870];cytoskeleton organization [GO:0007010];establishment of cell polarity [GO:0030010];interleukin-12-mediated signaling pathway [GO:0035722];mitotic cytokinesis [GO:0000281];negative regulation of apoptotic…	actin filament binding [GO:0051015];signaling receptor binding [GO:0005102]	actin cytoskeleton [GO:0015629];cell-cell junction [GO:0005911];cortical actin cytoskeleton [GO:0030864];cytoplasm [GO:0005737];cytosol [GO:0005829];extracellular exosome [GO:0070062];extracellular space [GO:0005615];focal adhesion [GO:0005925];lamellipodium [GO:0030027];lamellipodium membrane [GO:0031258];membrane [GO:0016020];nuclear matrix [GO:0016363];nucleus [GO:0005634];ruffle membrane [GO:…	actin cytoskeleton organization [GO:0030036];actin filament depolymerization [GO:0030042];actin filament fragmentation [GO:0030043];actin filament severing [GO:0051014];cell motility [GO:0048870];cytoskeleton organization [GO:0007010];establishment of cell polarity [GO:0030010];interleukin-12-mediated signaling pathway [GO:0035722];mitotic cytokinesis [GO:0000281];negative regulation of apoptotic…
P26447	Protein S100-A4	6275	S100A4	hsa:6275	No	-	epithelial to mesenchymal transition [GO:0001837];positive regulation of I-kappaB kinase/NF-kappaB signaling [GO:0043123]	actin binding [GO:0003779];calcium ion binding [GO:0005509];calcium-dependent protein binding [GO:0048306];identical protein binding [GO:0042802];RAGE receptor binding [GO:0050786];RNA binding [GO:0003723];transition metal ion binding [GO:0046914]	collagen-containing extracellular matrix [GO:0062023];extracellular exosome [GO:0070062];extracellular region [GO:0005576];extracellular space [GO:0005615];neuron projection [GO:0043005];nucleus [GO:0005634];perinuclear region of cytoplasm [GO:0048471]	epithelial to mesenchymal transition [GO:0001837];positive regulation of I-kappaB kinase/NF-kappaB signaling [GO:0043123];actin binding [GO:0003779];calcium ion binding [GO:0005509];calcium-dependent protein binding [GO:0048306];identical protein binding [GO:0042802];RAGE receptor binding [GO:0050786];RNA binding [GO:0003723];transition metal ion binding [GO:0046914];collagen-containing extracell…
Q9UNW1	Multiple inositol polyphosphate phosphatase 1	9562	MINPP1	hsa:9562	No	-	bone mineralization [GO:0030282];inositol phosphate metabolic process [GO:0043647];ossification [GO:0001503];polyphosphate metabolic process [GO:0006797]	acid phosphatase activity [GO:0003993];bisphosphoglycerate 3-phosphatase activity [GO:0034417];inositol hexakisphosphate 2-phosphatase activity [GO:0052826];inositol phosphate phosphatase activity [GO:0052745];inositol-1,3,4,5,6-pentakisphosphate 3-phosphatase activity [GO:0030351];inositol-1,3,4,5-tetrakisphosphate 3-phosphatase activity [GO:0051717];protein histidine phosphatase activity [GO:01…	endoplasmic reticulum [GO:0005783];endoplasmic reticulum lumen [GO:0005788];extracellular exosome [GO:0070062]	bone mineralization [GO:0030282];inositol phosphate metabolic process [GO:0043647];ossification [GO:0001503];polyphosphate metabolic process [GO:0006797];acid phosphatase activity [GO:0003993];bisphosphoglycerate 3-phosphatase activity [GO:0034417];inositol hexakisphosphate 2-phosphatase activity [GO:0052826];inositol phosphate phosphatase activity [GO:0052745];inositol-1,3,4,5,6-pentakisphosphat…
P21741	Midkine	4192	MDK	hsa:4192	Yes	-	adrenal gland development [GO:0030325];behavioral fear response [GO:0001662];cell differentiation [GO:0030154];cerebellar granular layer development [GO:0021681];cerebral cortex development [GO:0021987];cytoskeleton organization [GO:0007010];defecation [GO:0030421];dentate gyrus development [GO:0021542];estrous cycle [GO:0044849];glial cell projection elongation [GO:0106091];leukocyte chemotaxis …	chondroitin sulfate binding [GO:0035374];growth factor activity [GO:0008083];heparan sulfate binding [GO:1904399];heparin binding [GO:0008201]	cell projection [GO:0042995];cytoplasm [GO:0005737];extracellular region [GO:0005576]	adrenal gland development [GO:0030325];behavioral fear response [GO:0001662];cell differentiation [GO:0030154];cerebellar granular layer development [GO:0021681];cerebral cortex development [GO:0021987];cytoskeleton organization [GO:0007010];defecation [GO:0030421];dentate gyrus development [GO:0021542];estrous cycle [GO:0044849];glial cell projection elongation [GO:0106091];leukocyte chemotaxis …
P34932	Heat shock 70 kDa protein 4	3308	HSPA4	hsa:3308	No	-	chaperone-mediated protein complex assembly [GO:0051131];protein insertion into mitochondrial outer membrane [GO:0045040];response to unfolded protein [GO:0006986]	ATP binding [GO:0005524]	cytosol [GO:0005829];extracellular exosome [GO:0070062];mitochondrion [GO:0005739];nucleus [GO:0005634]	chaperone-mediated protein complex assembly [GO:0051131];protein insertion into mitochondrial outer membrane [GO:0045040];response to unfolded protein [GO:0006986];ATP binding [GO:0005524];cytosol [GO:0005829];extracellular exosome [GO:0070062];mitochondrion [GO:0005739];nucleus [GO:0005634]
A0A087X232	Complement C1s subcomponent	-	C1S	-	No	-	complement activation, classical pathway [GO:0006958];innate immune response [GO:0045087]	calcium ion binding [GO:0005509];serine-type endopeptidase activity [GO:0004252]	-	complement activation, classical pathway [GO:0006958];innate immune response [GO:0045087];calcium ion binding [GO:0005509];serine-type endopeptidase activity [GO:0004252]
P10599	Thioredoxin	7295	TXN	hsa:7295	No	-	activation of protein kinase B activity [GO:0032148];cell redox homeostasis [GO:0045454];glycerol ether metabolic process [GO:0006662];negative regulation of hydrogen peroxide-induced cell death [GO:1903206];negative regulation of protein export from nucleus [GO:0046826];negative regulation of transcription by RNA polymerase II [GO:0000122];oxidation-reduction process [GO:0055114];positive regula…	peptide disulfide oxidoreductase activity [GO:0015037];protein disulfide oxidoreductase activity [GO:0015035];protein homodimerization activity [GO:0042803];protein-disulfide reductase activity [GO:0047134];RNA binding [GO:0003723];thioredoxin-disulfide reductase activity [GO:0004791]	cytoplasm [GO:0005737];cytosol [GO:0005829];extracellular exosome [GO:0070062];extracellular region [GO:0005576];nucleoplasm [GO:0005654];nucleus [GO:0005634]	activation of protein kinase B activity [GO:0032148];cell redox homeostasis [GO:0045454];glycerol ether metabolic process [GO:0006662];negative regulation of hydrogen peroxide-induced cell death [GO:1903206];negative regulation of protein export from nucleus [GO:0046826];negative regulation of transcription by RNA polymerase II [GO:0000122];oxidation-reduction process [GO:0055114];positive regula…
P50395	Rab GDP dissociation inhibitor beta	2665	GDI2	hsa:2665	No	-	neutrophil degranulation [GO:0043312];protein transport [GO:0015031];regulation of small GTPase mediated signal transduction [GO:0051056];signal transduction [GO:0007165];small GTPase mediated signal transduction [GO:0007264];vesicle-mediated transport [GO:0016192]	GTPase activator activity [GO:0005096];Rab GDP-dissociation inhibitor activity [GO:0005093];Rab GTPase binding [GO:0017137];RNA binding [GO:0003723]	azurophil granule lumen [GO:0035578];cytoplasm [GO:0005737];cytosol [GO:0005829];extracellular exosome [GO:0070062];extracellular region [GO:0005576];focal adhesion [GO:0005925];Golgi apparatus [GO:0005794];membrane [GO:0016020];secretory granule lumen [GO:0034774];vesicle [GO:0031982]	neutrophil degranulation [GO:0043312];protein transport [GO:0015031];regulation of small GTPase mediated signal transduction [GO:0051056];signal transduction [GO:0007165];small GTPase mediated signal transduction [GO:0007264];vesicle-mediated transport [GO:0016192];GTPase activator activity [GO:0005096];Rab GDP-dissociation inhibitor activity [GO:0005093];Rab GTPase binding [GO:0017137];RNA bindi…
P04066	Tissue alpha-L-fucosidase	2517	FUCA1	hsa:2517	No	-	fucose metabolic process [GO:0006004];glycolipid catabolic process [GO:0019377];glycosaminoglycan catabolic process [GO:0006027];glycoside catabolic process [GO:0016139];neutrophil degranulation [GO:0043312]	alpha-L-fucosidase activity [GO:0004560]	azurophil granule lumen [GO:0035578];cytoplasm [GO:0005737];extracellular exosome [GO:0070062];extracellular region [GO:0005576];lysosomal lumen [GO:0043202];lysosome [GO:0005764]	fucose metabolic process [GO:0006004];glycolipid catabolic process [GO:0019377];glycosaminoglycan catabolic process [GO:0006027];glycoside catabolic process [GO:0016139];neutrophil degranulation [GO:0043312];alpha-L-fucosidase activity [GO:0004560];azurophil granule lumen [GO:0035578];cytoplasm [GO:0005737];extracellular exosome [GO:0070062];extracellular region [GO:0005576];lysosomal lumen [GO:0…
P06703	Protein S100-A6	6277	S100A6	hsa:6277	No	-	axonogenesis [GO:0007409];positive regulation of fibroblast proliferation [GO:0048146];signal transduction [GO:0007165]	calcium ion binding [GO:0005509];calcium-dependent protein binding [GO:0048306];ion transmembrane transporter activity [GO:0015075];protein homodimerization activity [GO:0042803];S100 protein binding [GO:0044548];tropomyosin binding [GO:0005523];zinc ion binding [GO:0008270]	collagen-containing extracellular matrix [GO:0062023];cytoplasm [GO:0005737];cytosol [GO:0005829];extracellular exosome [GO:0070062];extracellular region [GO:0005576];extrinsic component of cytoplasmic side of plasma membrane [GO:0031234];nuclear envelope [GO:0005635];nucleus [GO:0005634];perinuclear region of cytoplasm [GO:0048471];plasma membrane [GO:0005886];ruffle [GO:0001726]	axonogenesis [GO:0007409];positive regulation of fibroblast proliferation [GO:0048146];signal transduction [GO:0007165];calcium ion binding [GO:0005509];calcium-dependent protein binding [GO:0048306];ion transmembrane transporter activity [GO:0015075];protein homodimerization activity [GO:0042803];S100 protein binding [GO:0044548];tropomyosin binding [GO:0005523];zinc ion binding [GO:0008270];col…
P16870	Carboxypeptidase E	1363	CPE	hsa:1363	No	-	cardiac left ventricle morphogenesis [GO:0003214];cellular protein modification process [GO:0006464];insulin processing [GO:0030070];neuropeptide signaling pathway [GO:0007218];peptide hormone secretion [GO:0030072];peptide metabolic process [GO:0006518];protein localization to membrane [GO:0072657];protein localization to secretory granule [GO:0033366];protein processing [GO:0016485];Wnt signali…	carboxypeptidase activity [GO:0004180];cell adhesion molecule binding [GO:0050839];metallocarboxypeptidase activity [GO:0004181];neurexin family protein binding [GO:0042043];zinc ion binding [GO:0008270]	extracellular exosome [GO:0070062];extracellular space [GO:0005615];Golgi apparatus [GO:0005794];nucleus [GO:0005634];plasma membrane [GO:0005886];secretory granule membrane [GO:0030667];transport vesicle membrane [GO:0030658]	cardiac left ventricle morphogenesis [GO:0003214];cellular protein modification process [GO:0006464];insulin processing [GO:0030070];neuropeptide signaling pathway [GO:0007218];peptide hormone secretion [GO:0030072];peptide metabolic process [GO:0006518];protein localization to membrane [GO:0072657];protein localization to secretory granule [GO:0033366];protein processing [GO:0016485];Wnt signali…
Q6UVK1	Chondroitin sulfate proteoglycan 4	1464	CSPG4	hsa:1464	No	-	activation of MAPK activity [GO:0000187];angiogenesis [GO:0001525];cell population proliferation [GO:0008283];chondroitin sulfate biosynthetic process [GO:0030206];chondroitin sulfate catabolic process [GO:0030207];dermatan sulfate biosynthetic process [GO:0030208];glial cell migration [GO:0008347];intracellular signal transduction [GO:0035556];platelet-derived growth factor receptor signaling pa…	coreceptor activity [GO:0015026];protein kinase binding [GO:0019901]	apical plasma membrane [GO:0016324];cell surface [GO:0009986];collagen-containing extracellular matrix [GO:0062023];extracellular exosome [GO:0070062];extracellular region [GO:0005576];focal adhesion [GO:0005925];Golgi lumen [GO:0005796];integral component of plasma membrane [GO:0005887];lamellipodium membrane [GO:0031258];lysosomal lumen [GO:0043202];nucleoplasm [GO:0005654];plasma membrane [GO:…	activation of MAPK activity [GO:0000187];angiogenesis [GO:0001525];cell population proliferation [GO:0008283];chondroitin sulfate biosynthetic process [GO:0030206];chondroitin sulfate catabolic process [GO:0030207];dermatan sulfate biosynthetic process [GO:0030208];glial cell migration [GO:0008347];intracellular signal transduction [GO:0035556];platelet-derived growth factor receptor signaling pa…
P31431	Syndecan-4	6385	SDC4	hsa:6385	No	-	cell migration [GO:0016477];glycosaminoglycan biosynthetic process [GO:0006024];glycosaminoglycan catabolic process [GO:0006027];inner ear receptor cell stereocilium organization [GO:0060122];leukocyte migration [GO:0050900];negative regulation of T cell proliferation [GO:0042130];neural tube closure [GO:0001843];positive regulation of exosomal secretion [GO:1903543];positive regulation of extrac…	fibronectin binding [GO:0001968];identical protein binding [GO:0042802];protein kinase C binding [GO:0005080];thrombospondin receptor activity [GO:0070053]	cell surface [GO:0009986];costamere [GO:0043034];extracellular exosome [GO:0070062];focal adhesion [GO:0005925];Golgi lumen [GO:0005796];integral component of plasma membrane [GO:0005887];lysosomal lumen [GO:0043202];membrane raft [GO:0045121];plasma membrane [GO:0005886]	cell migration [GO:0016477];glycosaminoglycan biosynthetic process [GO:0006024];glycosaminoglycan catabolic process [GO:0006027];inner ear receptor cell stereocilium organization [GO:0060122];leukocyte migration [GO:0050900];negative regulation of T cell proliferation [GO:0042130];neural tube closure [GO:0001843];positive regulation of exosomal secretion [GO:1903543];positive regulation of extrac…
P40926	Malate dehydrogenase, mitochondrial	4191	MDH2	hsa:4191	No	-	aerobic respiration [GO:0009060];gluconeogenesis [GO:0006094];malate metabolic process [GO:0006108];NADH metabolic process [GO:0006734];oxaloacetate metabolic process [GO:0006107];tricarboxylic acid cycle [GO:0006099]	L-malate dehydrogenase activity [GO:0030060];malate dehydrogenase (NADP+) activity [GO:0046554];protein self-association [GO:0043621];RNA binding [GO:0003723]	cytoplasm [GO:0005737];extracellular exosome [GO:0070062];membrane [GO:0016020];mitochondrial matrix [GO:0005759];mitochondrion [GO:0005739];nucleus [GO:0005634]	aerobic respiration [GO:0009060];gluconeogenesis [GO:0006094];malate metabolic process [GO:0006108];NADH metabolic process [GO:0006734];oxaloacetate metabolic process [GO:0006107];tricarboxylic acid cycle [GO:0006099];L-malate dehydrogenase activity [GO:0030060];malate dehydrogenase (NADP+) activity [GO:0046554];protein self-association [GO:0043621];RNA binding [GO:0003723];cytoplasm [GO:0005737]…
P06748	Nucleophosmin	4869	NPM1	hsa:4869	No	-	cell aging [GO:0007569];cellular response to UV [GO:0034644];CENP-A containing nucleosome assembly [GO:0034080];centrosome cycle [GO:0007098];chromatin remodeling [GO:0006338];DNA repair [GO:0006281];intracellular protein transport [GO:0006886];negative regulation of apoptotic process [GO:0043066];negative regulation of cell population proliferation [GO:0008285];negative regulation of centrosome …	activating transcription factor binding [GO:0033613];chromatin binding [GO:0003682];core promoter sequence-specific DNA binding [GO:0001046];histone binding [GO:0042393];NF-kappaB binding [GO:0051059];protein homodimerization activity [GO:0042803];protein kinase binding [GO:0019901];protein kinase inhibitor activity [GO:0004860];ribosomal large subunit binding [GO:0043023];ribosomal small subunit…	centrosome [GO:0005813];cytoplasm [GO:0005737];cytosol [GO:0005829];focal adhesion [GO:0005925];membrane [GO:0016020];nucleolus [GO:0005730];nucleoplasm [GO:0005654];nucleus [GO:0005634];protein-containing complex [GO:0032991];protein-DNA complex [GO:0032993];ribonucleoprotein complex [GO:1990904];spindle pole centrosome [GO:0031616]	cell aging [GO:0007569];cellular response to UV [GO:0034644];CENP-A containing nucleosome assembly [GO:0034080];centrosome cycle [GO:0007098];chromatin remodeling [GO:0006338];DNA repair [GO:0006281];intracellular protein transport [GO:0006886];negative regulation of apoptotic process [GO:0043066];negative regulation of cell population proliferation [GO:0008285];negative regulation of centrosome …
Q9NPH3	Interleukin-1 receptor accessory protein	3556	IL1RAP	hsa:3556	No	-	cytokine-mediated signaling pathway [GO:0019221];immune response [GO:0006955];inflammatory response [GO:0006954];innate immune response [GO:0045087];interleukin-1-mediated signaling pathway [GO:0070498];interleukin-2 production [GO:0032623];interleukin-33-mediated signaling pathway [GO:0038172];interleukin-4 production [GO:0032633];positive regulation of interleukin-13 production [GO:0032736];pos…	interleukin-1 receptor activity [GO:0004908];interleukin-1 receptor binding [GO:0005149];interleukin-33 receptor activity [GO:0002114];NAD(P)+ nucleosidase activity [GO:0050135];NAD+ nucleotidase, cyclic ADP-ribose generating [GO:0061809]	extracellular region [GO:0005576];glutamatergic synapse [GO:0098978];integral component of plasma membrane [GO:0005887];membrane [GO:0016020];plasma membrane [GO:0005886]	cytokine-mediated signaling pathway [GO:0019221];immune response [GO:0006955];inflammatory response [GO:0006954];innate immune response [GO:0045087];interleukin-1-mediated signaling pathway [GO:0070498];interleukin-2 production [GO:0032623];interleukin-33-mediated signaling pathway [GO:0038172];interleukin-4 production [GO:0032633];positive regulation of interleukin-13 production [GO:0032736];pos…
P22692	Insulin-like growth factor-binding protein 4	3487	IGFBP4	hsa:3487	Yes	-	cellular protein metabolic process [GO:0044267];inflammatory response [GO:0006954];negative regulation of canonical Wnt signaling pathway [GO:0090090];positive regulation of insulin-like growth factor receptor signaling pathway [GO:0043568];positive regulation of MAPK cascade [GO:0043410];post-translational protein modification [GO:0043687];regulation of cell growth [GO:0001558];regulation of glu…	insulin-like growth factor I binding [GO:0031994];insulin-like growth factor II binding [GO:0031995];signaling receptor binding [GO:0005102]	endoplasmic reticulum lumen [GO:0005788];extracellular region [GO:0005576];extracellular space [GO:0005615]	cellular protein metabolic process [GO:0044267];inflammatory response [GO:0006954];negative regulation of canonical Wnt signaling pathway [GO:0090090];positive regulation of insulin-like growth factor receptor signaling pathway [GO:0043568];positive regulation of MAPK cascade [GO:0043410];post-translational protein modification [GO:0043687];regulation of cell growth [GO:0001558];regulation of glu…
P14543	Nidogen-1	4811	NID1	hsa:4811	Yes	-	basement membrane organization [GO:0071711];cell-matrix adhesion [GO:0007160];extracellular matrix organization [GO:0030198];glomerular basement membrane development [GO:0032836];positive regulation of cell-substrate adhesion [GO:0010811]	calcium ion binding [GO:0005509];collagen binding [GO:0005518];extracellular matrix structural constituent [GO:0005201];laminin binding [GO:0043236];laminin-1 binding [GO:0043237];proteoglycan binding [GO:0043394]	basement membrane [GO:0005604];collagen-containing extracellular matrix [GO:0062023];extracellular exosome [GO:0070062];extracellular region [GO:0005576];plasma membrane [GO:0005886]	basement membrane organization [GO:0071711];cell-matrix adhesion [GO:0007160];extracellular matrix organization [GO:0030198];glomerular basement membrane development [GO:0032836];positive regulation of cell-substrate adhesion [GO:0010811];calcium ion binding [GO:0005509];collagen binding [GO:0005518];extracellular matrix structural constituent [GO:0005201];laminin binding [GO:0043236];laminin-1 b…
P62328	Thymosin beta-4	7114	TMSB4X	hsa:7114	No	-	actin filament organization [GO:0007015];cytoplasmic sequestering of NF-kappaB [GO:0007253];negative regulation of interleukin-8 production [GO:0032717];negative regulation of NF-kappaB transcription factor activity [GO:0032088];negative regulation of NIK/NF-kappaB signaling [GO:1901223];negative regulation of RNA polymerase II regulatory region sequence-specific DNA binding [GO:1903026];platelet…	actin monomer binding [GO:0003785];enzyme binding [GO:0019899];RNA binding [GO:0003723]	cytoplasm [GO:0005737];cytoskeleton [GO:0005856];cytosol [GO:0005829];extracellular region [GO:0005576];nucleus [GO:0005634];platelet alpha granule lumen [GO:0031093]	actin filament organization [GO:0007015];cytoplasmic sequestering of NF-kappaB [GO:0007253];negative regulation of interleukin-8 production [GO:0032717];negative regulation of NF-kappaB transcription factor activity [GO:0032088];negative regulation of NIK/NF-kappaB signaling [GO:1901223];negative regulation of RNA polymerase II regulatory region sequence-specific DNA binding [GO:1903026];platelet…
P30044	Peroxiredoxin-5, mitochondrial	25824	PRDX5	hsa:25824	No	-	cell redox homeostasis [GO:0045454];cellular response to oxidative stress [GO:0034599];cellular response to reactive oxygen species [GO:0034614];hydrogen peroxide catabolic process [GO:0042744];inflammatory response [GO:0006954];NADPH oxidation [GO:0070995];negative regulation of apoptotic process [GO:0043066];negative regulation of oxidoreductase activity [GO:0051354];negative regulation of tran…	antioxidant activity [GO:0016209];cysteine-type endopeptidase inhibitor activity involved in apoptotic process [GO:0043027];peroxidase activity [GO:0004601];peroxiredoxin activity [GO:0051920];peroxynitrite reductase activity [GO:0072541];RNA polymerase III transcription regulatory region sequence-specific DNA binding [GO:0001016];signaling receptor binding [GO:0005102];thioredoxin peroxidase act…	cytoplasm [GO:0005737];cytoplasmic vesicle [GO:0031410];cytosol [GO:0005829];extracellular exosome [GO:0070062];extracellular space [GO:0005615];intracellular membrane-bounded organelle [GO:0043231];mitochondrial matrix [GO:0005759];mitochondrion [GO:0005739];nucleus [GO:0005634];perinuclear region of cytoplasm [GO:0048471];peroxisomal matrix [GO:0005782];peroxisome [GO:0005777]	cell redox homeostasis [GO:0045454];cellular response to oxidative stress [GO:0034599];cellular response to reactive oxygen species [GO:0034614];hydrogen peroxide catabolic process [GO:0042744];inflammatory response [GO:0006954];NADPH oxidation [GO:0070995];negative regulation of apoptotic process [GO:0043066];negative regulation of oxidoreductase activity [GO:0051354];negative regulation of tran…
P22626	Heterogeneous nuclear ribonucleoproteins A2/B1	3181	HNRNPA2B1	hsa:3181	No	-	G-quadruplex DNA unwinding [GO:0044806];interleukin-12-mediated signaling pathway [GO:0035722];miRNA transport [GO:1990428];mRNA export from nucleus [GO:0006406];mRNA processing [GO:0006397];mRNA splicing, via spliceosome [GO:0000398];negative regulation of mRNA splicing, via spliceosome [GO:0048025];negative regulation of transcription by RNA polymerase II [GO:0000122];positive regulation of tel…	G-rich strand telomeric DNA binding [GO:0098505];identical protein binding [GO:0042802];miRNA binding [GO:0035198];mRNA 3'-UTR binding [GO:0003730];N6-methyladenosine-containing RNA binding [GO:1990247];pre-mRNA intronic binding [GO:0097157];RNA binding [GO:0003723];single-stranded telomeric DNA binding [GO:0043047]	Cajal body [GO:0015030];catalytic step 2 spliceosome [GO:0071013];chromosome, telomeric region [GO:0000781];cytoplasm [GO:0005737];extracellular exosome [GO:0070062];membrane [GO:0016020];nuclear matrix [GO:0016363];nucleoplasm [GO:0005654];nucleus [GO:0005634];ribonucleoprotein complex [GO:1990904];spliceosomal complex [GO:0005681]	G-quadruplex DNA unwinding [GO:0044806];interleukin-12-mediated signaling pathway [GO:0035722];miRNA transport [GO:1990428];mRNA export from nucleus [GO:0006406];mRNA processing [GO:0006397];mRNA splicing, via spliceosome [GO:0000398];negative regulation of mRNA splicing, via spliceosome [GO:0048025];negative regulation of transcription by RNA polymerase II [GO:0000122];positive regulation of tel…
P24592	Insulin-like growth factor-binding protein 6	3489	IGFBP6	hsa:3489	No	-	activation of MAPK activity [GO:0000187];cell migration [GO:0016477];cellular protein metabolic process [GO:0044267];negative regulation of canonical Wnt signaling pathway [GO:0090090];negative regulation of cell population proliferation [GO:0008285];regulation of insulin-like growth factor receptor signaling pathway [GO:0043567];signal transduction [GO:0007165]	fibronectin binding [GO:0001968];identical protein binding [GO:0042802];insulin-like growth factor I binding [GO:0031994];insulin-like growth factor II binding [GO:0031995];signaling receptor binding [GO:0005102]	extracellular region [GO:0005576];extracellular space [GO:0005615];Golgi apparatus [GO:0005794];insulin-like growth factor binary complex [GO:0042568]	activation of MAPK activity [GO:0000187];cell migration [GO:0016477];cellular protein metabolic process [GO:0044267];negative regulation of canonical Wnt signaling pathway [GO:0090090];negative regulation of cell population proliferation [GO:0008285];regulation of insulin-like growth factor receptor signaling pathway [GO:0043567];signal transduction [GO:0007165];fibronectin binding [GO:0001968];i…
Q9HB40	Retinoid-inducible serine carboxypeptidase	59342	SCPEP1	hsa:59342	No	-	negative regulation of blood pressure [GO:0045776];positive regulation of blood vessel diameter [GO:0097755];retinoic acid metabolic process [GO:0042573]	serine-type carboxypeptidase activity [GO:0004185]	cytosol [GO:0005829];extracellular exosome [GO:0070062]	negative regulation of blood pressure [GO:0045776];positive regulation of blood vessel diameter [GO:0097755];retinoic acid metabolic process [GO:0042573];serine-type carboxypeptidase activity [GO:0004185];cytosol [GO:0005829];extracellular exosome [GO:0070062]
P14618	Pyruvate kinase PKM	5315	PKM	hsa:5315	Yes	Carbohydrate degradation; glycolysis; pyruvate from D-glyceraldehyde 3-phosphate: step 5/5	animal organ regeneration [GO:0031100];ATP biosynthetic process [GO:0006754];canonical glycolysis [GO:0061621];cellular response to insulin stimulus [GO:0032869];glycolytic process [GO:0006096];liver development [GO:0001889];neutrophil degranulation [GO:0043312];positive regulation of cytoplasmic translation [GO:2000767];positive regulation of sprouting angiogenesis [GO:1903672];programmed cell d…	ADP binding [GO:0043531];ATP binding [GO:0005524];cadherin binding [GO:0045296];identical protein binding [GO:0042802];kinase activity [GO:0016301];magnesium ion binding [GO:0000287];MHC class II protein complex binding [GO:0023026];mRNA binding [GO:0003729];potassium ion binding [GO:0030955];pyruvate kinase activity [GO:0004743];RNA binding [GO:0003723];thyroid hormone binding [GO:0070324]	cilium [GO:0005929];collagen-containing extracellular matrix [GO:0062023];cytoplasm [GO:0005737];cytosol [GO:0005829];extracellular exosome [GO:0070062];extracellular region [GO:0005576];extracellular vesicle [GO:1903561];ficolin-1-rich granule lumen [GO:1904813];mitochondrion [GO:0005739];nucleus [GO:0005634];pyruvate kinase complex [GO:1902912];rough endoplasmic reticulum [GO:0005791];secretory…	animal organ regeneration [GO:0031100];ATP biosynthetic process [GO:0006754];canonical glycolysis [GO:0061621];cellular response to insulin stimulus [GO:0032869];glycolytic process [GO:0006096];liver development [GO:0001889];neutrophil degranulation [GO:0043312];positive regulation of cytoplasmic translation [GO:2000767];positive regulation of sprouting angiogenesis [GO:1903672];programmed cell d…
Q16658	Fascin	6624	FSCN1	hsa:6624	No	-	actin cytoskeleton organization [GO:0030036];actin filament bundle assembly [GO:0051017];cell migration [GO:0016477];cell motility [GO:0048870];cell-cell junction assembly [GO:0007043];cytokine-mediated signaling pathway [GO:0019221];establishment of apical/basal cell polarity [GO:0035089];establishment or maintenance of cell polarity [GO:0007163];microspike assembly [GO:0030035];parallel actin f…	actin binding [GO:0003779];actin filament binding [GO:0051015];cadherin binding [GO:0045296];drug binding [GO:0008144];protein-macromolecule adaptor activity [GO:0030674];RNA binding [GO:0003723]	actin cytoskeleton [GO:0015629];cell cortex [GO:0005938];cell projection membrane [GO:0031253];cell-cell junction [GO:0005911];cytoplasm [GO:0005737];cytoskeleton [GO:0005856];cytosol [GO:0005829];extracellular exosome [GO:0070062];filopodium [GO:0030175];growth cone [GO:0030426];invadopodium [GO:0071437];lamellipodium [GO:0030027];microspike [GO:0044393];microvillus [GO:0005902];podosome [GO:000…	actin cytoskeleton organization [GO:0030036];actin filament bundle assembly [GO:0051017];cell migration [GO:0016477];cell motility [GO:0048870];cell-cell junction assembly [GO:0007043];cytokine-mediated signaling pathway [GO:0019221];establishment of apical/basal cell polarity [GO:0035089];establishment or maintenance of cell polarity [GO:0007163];microspike assembly [GO:0030035];parallel actin f…
Q9UBR2	Cathepsin Z	1522	CTSZ	hsa:1522	No	-	angiotensin maturation [GO:0002003];COPII vesicle coating [GO:0048208];endoplasmic reticulum to Golgi vesicle-mediated transport [GO:0006888];epithelial tube branching involved in lung morphogenesis [GO:0060441];negative regulation of neuron projection development [GO:0010977];negative regulation of plasminogen activation [GO:0010757];negative regulation of protein binding [GO:0032091];neutrophil…	carboxypeptidase activity [GO:0004180];cysteine-type endopeptidase activity [GO:0004197];cysteine-type peptidase activity [GO:0008234]	cell cortex region [GO:0099738];cell surface [GO:0009986];collagen-containing extracellular matrix [GO:0062023];COPII-coated ER to Golgi transport vesicle [GO:0030134];cytoplasmic vesicle [GO:0031410];endoplasmic reticulum [GO:0005783];endoplasmic reticulum lumen [GO:0005788];endoplasmic reticulum-Golgi intermediate compartment membrane [GO:0033116];extracellular exosome [GO:0070062];extracellula…	angiotensin maturation [GO:0002003];COPII vesicle coating [GO:0048208];endoplasmic reticulum to Golgi vesicle-mediated transport [GO:0006888];epithelial tube branching involved in lung morphogenesis [GO:0060441];negative regulation of neuron projection development [GO:0010977];negative regulation of plasminogen activation [GO:0010757];negative regulation of protein binding [GO:0032091];neutrophil…
P09936	Ubiquitin carboxyl-terminal hydrolase isozyme L1	7345	UCHL1	hsa:7345	No	-	adult walking behavior [GO:0007628];axon target recognition [GO:0007412];axonal transport of mitochondrion [GO:0019896];cell population proliferation [GO:0008283];cellular response to drug [GO:0035690];eating behavior [GO:0042755];muscle fiber development [GO:0048747];negative regulation of MAP kinase activity [GO:0043407];neuromuscular process [GO:0050905];proteasome-mediated ubiquitin-dependent…	alpha-2A adrenergic receptor binding [GO:0031694];cysteine-type endopeptidase activity [GO:0004197];ligase activity [GO:0016874];omega peptidase activity [GO:0008242];thiol-dependent ubiquitin-specific protease activity [GO:0004843];ubiquitin binding [GO:0043130];ubiquitin protein ligase binding [GO:0031625]	axon cytoplasm [GO:1904115];cytoplasm [GO:0005737];cytosol [GO:0005829];endoplasmic reticulum membrane [GO:0005789];neuron projection terminus [GO:0044306];neuronal cell body [GO:0043025]	adult walking behavior [GO:0007628];axon target recognition [GO:0007412];axonal transport of mitochondrion [GO:0019896];cell population proliferation [GO:0008283];cellular response to drug [GO:0035690];eating behavior [GO:0042755];muscle fiber development [GO:0048747];negative regulation of MAP kinase activity [GO:0043407];neuromuscular process [GO:0050905];proteasome-mediated ubiquitin-dependent…
P14625	Endoplasmin	7184	HSP90B1	hsa:7184	Yes	-	actin rod assembly [GO:0031247];ATF6-mediated unfolded protein response [GO:0036500];cellular protein metabolic process [GO:0044267];cellular response to ATP [GO:0071318];cytokine-mediated signaling pathway [GO:0019221];negative regulation of apoptotic process [GO:0043066];post-translational protein modification [GO:0043687];protein folding [GO:0006457];protein folding in endoplasmic reticulum [G…	ATP binding [GO:0005524];calcium ion binding [GO:0005509];low-density lipoprotein particle receptor binding [GO:0050750];protein phosphatase binding [GO:0019903];RNA binding [GO:0003723];unfolded protein binding [GO:0051082]	collagen-containing extracellular matrix [GO:0062023];cytosol [GO:0005829];endocytic vesicle lumen [GO:0071682];endoplasmic reticulum [GO:0005783];endoplasmic reticulum chaperone complex [GO:0034663];endoplasmic reticulum lumen [GO:0005788];endoplasmic reticulum membrane [GO:0005789];extracellular exosome [GO:0070062];extracellular region [GO:0005576];focal adhesion [GO:0005925];melanosome [GO:00…	actin rod assembly [GO:0031247];ATF6-mediated unfolded protein response [GO:0036500];cellular protein metabolic process [GO:0044267];cellular response to ATP [GO:0071318];cytokine-mediated signaling pathway [GO:0019221];negative regulation of apoptotic process [GO:0043066];post-translational protein modification [GO:0043687];protein folding [GO:0006457];protein folding in endoplasmic reticulum [G…
P19338	Nucleolin	4691	NCL	hsa:4691	No	-	angiogenesis [GO:0001525];cellular response to epidermal growth factor stimulus [GO:0071364];cellular response to leukemia inhibitory factor [GO:1990830];negative regulation of translation [GO:0017148];positive regulation of mRNA splicing, via spliceosome [GO:0048026];positive regulation of transcription by RNA polymerase II [GO:0045944];positive regulation of transcription of nucleolar large rRN…	DNA topoisomerase binding [GO:0044547];identical protein binding [GO:0042802];mRNA 5'-UTR binding [GO:0048027];protein C-terminus binding [GO:0008022];RNA binding [GO:0003723];telomeric DNA binding [GO:0042162]	cell cortex [GO:0005938];cytoplasmic ribonucleoprotein granule [GO:0036464];extracellular exosome [GO:0070062];membrane [GO:0016020];nucleolus [GO:0005730];nucleoplasm [GO:0005654];nucleus [GO:0005634];ribonucleoprotein complex [GO:1990904];spliceosomal complex [GO:0005681]	angiogenesis [GO:0001525];cellular response to epidermal growth factor stimulus [GO:0071364];cellular response to leukemia inhibitory factor [GO:1990830];negative regulation of translation [GO:0017148];positive regulation of mRNA splicing, via spliceosome [GO:0048026];positive regulation of transcription by RNA polymerase II [GO:0045944];positive regulation of transcription of nucleolar large rRN…
B4DQI1	Complement C2	717	C2	-	No	-	complement activation, classical pathway [GO:0006958]	serine-type endopeptidase activity [GO:0004252]	extracellular region [GO:0005576]	complement activation, classical pathway [GO:0006958];serine-type endopeptidase activity [GO:0004252];extracellular region [GO:0005576]
F8W6I7	Helix-destabilizing protein	-	HNRNPA1	-	No	-	mRNA processing [GO:0006397];mRNA transport [GO:0051028];RNA splicing [GO:0008380]	RNA binding [GO:0003723]	cytoplasm [GO:0005737];nucleoplasm [GO:0005654]	mRNA processing [GO:0006397];mRNA transport [GO:0051028];RNA splicing [GO:0008380];RNA binding [GO:0003723];cytoplasm [GO:0005737];nucleoplasm [GO:0005654]
A0A0U1RQF0	3-hydroxyacyl-[acyl-carrier-protein] dehydratase	-	FASN	-	No	Lipid metabolism; fatty acid biosynthesis	fatty acid biosynthetic process [GO:0006633]	(3R)-hydroxymyristoyl-[acyl-carrier-protein] dehydratase activity [GO:0008659];3-hydroxydecanoyl-[acyl-carrier-protein] dehydratase activity [GO:0008693];3-hydroxyoctanoyl-[acyl-carrier-protein] dehydratase activity [GO:0047451];3-hydroxypalmitoyl-[acyl-carrier-protein] dehydratase activity [GO:0004317];3-oxo-glutaryl-[acp] methyl ester reductase activity [GO:0102131];3-oxo-pimeloyl-[acp] methyl …	cytosol [GO:0005829];Golgi apparatus [GO:0005794];plasma membrane [GO:0005886]	fatty acid biosynthetic process [GO:0006633];(3R)-hydroxymyristoyl-[acyl-carrier-protein] dehydratase activity [GO:0008659];3-hydroxydecanoyl-[acyl-carrier-protein] dehydratase activity [GO:0008693];3-hydroxyoctanoyl-[acyl-carrier-protein] dehydratase activity [GO:0047451];3-hydroxypalmitoyl-[acyl-carrier-protein] dehydratase activity [GO:0004317];3-oxo-glutaryl-[acp] methyl ester reductase activ…
P63241	Eukaryotic translation initiation factor 5A-1	1984	EIF5A	hsa:1984	No	-	apoptotic process [GO:0006915];mRNA export from nucleus [GO:0006406];nucleocytoplasmic transport [GO:0006913];positive regulation of cell population proliferation [GO:0008284];positive regulation of translational elongation [GO:0045901];positive regulation of translational termination [GO:0045905];protein export from nucleus [GO:0006611]	protein N-terminus binding [GO:0047485];ribosome binding [GO:0043022];RNA binding [GO:0003723];translation elongation factor activity [GO:0003746];U6 snRNA binding [GO:0017070]	annulate lamellae [GO:0005642];cytoplasm [GO:0005737];cytosol [GO:0005829];endoplasmic reticulum membrane [GO:0005789];membrane [GO:0016020];nuclear pore [GO:0005643];nucleus [GO:0005634]	apoptotic process [GO:0006915];mRNA export from nucleus [GO:0006406];nucleocytoplasmic transport [GO:0006913];positive regulation of cell population proliferation [GO:0008284];positive regulation of translational elongation [GO:0045901];positive regulation of translational termination [GO:0045905];protein export from nucleus [GO:0006611];protein N-terminus binding [GO:0047485];ribosome binding [G…
P62826	GTP-binding nuclear protein Ran	5901	RAN	hsa:5901	No	-	actin cytoskeleton organization [GO:0030036];cell division [GO:0051301];cellular protein-containing complex localization [GO:0034629];DNA metabolic process [GO:0006259];GTP metabolic process [GO:0046039];intracellular transport of virus [GO:0075733];miRNA metabolic process [GO:0010586];mitotic cell cycle [GO:0000278];mitotic sister chromatid segregation [GO:0000070];mitotic spindle organization […	cadherin binding [GO:0045296];chromatin binding [GO:0003682];GDP binding [GO:0019003];GTP binding [GO:0005525];GTPase activity [GO:0003924];magnesium ion binding [GO:0000287];protein heterodimerization activity [GO:0046982];RNA binding [GO:0003723]	centriole [GO:0005814];cytoplasm [GO:0005737];cytosol [GO:0005829];extracellular exosome [GO:0070062];host cell [GO:0043657];melanosome [GO:0042470];membrane [GO:0016020];midbody [GO:0030496];nuclear envelope [GO:0005635];nuclear pore [GO:0005643];nucleolus [GO:0005730];nucleoplasm [GO:0005654];nucleus [GO:0005634];protein-containing complex [GO:0032991];recycling endosome [GO:0055037];RNA nuclea…	actin cytoskeleton organization [GO:0030036];cell division [GO:0051301];cellular protein-containing complex localization [GO:0034629];DNA metabolic process [GO:0006259];GTP metabolic process [GO:0046039];intracellular transport of virus [GO:0075733];miRNA metabolic process [GO:0010586];mitotic cell cycle [GO:0000278];mitotic sister chromatid segregation [GO:0000070];mitotic spindle organization […
Q9UBG0	C-type mannose receptor 2	9902	MRC2	hsa:9902	No	-	collagen catabolic process [GO:0030574];endocytosis [GO:0006897];osteoblast differentiation [GO:0001649]	carbohydrate binding [GO:0030246];collagen binding [GO:0005518];signaling receptor activity [GO:0038023]	focal adhesion [GO:0005925];integral component of membrane [GO:0016021];membrane [GO:0016020]	collagen catabolic process [GO:0030574];endocytosis [GO:0006897];osteoblast differentiation [GO:0001649];carbohydrate binding [GO:0030246];collagen binding [GO:0005518];signaling receptor activity [GO:0038023];focal adhesion [GO:0005925];integral component of membrane [GO:0016021];membrane [GO:0016020]
P13667	Protein disulfide-isomerase A4	9601	PDIA4	hsa:9601	No	-	chaperone-mediated protein folding [GO:0061077];protein folding [GO:0006457];protein secretion [GO:0009306];response to endoplasmic reticulum stress [GO:0034976]	peptide disulfide oxidoreductase activity [GO:0015037];protein disulfide isomerase activity [GO:0003756];RNA binding [GO:0003723]	cell surface [GO:0009986];endoplasmic reticulum [GO:0005783];endoplasmic reticulum lumen [GO:0005788];extracellular space [GO:0005615];melanosome [GO:0042470]	chaperone-mediated protein folding [GO:0061077];protein folding [GO:0006457];protein secretion [GO:0009306];response to endoplasmic reticulum stress [GO:0034976];peptide disulfide oxidoreductase activity [GO:0015037];protein disulfide isomerase activity [GO:0003756];RNA binding [GO:0003723];cell surface [GO:0009986];endoplasmic reticulum [GO:0005783];endoplasmic reticulum lumen [GO:0005788];extra…
J3QQX2	Rho GDP-dissociation inhibitor 1	396	ARHGDIA	-	No	-	cellular response to mechanical stimulus [GO:0071260];cellular response to organic cyclic compound [GO:0071407];cellular response to redox state [GO:0071461];negative regulation of cell migration [GO:0030336];regulation of cell shape [GO:0008360];regulation of protein localization [GO:0032880];Rho protein signal transduction [GO:0007266];semaphorin-plexin signaling pathway [GO:0071526]	fatty acid binding [GO:0005504];GTPase activator activity [GO:0005096];Hsp90 protein binding [GO:0051879];protein kinase binding [GO:0019901];Rho GDP-dissociation inhibitor activity [GO:0005094];Rho GTPase binding [GO:0017048]	cytosol [GO:0005829];extracellular space [GO:0005615];immunological synapse [GO:0001772];nucleus [GO:0005634]	cellular response to mechanical stimulus [GO:0071260];cellular response to organic cyclic compound [GO:0071407];cellular response to redox state [GO:0071461];negative regulation of cell migration [GO:0030336];regulation of cell shape [GO:0008360];regulation of protein localization [GO:0032880];Rho protein signal transduction [GO:0007266];semaphorin-plexin signaling pathway [GO:0071526];fatty acid…
Q08380	Galectin-3-binding protein	3959	LGALS3BP	hsa:3959	Yes	-	cell adhesion [GO:0007155];cellular defense response [GO:0006968];platelet degranulation [GO:0002576];signal transduction [GO:0007165]	scavenger receptor activity [GO:0005044]	blood microparticle [GO:0072562];collagen-containing extracellular matrix [GO:0062023];extracellular exosome [GO:0070062];extracellular region [GO:0005576];extracellular space [GO:0005615];membrane [GO:0016020];platelet dense granule lumen [GO:0031089]	cell adhesion [GO:0007155];cellular defense response [GO:0006968];platelet degranulation [GO:0002576];signal transduction [GO:0007165];scavenger receptor activity [GO:0005044];blood microparticle [GO:0072562];collagen-containing extracellular matrix [GO:0062023];extracellular exosome [GO:0070062];extracellular region [GO:0005576];extracellular space [GO:0005615];membrane [GO:0016020];platelet den…
P23284	Peptidyl-prolyl cis-trans isomerase B	5479	PPIB	hsa:5479	No	-	bone development [GO:0060348];chaperone-mediated protein folding [GO:0061077];neutrophil chemotaxis [GO:0030593];positive regulation by host of viral genome replication [GO:0044829];positive regulation by host of viral process [GO:0044794];positive regulation of multicellular organism growth [GO:0040018];protein folding [GO:0006457];protein peptidyl-prolyl isomerization [GO:0000413];protein stabi…	cyclosporin A binding [GO:0016018];peptidyl-prolyl cis-trans isomerase activity [GO:0003755];RNA binding [GO:0003723];RNA polymerase binding [GO:0070063];unfolded protein binding [GO:0051082]	cytoplasm [GO:0005737];endoplasmic reticulum [GO:0005783];endoplasmic reticulum chaperone complex [GO:0034663];endoplasmic reticulum lumen [GO:0005788];extracellular exosome [GO:0070062];focal adhesion [GO:0005925];intracellular membrane-bounded organelle [GO:0043231];melanosome [GO:0042470];membrane [GO:0016020];nucleoplasm [GO:0005654];nucleus [GO:0005634];perinuclear region of cytoplasm [GO:00…	bone development [GO:0060348];chaperone-mediated protein folding [GO:0061077];neutrophil chemotaxis [GO:0030593];positive regulation by host of viral genome replication [GO:0044829];positive regulation by host of viral process [GO:0044794];positive regulation of multicellular organism growth [GO:0040018];protein folding [GO:0006457];protein peptidyl-prolyl isomerization [GO:0000413];protein stabi…
Q9NRN5	Olfactomedin-like protein 3	56944	OLFML3	hsa:56944	No	-	multicellular organism development [GO:0007275]	-	extracellular vesicle [GO:1903561]	multicellular organism development [GO:0007275];extracellular vesicle [GO:1903561]
P37837	Transaldolase	6888	TALDO1	hsa:6888	No	Carbohydrate degradation; pentose phosphate pathway; D-glyceraldehyde 3-phosphate and beta-D-fructose 6-phosphate from D-ribose 5-phosphate and D-xylulose 5-phosphate (non-oxidative stage): step 2/3	carbohydrate metabolic process [GO:0005975];fructose 6-phosphate metabolic process [GO:0006002];glyceraldehyde-3-phosphate metabolic process [GO:0019682];interleukin-12-mediated signaling pathway [GO:0035722];pentose-phosphate shunt [GO:0006098];pentose-phosphate shunt, non-oxidative branch [GO:0009052];xylulose biosynthetic process [GO:0005999]	monosaccharide binding [GO:0048029];sedoheptulose-7-phosphate:D-glyceraldehyde-3-phosphate glyceronetransferase activity [GO:0004801]	cytoplasm [GO:0005737];cytosol [GO:0005829];extracellular exosome [GO:0070062];nucleus [GO:0005634]	carbohydrate metabolic process [GO:0005975];fructose 6-phosphate metabolic process [GO:0006002];glyceraldehyde-3-phosphate metabolic process [GO:0019682];interleukin-12-mediated signaling pathway [GO:0035722];pentose-phosphate shunt [GO:0006098];pentose-phosphate shunt, non-oxidative branch [GO:0009052];xylulose biosynthetic process [GO:0005999];monosaccharide binding [GO:0048029];sedoheptulose-7…
P62942	Peptidyl-prolyl cis-trans isomerase FKBP1A	2280	FKBP1A	hsa:2280	No	-	'de novo' protein folding [GO:0006458];amyloid fibril formation [GO:1990000];calcium ion transmembrane transport [GO:0070588];chaperone-mediated protein folding [GO:0061077];heart morphogenesis [GO:0003007];heart trabecula formation [GO:0060347];negative regulation of phosphoprotein phosphatase activity [GO:0032515];positive regulation of I-kappaB kinase/NF-kappaB signaling [GO:0043123];positive …	activin binding [GO:0048185];FK506 binding [GO:0005528];ion channel binding [GO:0044325];macrolide binding [GO:0005527];peptidyl-prolyl cis-trans isomerase activity [GO:0003755];SMAD binding [GO:0046332];transforming growth factor beta receptor binding [GO:0005160];type I transforming growth factor beta receptor binding [GO:0034713]	cytoplasm [GO:0005737];cytoplasmic side of membrane [GO:0098562];cytosol [GO:0005829];extrinsic component of organelle membrane [GO:0031312];membrane [GO:0016020];ryanodine receptor complex [GO:1990425];sarcoplasmic reticulum [GO:0016529];terminal cisterna [GO:0014802];Z disc [GO:0030018]	'de novo' protein folding [GO:0006458];amyloid fibril formation [GO:1990000];calcium ion transmembrane transport [GO:0070588];chaperone-mediated protein folding [GO:0061077];heart morphogenesis [GO:0003007];heart trabecula formation [GO:0060347];negative regulation of phosphoprotein phosphatase activity [GO:0032515];positive regulation of I-kappaB kinase/NF-kappaB signaling [GO:0043123];positive …
P13489	Ribonuclease inhibitor	6050	RNH1	hsa:6050	No	-	mRNA catabolic process [GO:0006402];regulation of angiogenesis [GO:0045765]	ribonuclease inhibitor activity [GO:0008428]	angiogenin-PRI complex [GO:0032311];cytosol [GO:0005829];extracellular exosome [GO:0070062];nucleoplasm [GO:0005654]	mRNA catabolic process [GO:0006402];regulation of angiogenesis [GO:0045765];ribonuclease inhibitor activity [GO:0008428];angiogenin-PRI complex [GO:0032311];cytosol [GO:0005829];extracellular exosome [GO:0070062];nucleoplasm [GO:0005654]
A0A0C4DH07	Latent-transforming growth factor beta-binding protein 4	8425	LTBP4	-	No	-	-	calcium ion binding [GO:0005509]	-	calcium ion binding [GO:0005509]
P02452	Collagen alpha-1(I) chain	1277	COL1A1	hsa:1277	Yes	-	blood coagulation [GO:0007596];blood vessel development [GO:0001568];bone trabecula formation [GO:0060346];cartilage development involved in endochondral bone morphogenesis [GO:0060351];cellular response to amino acid stimulus [GO:0071230];cellular response to epidermal growth factor stimulus [GO:0071364];cellular response to fibroblast growth factor stimulus [GO:0044344];cellular response to flu…	extracellular matrix structural constituent [GO:0005201];extracellular matrix structural constituent conferring tensile strength [GO:0030020];identical protein binding [GO:0042802];metal ion binding [GO:0046872];platelet-derived growth factor binding [GO:0048407];protease binding [GO:0002020]	collagen type I trimer [GO:0005584];collagen-containing extracellular matrix [GO:0062023];cytoplasm [GO:0005737];endoplasmic reticulum lumen [GO:0005788];extracellular matrix [GO:0031012];extracellular region [GO:0005576];extracellular space [GO:0005615];Golgi apparatus [GO:0005794];secretory granule [GO:0030141]	blood coagulation [GO:0007596];blood vessel development [GO:0001568];bone trabecula formation [GO:0060346];cartilage development involved in endochondral bone morphogenesis [GO:0060351];cellular response to amino acid stimulus [GO:0071230];cellular response to epidermal growth factor stimulus [GO:0071364];cellular response to fibroblast growth factor stimulus [GO:0044344];cellular response to flu…
Q01105	Protein SET	6418	SET	hsa:6418	No	-	DNA replication [GO:0006260];negative regulation of histone acetylation [GO:0035067];negative regulation of neuron apoptotic process [GO:0043524];negative regulation of transcription, DNA-templated [GO:0045892];nucleosome assembly [GO:0006334];nucleosome disassembly [GO:0006337];regulation of mRNA stability [GO:0043488];viral process [GO:0016032]	chromatin binding [GO:0003682];DNA binding [GO:0003677];histone binding [GO:0042393];protein phosphatase inhibitor activity [GO:0004864];protein phosphatase regulator activity [GO:0019888]	cytoplasm [GO:0005737];cytosol [GO:0005829];endoplasmic reticulum [GO:0005783];lipid droplet [GO:0005811];nucleoplasm [GO:0005654];nucleus [GO:0005634];perinuclear region of cytoplasm [GO:0048471];protein-containing complex [GO:0032991]	DNA replication [GO:0006260];negative regulation of histone acetylation [GO:0035067];negative regulation of neuron apoptotic process [GO:0043524];negative regulation of transcription, DNA-templated [GO:0045892];nucleosome assembly [GO:0006334];nucleosome disassembly [GO:0006337];regulation of mRNA stability [GO:0043488];viral process [GO:0016032];chromatin binding [GO:0003682];DNA binding [GO:000…
A0A087WVQ6	Clathrin heavy chain	1213	CLTC	-	No	-	intracellular protein transport [GO:0006886];vesicle-mediated transport [GO:0016192]	clathrin light chain binding [GO:0032051];protein kinase binding [GO:0019901];structural molecule activity [GO:0005198]	clathrin coat of coated pit [GO:0030132];clathrin coat of trans-Golgi network vesicle [GO:0030130];clathrin complex [GO:0071439];endosome [GO:0005768];lysosome [GO:0005764];mitotic spindle [GO:0072686]	intracellular protein transport [GO:0006886];vesicle-mediated transport [GO:0016192];clathrin light chain binding [GO:0032051];protein kinase binding [GO:0019901];structural molecule activity [GO:0005198];clathrin coat of coated pit [GO:0030132];clathrin coat of trans-Golgi network vesicle [GO:0030130];clathrin complex [GO:0071439];endosome [GO:0005768];lysosome [GO:0005764];mitotic spindle [GO:0…
Q00610	Clathrin heavy chain 1	1213	CLTC	hsa:1213	No	-	amyloid-beta clearance by transcytosis [GO:0150093];antigen processing and presentation of exogenous peptide antigen via MHC class II [GO:0019886];autophagy [GO:0006914];cell division [GO:0051301];clathrin coat assembly [GO:0048268];clathrin-dependent endocytosis [GO:0072583];intracellular protein transport [GO:0006886];low-density lipoprotein particle clearance [GO:0034383];low-density lipoprote…	clathrin light chain binding [GO:0032051];disordered domain specific binding [GO:0097718];double-stranded RNA binding [GO:0003725];low-density lipoprotein particle receptor binding [GO:0050750];protein kinase binding [GO:0019901];RNA binding [GO:0003723];structural molecule activity [GO:0005198];ubiquitin-specific protease binding [GO:1990381]	clathrin coat [GO:0030118];clathrin coat of coated pit [GO:0030132];clathrin coat of trans-Golgi network vesicle [GO:0030130];clathrin complex [GO:0071439];clathrin-coated endocytic vesicle [GO:0045334];clathrin-coated endocytic vesicle membrane [GO:0030669];clathrin-coated vesicle [GO:0030136];cytosol [GO:0005829];endolysosome membrane [GO:0036020];endosome [GO:0005768];extracellular exosome [GO…	amyloid-beta clearance by transcytosis [GO:0150093];antigen processing and presentation of exogenous peptide antigen via MHC class II [GO:0019886];autophagy [GO:0006914];cell division [GO:0051301];clathrin coat assembly [GO:0048268];clathrin-dependent endocytosis [GO:0072583];intracellular protein transport [GO:0006886];low-density lipoprotein particle clearance [GO:0034383];low-density lipoprote…
P13797	Plastin-3	5358	PLS3	hsa:5358	No	-	actin filament bundle assembly [GO:0051017];actin filament network formation [GO:0051639];bone development [GO:0060348]	actin filament binding [GO:0051015];calcium ion binding [GO:0005509]	actin filament [GO:0005884];actin filament bundle [GO:0032432];cytoplasm [GO:0005737];cytosol [GO:0005829];plasma membrane [GO:0005886]	actin filament bundle assembly [GO:0051017];actin filament network formation [GO:0051639];bone development [GO:0060348];actin filament binding [GO:0051015];calcium ion binding [GO:0005509];actin filament [GO:0005884];actin filament bundle [GO:0032432];cytoplasm [GO:0005737];cytosol [GO:0005829];plasma membrane [GO:0005886]
Q86VP6	Cullin-associated NEDD8-dissociated protein 1	55832	CAND1	hsa:55832	No	-	cell differentiation [GO:0030154];cellular iron ion homeostasis [GO:0006879];negative regulation of catalytic activity [GO:0043086];neutrophil degranulation [GO:0043312];positive regulation of RNA polymerase II transcription preinitiation complex assembly [GO:0045899];post-translational protein modification [GO:0043687];protein ubiquitination [GO:0016567];SCF complex assembly [GO:0010265]	TBP-class protein binding [GO:0017025]	cullin-RING ubiquitin ligase complex [GO:0031461];cytoplasm [GO:0005737];cytosol [GO:0005829];extracellular exosome [GO:0070062];extracellular region [GO:0005576];ficolin-1-rich granule lumen [GO:1904813];Golgi apparatus [GO:0005794];membrane [GO:0016020];nucleoplasm [GO:0005654];nucleus [GO:0005634];secretory granule lumen [GO:0034774];ubiquitin ligase complex [GO:0000151]	cell differentiation [GO:0030154];cellular iron ion homeostasis [GO:0006879];negative regulation of catalytic activity [GO:0043086];neutrophil degranulation [GO:0043312];positive regulation of RNA polymerase II transcription preinitiation complex assembly [GO:0045899];post-translational protein modification [GO:0043687];protein ubiquitination [GO:0016567];SCF complex assembly [GO:0010265];TBP-cla…
P17931	Galectin-3	3958	LGALS3	hsa:3958	No	-	antimicrobial humoral immune response mediated by antimicrobial peptide [GO:0061844];eosinophil chemotaxis [GO:0048245];epithelial cell differentiation [GO:0030855];innate immune response [GO:0045087];killing of cells of other organism [GO:0031640];macrophage chemotaxis [GO:0048246];monocyte chemotaxis [GO:0002548];mononuclear cell migration [GO:0071674];mRNA processing [GO:0006397];negative regu…	carbohydrate binding [GO:0030246];chemoattractant activity [GO:0042056];IgE binding [GO:0019863];laminin binding [GO:0043236];oligosaccharide binding [GO:0070492];protein phosphatase binding [GO:0019903];protein phosphatase inhibitor activity [GO:0004864];RNA binding [GO:0003723]	cell surface [GO:0009986];collagen-containing extracellular matrix [GO:0062023];cytoplasm [GO:0005737];extracellular exosome [GO:0070062];extracellular region [GO:0005576];extracellular space [GO:0005615];ficolin-1-rich granule membrane [GO:0101003];immunological synapse [GO:0001772];membrane [GO:0016020];mitochondrial inner membrane [GO:0005743];nucleus [GO:0005634];other organism cell [GO:00442…	antimicrobial humoral immune response mediated by antimicrobial peptide [GO:0061844];eosinophil chemotaxis [GO:0048245];epithelial cell differentiation [GO:0030855];innate immune response [GO:0045087];killing of cells of other organism [GO:0031640];macrophage chemotaxis [GO:0048246];monocyte chemotaxis [GO:0002548];mononuclear cell migration [GO:0071674];mRNA processing [GO:0006397];negative regu…
P15311	Ezrin	7430	EZR	hsa:7430	No	-	actin cytoskeleton reorganization [GO:0031532];actin filament bundle assembly [GO:0051017];astral microtubule organization [GO:0030953];axon guidance [GO:0007411];cellular protein-containing complex localization [GO:0034629];cellular response to cAMP [GO:0071320];cortical microtubule organization [GO:0043622];establishment of centrosome localization [GO:0051660];establishment of endothelial barri…	actin binding [GO:0003779];actin filament binding [GO:0051015];ATPase binding [GO:0051117];cadherin binding [GO:0045296];cell adhesion molecule binding [GO:0050839];disordered domain specific binding [GO:0097718];identical protein binding [GO:0042802];microtubule binding [GO:0008017];protein C-terminus binding [GO:0008022];protein domain specific binding [GO:0019904];protein kinase A binding [GO:…	actin cytoskeleton [GO:0015629];actin filament [GO:0005884];apical part of cell [GO:0045177];apical plasma membrane [GO:0016324];astrocyte projection [GO:0097449];basolateral plasma membrane [GO:0016323];brush border [GO:0005903];cell body [GO:0044297];cell periphery [GO:0071944];cell projection [GO:0042995];cell tip [GO:0051286];ciliary basal body [GO:0036064];cortical cytoskeleton [GO:0030863];…	actin cytoskeleton reorganization [GO:0031532];actin filament bundle assembly [GO:0051017];astral microtubule organization [GO:0030953];axon guidance [GO:0007411];cellular protein-containing complex localization [GO:0034629];cellular response to cAMP [GO:0071320];cortical microtubule organization [GO:0043622];establishment of centrosome localization [GO:0051660];establishment of endothelial barri…
Q9Y4K0	Lysyl oxidase homolog 2	4017	LOXL2	hsa:4017	No	-	aging [GO:0007568];cell adhesion [GO:0007155];cellular protein modification process [GO:0006464];collagen fibril organization [GO:0030199];endothelial cell migration [GO:0043542];endothelial cell proliferation [GO:0001935];epithelial to mesenchymal transition [GO:0001837];heterochromatin organization [GO:0070828];negative regulation of stem cell population maintenance [GO:1902455];negative regula…	calcium ion binding [GO:0005509];copper ion binding [GO:0005507];electron transfer activity [GO:0009055];oligosaccharide binding [GO:0070492];protein-lysine 6-oxidase activity [GO:0004720];scavenger receptor activity [GO:0005044]	basement membrane [GO:0005604];chromatin [GO:0000785];collagen-containing extracellular matrix [GO:0062023];endoplasmic reticulum [GO:0005783];extracellular space [GO:0005615];membrane [GO:0016020];nucleoplasm [GO:0005654];nucleus [GO:0005634]	aging [GO:0007568];cell adhesion [GO:0007155];cellular protein modification process [GO:0006464];collagen fibril organization [GO:0030199];endothelial cell migration [GO:0043542];endothelial cell proliferation [GO:0001935];epithelial to mesenchymal transition [GO:0001837];heterochromatin organization [GO:0070828];negative regulation of stem cell population maintenance [GO:1902455];negative regula…
P31949	Protein S100-A11	6282	S100A11	hsa:6282	No	-	negative regulation of cell population proliferation [GO:0008285];negative regulation of DNA replication [GO:0008156];neutrophil degranulation [GO:0043312];positive regulation of smooth muscle cell migration [GO:0014911];signal transduction [GO:0007165]	cadherin binding involved in cell-cell adhesion [GO:0098641];calcium ion binding [GO:0005509];calcium-dependent protein binding [GO:0048306];protein homodimerization activity [GO:0042803];S100 protein binding [GO:0044548]	adherens junction [GO:0005912];cytoplasm [GO:0005737];extracellular exosome [GO:0070062];extracellular region [GO:0005576];extracellular space [GO:0005615];nucleus [GO:0005634];ruffle [GO:0001726];secretory granule lumen [GO:0034774]	negative regulation of cell population proliferation [GO:0008285];negative regulation of DNA replication [GO:0008156];neutrophil degranulation [GO:0043312];positive regulation of smooth muscle cell migration [GO:0014911];signal transduction [GO:0007165];cadherin binding involved in cell-cell adhesion [GO:0098641];calcium ion binding [GO:0005509];calcium-dependent protein binding [GO:0048306];prot…
P52823	Stanniocalcin-1	6781	STC1	hsa:6781	No	-	bone development [GO:0060348];cellular calcium ion homeostasis [GO:0006874];cellular response to cAMP [GO:0071320];cellular response to glucocorticoid stimulus [GO:0071385];cellular response to hypoxia [GO:0071456];chondrocyte proliferation [GO:0035988];decidualization [GO:0046697];embryo implantation [GO:0007566];endothelial cell morphogenesis [GO:0001886];growth plate cartilage axis specificati…	hormone activity [GO:0005179];identical protein binding [GO:0042802]	apical plasma membrane [GO:0016324];cytoplasm [GO:0005737];extracellular space [GO:0005615];nucleus [GO:0005634]	bone development [GO:0060348];cellular calcium ion homeostasis [GO:0006874];cellular response to cAMP [GO:0071320];cellular response to glucocorticoid stimulus [GO:0071385];cellular response to hypoxia [GO:0071456];chondrocyte proliferation [GO:0035988];decidualization [GO:0046697];embryo implantation [GO:0007566];endothelial cell morphogenesis [GO:0001886];growth plate cartilage axis specificati…
O75083	WD repeat-containing protein 1	9948	WDR1	hsa:9948	No	-	actin filament depolymerization [GO:0030042];actin filament fragmentation [GO:0030043];apical junction assembly [GO:0043297];cortical cytoskeleton organization [GO:0030865];establishment of planar polarity of follicular epithelium [GO:0042247];locomotion [GO:0040011];maintenance of epithelial cell apical/basal polarity [GO:0045199];neutrophil mediated immunity [GO:0002446];neutrophil migration [G…	actin filament binding [GO:0051015]	actin filament [GO:0005884];cell junction [GO:0030054];cell projection [GO:0042995];cell-cell junction [GO:0005911];cortical actin cytoskeleton [GO:0030864];cytosol [GO:0005829];extracellular exosome [GO:0070062];extracellular region [GO:0005576];plasma membrane [GO:0005886];podosome [GO:0002102]	actin filament depolymerization [GO:0030042];actin filament fragmentation [GO:0030043];apical junction assembly [GO:0043297];cortical cytoskeleton organization [GO:0030865];establishment of planar polarity of follicular epithelium [GO:0042247];locomotion [GO:0040011];maintenance of epithelial cell apical/basal polarity [GO:0045199];neutrophil mediated immunity [GO:0002446];neutrophil migration [G…
P31948	Stress-induced-phosphoprotein 1	10963	STIP1	hsa:10963	No	-	cellular response to interleukin-7 [GO:0098761]	chaperone binding [GO:0051087];Hsp70 protein binding [GO:0030544];Hsp90 protein binding [GO:0051879];protein C-terminus binding [GO:0008022];RNA binding [GO:0003723]	chaperone complex [GO:0101031];cytosol [GO:0005829];Golgi apparatus [GO:0005794];nucleus [GO:0005634];protein-containing complex [GO:0032991]	cellular response to interleukin-7 [GO:0098761];chaperone binding [GO:0051087];Hsp70 protein binding [GO:0030544];Hsp90 protein binding [GO:0051879];protein C-terminus binding [GO:0008022];RNA binding [GO:0003723];chaperone complex [GO:0101031];cytosol [GO:0005829];Golgi apparatus [GO:0005794];nucleus [GO:0005634];protein-containing complex [GO:0032991]
P40121	Macrophage-capping protein	822	CAPG	hsa:822	No	-	actin filament severing [GO:0051014];actin polymerization or depolymerization [GO:0008154];barbed-end actin filament capping [GO:0051016];cell projection assembly [GO:0030031];central nervous system development [GO:0007417];protein-containing complex assembly [GO:0065003]	actin filament binding [GO:0051015];cadherin binding [GO:0045296];phosphatidylinositol-4,5-bisphosphate binding [GO:0005546];protein domain specific binding [GO:0019904];protein-containing complex binding [GO:0044877]	actin cytoskeleton [GO:0015629];centriole [GO:0005814];cytoplasm [GO:0005737];extracellular exosome [GO:0070062];extracellular space [GO:0005615];F-actin capping protein complex [GO:0008290];Flemming body [GO:0090543];lamellipodium [GO:0030027];melanosome [GO:0042470];mitotic spindle [GO:0072686];nucleolus [GO:0005730];nucleoplasm [GO:0005654];nucleus [GO:0005634];ruffle [GO:0001726]	actin filament severing [GO:0051014];actin polymerization or depolymerization [GO:0008154];barbed-end actin filament capping [GO:0051016];cell projection assembly [GO:0030031];central nervous system development [GO:0007417];protein-containing complex assembly [GO:0065003];actin filament binding [GO:0051015];cadherin binding [GO:0045296];phosphatidylinositol-4,5-bisphosphate binding [GO:0005546];p…
O43852	Calumenin	813	CALU	hsa:813	No	-	cellular protein metabolic process [GO:0044267];post-translational protein modification [GO:0043687]	calcium ion binding [GO:0005509]	endoplasmic reticulum [GO:0005783];endoplasmic reticulum lumen [GO:0005788];endoplasmic reticulum membrane [GO:0005789];extracellular region [GO:0005576];Golgi apparatus [GO:0005794];melanosome [GO:0042470];membrane [GO:0016020];sarcoplasmic reticulum lumen [GO:0033018]	cellular protein metabolic process [GO:0044267];post-translational protein modification [GO:0043687];calcium ion binding [GO:0005509];endoplasmic reticulum [GO:0005783];endoplasmic reticulum lumen [GO:0005788];endoplasmic reticulum membrane [GO:0005789];extracellular region [GO:0005576];Golgi apparatus [GO:0005794];melanosome [GO:0042470];membrane [GO:0016020];sarcoplasmic reticulum lumen [GO:003…
P36871	Phosphoglucomutase-1	5236	PGM1	hsa:5236	No	-	carbohydrate metabolic process [GO:0005975];galactose catabolic process [GO:0019388];gluconeogenesis [GO:0006094];glucose metabolic process [GO:0006006];glycogen biosynthetic process [GO:0005978];glycogen catabolic process [GO:0005980];glycolytic process [GO:0006096];neutrophil degranulation [GO:0043312]	magnesium ion binding [GO:0000287];phosphoglucomutase activity [GO:0004614]	cytoplasm [GO:0005737];cytosol [GO:0005829];extracellular exosome [GO:0070062];extracellular region [GO:0005576];ficolin-1-rich granule lumen [GO:1904813];tertiary granule lumen [GO:1904724]	carbohydrate metabolic process [GO:0005975];galactose catabolic process [GO:0019388];gluconeogenesis [GO:0006094];glucose metabolic process [GO:0006006];glycogen biosynthetic process [GO:0005978];glycogen catabolic process [GO:0005980];glycolytic process [GO:0006096];neutrophil degranulation [GO:0043312];magnesium ion binding [GO:0000287];phosphoglucomutase activity [GO:0004614];cytoplasm [GO:000…
P26641	Elongation factor 1-gamma	1937	EEF1G	hsa:1937	No	-	response to virus [GO:0009615];translational elongation [GO:0006414]	cadherin binding [GO:0045296];translation elongation factor activity [GO:0003746]	cytoplasm [GO:0005737];cytosol [GO:0005829];extracellular exosome [GO:0070062];membrane [GO:0016020];nucleus [GO:0005634]	response to virus [GO:0009615];translational elongation [GO:0006414];cadherin binding [GO:0045296];translation elongation factor activity [GO:0003746];cytoplasm [GO:0005737];cytosol [GO:0005829];extracellular exosome [GO:0070062];membrane [GO:0016020];nucleus [GO:0005634]
P22314	Ubiquitin-like modifier-activating enzyme 1	7317	UBA1	hsa:7317	No	Protein modification; protein ubiquitination	cellular response to DNA damage stimulus [GO:0006974];protein modification by small protein conjugation [GO:0032446];protein ubiquitination [GO:0016567];ubiquitin-dependent protein catabolic process [GO:0006511]	ATP binding [GO:0005524];RNA binding [GO:0003723];ubiquitin activating enzyme activity [GO:0004839]	cytoplasm [GO:0005737];cytosol [GO:0005829];extracellular exosome [GO:0070062];mitochondrion [GO:0005739];nucleoplasm [GO:0005654];nucleus [GO:0005634]	cellular response to DNA damage stimulus [GO:0006974];protein modification by small protein conjugation [GO:0032446];protein ubiquitination [GO:0016567];ubiquitin-dependent protein catabolic process [GO:0006511];ATP binding [GO:0005524];RNA binding [GO:0003723];ubiquitin activating enzyme activity [GO:0004839];cytoplasm [GO:0005737];cytosol [GO:0005829];extracellular exosome [GO:0070062];mitochon…
P37802	Transgelin-2	8407	TAGLN2	hsa:8407	No	-	epithelial cell differentiation [GO:0030855];platelet degranulation [GO:0002576]	cadherin binding [GO:0045296]	cytosol [GO:0005829];extracellular exosome [GO:0070062];extracellular region [GO:0005576];vesicle [GO:0031982]	epithelial cell differentiation [GO:0030855];platelet degranulation [GO:0002576];cadherin binding [GO:0045296];cytosol [GO:0005829];extracellular exosome [GO:0070062];extracellular region [GO:0005576];vesicle [GO:0031982]
Q99497	Parkinson disease protein 7	11315	PARK7	hsa:11315	No	-	activation of protein kinase B activity [GO:0032148];adult locomotory behavior [GO:0008344];autophagy [GO:0006914];cellular detoxification of aldehyde [GO:0110095];cellular detoxification of methylglyoxal [GO:0140041];cellular response to glyoxal [GO:0036471];cellular response to hydrogen peroxide [GO:0070301];cellular response to oxidative stress [GO:0034599];detoxification of copper ion [GO:001…	androgen receptor binding [GO:0050681];cadherin binding [GO:0045296];copper ion binding [GO:0005507];cupric ion binding [GO:1903135];cuprous ion binding [GO:1903136];cytokine binding [GO:0019955];enzyme binding [GO:0019899];glyoxalase (glycolic acid-forming) activity [GO:1990422];identical protein binding [GO:0042802];kinase binding [GO:0019900];L-dopa decarboxylase activator activity [GO:0036478…	adherens junction [GO:0005912];axon [GO:0030424];cell body [GO:0044297];chromatin [GO:0000785];cytoplasm [GO:0005737];cytosol [GO:0005829];endoplasmic reticulum [GO:0005783];extracellular exosome [GO:0070062];membrane raft [GO:0045121];mitochondrial intermembrane space [GO:0005758];mitochondrial matrix [GO:0005759];mitochondrion [GO:0005739];nucleoplasm [GO:0005654];nucleus [GO:0005634];perinucle…	activation of protein kinase B activity [GO:0032148];adult locomotory behavior [GO:0008344];autophagy [GO:0006914];cellular detoxification of aldehyde [GO:0110095];cellular detoxification of methylglyoxal [GO:0140041];cellular response to glyoxal [GO:0036471];cellular response to hydrogen peroxide [GO:0070301];cellular response to oxidative stress [GO:0034599];detoxification of copper ion [GO:001…
Q14315	Filamin-C	2318	FLNC	hsa:2318	No	-	cell junction assembly [GO:0034329];muscle fiber development [GO:0048747]	actin binding [GO:0003779];ankyrin binding [GO:0030506];cytoskeletal protein binding [GO:0008092];identical protein binding [GO:0042802]	costamere [GO:0043034];cytoplasm [GO:0005737];cytoskeleton [GO:0005856];cytosol [GO:0005829];focal adhesion [GO:0005925];plasma membrane [GO:0005886];sarcolemma [GO:0042383];sarcoplasm [GO:0016528];Z disc [GO:0030018]	cell junction assembly [GO:0034329];muscle fiber development [GO:0048747];actin binding [GO:0003779];ankyrin binding [GO:0030506];cytoskeletal protein binding [GO:0008092];identical protein binding [GO:0042802];costamere [GO:0043034];cytoplasm [GO:0005737];cytoskeleton [GO:0005856];cytosol [GO:0005829];focal adhesion [GO:0005925];plasma membrane [GO:0005886];sarcolemma [GO:0042383];sarcoplasm [GO…
P17096	High mobility group protein HMG-I/HMG-Y	3159	HMGA1	hsa:3159	No	-	base-excision repair [GO:0006284];DNA unwinding involved in DNA replication [GO:0006268];establishment of integrated proviral latency [GO:0075713];negative regulation of cell population proliferation [GO:0008285];negative regulation of chromatin silencing [GO:0031936];negative regulation of transcription, DNA-templated [GO:0045892];nuclear transport [GO:0051169];nucleosome disassembly [GO:0006337…	5'-deoxyribose-5-phosphate lyase activity [GO:0051575];chromatin binding [GO:0003682];cis-regulatory region sequence-specific DNA binding [GO:0000987];DNA binding [GO:0003677];DNA-(apurinic or apyrimidinic site) endonuclease activity [GO:0003906];enzyme binding [GO:0019899];minor groove of adenine-thymine-rich DNA binding [GO:0003680];nuclear receptor transcription coactivator activity [GO:003037…	cytosol [GO:0005829];focal adhesion [GO:0005925];nucleoplasm [GO:0005654];nucleus [GO:0005634];RNA polymerase II transcription regulator complex [GO:0090575];senescence-associated heterochromatin focus [GO:0035985];transcription regulator complex [GO:0005667]	base-excision repair [GO:0006284];DNA unwinding involved in DNA replication [GO:0006268];establishment of integrated proviral latency [GO:0075713];negative regulation of cell population proliferation [GO:0008285];negative regulation of chromatin silencing [GO:0031936];negative regulation of transcription, DNA-templated [GO:0045892];nuclear transport [GO:0051169];nucleosome disassembly [GO:0006337…
P00491	Purine nucleoside phosphorylase	4860	PNP	hsa:4860	No	Purine metabolism; purine nucleoside salvage	immune response [GO:0006955];inosine catabolic process [GO:0006148];interleukin-2 production [GO:0032623];neutrophil degranulation [GO:0043312];nicotinamide riboside catabolic process [GO:0006738];nucleobase-containing compound metabolic process [GO:0006139];nucleotide biosynthetic process [GO:0009165];positive regulation of alpha-beta T cell differentiation [GO:0046638];positive regulation of T …	identical protein binding [GO:0042802];nucleoside binding [GO:0001882];phosphate ion binding [GO:0042301];purine nucleobase binding [GO:0002060];purine-nucleoside phosphorylase activity [GO:0004731]	cytoplasm [GO:0005737];cytoskeleton [GO:0005856];cytosol [GO:0005829];extracellular exosome [GO:0070062];extracellular region [GO:0005576];ficolin-1-rich granule lumen [GO:1904813];nucleus [GO:0005634];secretory granule lumen [GO:0034774]	immune response [GO:0006955];inosine catabolic process [GO:0006148];interleukin-2 production [GO:0032623];neutrophil degranulation [GO:0043312];nicotinamide riboside catabolic process [GO:0006738];nucleobase-containing compound metabolic process [GO:0006139];nucleotide biosynthetic process [GO:0009165];positive regulation of alpha-beta T cell differentiation [GO:0046638];positive regulation of T …
P07737	Profilin-1	5216	PFN1	hsa:5216	No	-	actin cytoskeleton organization [GO:0030036];cellular response to growth factor stimulus [GO:0071363];modification of postsynaptic actin cytoskeleton [GO:0098885];negative regulation of actin filament bundle assembly [GO:0032232];negative regulation of actin filament polymerization [GO:0030837];negative regulation of stress fiber assembly [GO:0051497];neural tube closure [GO:0001843];positive reg…	actin binding [GO:0003779];actin monomer binding [GO:0003785];adenyl-nucleotide exchange factor activity [GO:0000774];cadherin binding [GO:0045296];phosphatidylinositol-4,5-bisphosphate binding [GO:0005546];phosphotyrosine residue binding [GO:0001784];proline-rich region binding [GO:0070064];Rho GTPase binding [GO:0017048];RNA binding [GO:0003723];signaling receptor binding [GO:0005102]	blood microparticle [GO:0072562];cell cortex [GO:0005938];cytoplasm [GO:0005737];cytoskeleton [GO:0005856];cytosol [GO:0005829];extracellular exosome [GO:0070062];focal adhesion [GO:0005925];glutamatergic synapse [GO:0098978];membrane [GO:0016020];neuron projection [GO:0043005];nucleus [GO:0005634]	actin cytoskeleton organization [GO:0030036];cellular response to growth factor stimulus [GO:0071363];modification of postsynaptic actin cytoskeleton [GO:0098885];negative regulation of actin filament bundle assembly [GO:0032232];negative regulation of actin filament polymerization [GO:0030837];negative regulation of stress fiber assembly [GO:0051497];neural tube closure [GO:0001843];positive reg…
G3V295	Proteasome subunit alpha type	-	PSMA6	-	No	-	ubiquitin-dependent protein catabolic process [GO:0006511]	threonine-type endopeptidase activity [GO:0004298]	cytoplasm [GO:0005737];nucleus [GO:0005634];proteasome core complex, alpha-subunit complex [GO:0019773]	ubiquitin-dependent protein catabolic process [GO:0006511];threonine-type endopeptidase activity [GO:0004298];cytoplasm [GO:0005737];nucleus [GO:0005634];proteasome core complex, alpha-subunit complex [GO:0019773]
P25786	Proteasome subunit alpha type-1	5682	PSMA1	hsa:5682	No	-	anaphase-promoting complex-dependent catabolic process [GO:0031145];antigen processing and presentation of exogenous peptide antigen via MHC class I, TAP-dependent [GO:0002479];Fc-epsilon receptor signaling pathway [GO:0038095];interleukin-1-mediated signaling pathway [GO:0070498];MAPK cascade [GO:0000165];negative regulation of canonical Wnt signaling pathway [GO:0090090];negative regulation of …	endopeptidase activity [GO:0004175];lipopolysaccharide binding [GO:0001530];RNA binding [GO:0003723]	centrosome [GO:0005813];cytoplasm [GO:0005737];cytosol [GO:0005829];extracellular exosome [GO:0070062];nucleoplasm [GO:0005654];nucleus [GO:0005634];polysome [GO:0005844];proteasome complex [GO:0000502];proteasome core complex [GO:0005839];proteasome core complex, alpha-subunit complex [GO:0019773]	anaphase-promoting complex-dependent catabolic process [GO:0031145];antigen processing and presentation of exogenous peptide antigen via MHC class I, TAP-dependent [GO:0002479];Fc-epsilon receptor signaling pathway [GO:0038095];interleukin-1-mediated signaling pathway [GO:0070498];MAPK cascade [GO:0000165];negative regulation of canonical Wnt signaling pathway [GO:0090090];negative regulation of …
A0A1B0GVI9	ATPase H(+)-transporting lysosomal accessory protein 2	-	ATP6AP2	-	No	-	-	signaling receptor activity [GO:0038023]	autophagosome membrane [GO:0000421];axon [GO:0030424];dendritic spine membrane [GO:0032591];endoplasmic reticulum membrane [GO:0005789];integral component of membrane [GO:0016021]	signaling receptor activity [GO:0038023];autophagosome membrane [GO:0000421];axon [GO:0030424];dendritic spine membrane [GO:0032591];endoplasmic reticulum membrane [GO:0005789];integral component of membrane [GO:0016021]
P61978	Heterogeneous nuclear ribonucleoprotein K	3190	HNRNPK	hsa:3190	No	-	mRNA splicing, via spliceosome [GO:0000398];negative regulation of apoptotic process [GO:0043066];negative regulation of mRNA splicing, via spliceosome [GO:0048025];positive regulation of low-density lipoprotein particle receptor biosynthetic process [GO:0045716];positive regulation of receptor-mediated endocytosis [GO:0048260];positive regulation of transcription by RNA polymerase II [GO:0045944…	cadherin binding [GO:0045296];DNA binding [GO:0003677];identical protein binding [GO:0042802];mRNA binding [GO:0003729];protein domain specific binding [GO:0019904];RNA binding [GO:0003723]	catalytic step 2 spliceosome [GO:0071013];cell projection [GO:0042995];cytoplasm [GO:0005737];cytoplasmic stress granule [GO:0010494];extracellular exosome [GO:0070062];focal adhesion [GO:0005925];membrane [GO:0016020];nuclear chromatin [GO:0000790];nucleoplasm [GO:0005654];nucleus [GO:0005634];podosome [GO:0002102]	mRNA splicing, via spliceosome [GO:0000398];negative regulation of apoptotic process [GO:0043066];negative regulation of mRNA splicing, via spliceosome [GO:0048025];positive regulation of low-density lipoprotein particle receptor biosynthetic process [GO:0045716];positive regulation of receptor-mediated endocytosis [GO:0048260];positive regulation of transcription by RNA polymerase II [GO:0045944…
B8ZZQ6	Prothymosin alpha	-	PTMA	-	Yes	-	-	-	cytosol [GO:0005829];nucleoplasm [GO:0005654]	cytosol [GO:0005829];nucleoplasm [GO:0005654]
K7EN15	Soluble calcium-activated nucleotidase 1	-	CANT1	-	No	-	-	calcium ion binding [GO:0005509];nucleoside-diphosphatase activity [GO:0017110]	-	calcium ion binding [GO:0005509];nucleoside-diphosphatase activity [GO:0017110]
P60900	Proteasome subunit alpha type-6	5687	PSMA6	hsa:5687	No	-	anaphase-promoting complex-dependent catabolic process [GO:0031145];antigen processing and presentation of exogenous peptide antigen via MHC class I, TAP-dependent [GO:0002479];Fc-epsilon receptor signaling pathway [GO:0038095];interleukin-1-mediated signaling pathway [GO:0070498];MAPK cascade [GO:0000165];negative regulation of canonical Wnt signaling pathway [GO:0090090];negative regulation of …	endopeptidase activity [GO:0004175];NF-kappaB binding [GO:0051059];purine ribonucleoside triphosphate binding [GO:0035639];RNA binding [GO:0003723]	cytoplasm [GO:0005737];cytosol [GO:0005829];extracellular exosome [GO:0070062];myofibril [GO:0030016];nuclear matrix [GO:0016363];nucleoplasm [GO:0005654];nucleus [GO:0005634];P-body [GO:0000932];polysome [GO:0005844];proteasome complex [GO:0000502];proteasome core complex [GO:0005839];proteasome core complex, alpha-subunit complex [GO:0019773];sarcomere [GO:0030017]	anaphase-promoting complex-dependent catabolic process [GO:0031145];antigen processing and presentation of exogenous peptide antigen via MHC class I, TAP-dependent [GO:0002479];Fc-epsilon receptor signaling pathway [GO:0038095];interleukin-1-mediated signaling pathway [GO:0070498];MAPK cascade [GO:0000165];negative regulation of canonical Wnt signaling pathway [GO:0090090];negative regulation of …
P31150	Rab GDP dissociation inhibitor alpha	2664	GDI1	hsa:2664	No	-	negative regulation of axonogenesis [GO:0050771];negative regulation of protein targeting to membrane [GO:0090315];positive regulation of axon extension [GO:0045773];protein transport [GO:0015031];Rab protein signal transduction [GO:0032482];regulation of small GTPase mediated signal transduction [GO:0051056];response to calcium ion [GO:0051592];signal transduction [GO:0007165];vesicle-mediated t…	GDP-dissociation inhibitor activity [GO:0005092];GTPase activator activity [GO:0005096];Rab GDP-dissociation inhibitor activity [GO:0005093];Rab GTPase binding [GO:0017137]	axon [GO:0030424];cytoplasm [GO:0005737];cytosol [GO:0005829];Golgi apparatus [GO:0005794];midbody [GO:0030496];myelin sheath [GO:0043209];neuronal cell body [GO:0043025];protein-containing complex [GO:0032991]	negative regulation of axonogenesis [GO:0050771];negative regulation of protein targeting to membrane [GO:0090315];positive regulation of axon extension [GO:0045773];protein transport [GO:0015031];Rab protein signal transduction [GO:0032482];regulation of small GTPase mediated signal transduction [GO:0051056];response to calcium ion [GO:0051592];signal transduction [GO:0007165];vesicle-mediated t…
Q92820	Gamma-glutamyl hydrolase	8836	GGH	hsa:8836	No	-	neutrophil degranulation [GO:0043312];response to drug [GO:0042493];response to ethanol [GO:0045471];response to insulin [GO:0032868];response to zinc ion [GO:0010043];tetrahydrofolylpolyglutamate metabolic process [GO:0046900]	exopeptidase activity [GO:0008238];gamma-glutamyl-peptidase activity [GO:0034722];omega peptidase activity [GO:0008242]	azurophil granule lumen [GO:0035578];cytosol [GO:0005829];extracellular exosome [GO:0070062];extracellular region [GO:0005576];extracellular space [GO:0005615];melanosome [GO:0042470];nucleus [GO:0005634];specific granule lumen [GO:0035580];tertiary granule lumen [GO:1904724];vacuole [GO:0005773]	neutrophil degranulation [GO:0043312];response to drug [GO:0042493];response to ethanol [GO:0045471];response to insulin [GO:0032868];response to zinc ion [GO:0010043];tetrahydrofolylpolyglutamate metabolic process [GO:0046900];exopeptidase activity [GO:0008238];gamma-glutamyl-peptidase activity [GO:0034722];omega peptidase activity [GO:0008242];azurophil granule lumen [GO:0035578];cytosol [GO:00…
P55058	Phospholipid transfer protein	5360	PLTP	hsa:5360	Yes	-	ceramide transport [GO:0035627];flagellated sperm motility [GO:0030317];glycolipid transport [GO:0046836];high-density lipoprotein particle remodeling [GO:0034375];lipid metabolic process [GO:0006629];lipid transport [GO:0006869];phospholipid transport [GO:0015914];positive regulation of cholesterol efflux [GO:0010875];vitamin E biosynthetic process [GO:0010189]	ceramide binding [GO:0097001];ceramide transfer activity [GO:0120017];cerebroside transfer activity [GO:0140340];cholesterol transfer activity [GO:0120020];diacylglyceride transfer activity [GO:0140337];diacylglycerol binding [GO:0019992];high-density lipoprotein particle binding [GO:0008035];low-density lipoprotein particle binding [GO:0030169];phosphatidic acid binding [GO:0070300];phosphatidic…	extracellular region [GO:0005576];extracellular space [GO:0005615];high-density lipoprotein particle [GO:0034364];nucleus [GO:0005634]	ceramide transport [GO:0035627];flagellated sperm motility [GO:0030317];glycolipid transport [GO:0046836];high-density lipoprotein particle remodeling [GO:0034375];lipid metabolic process [GO:0006629];lipid transport [GO:0006869];phospholipid transport [GO:0015914];positive regulation of cholesterol efflux [GO:0010875];vitamin E biosynthetic process [GO:0010189];ceramide binding [GO:0097001];cera…
A0A0G2JNZ5	Glucosylceramidase	-	GBA	-	No	Sphingolipid metabolism;Steroid metabolism; cholesterol metabolism	cholesterol metabolic process [GO:0008203];sphingolipid metabolic process [GO:0006665]	glucosylceramidase activity [GO:0004348];transferase activity, transferring glycosyl groups [GO:0016757]	lysosomal membrane [GO:0005765]	cholesterol metabolic process [GO:0008203];sphingolipid metabolic process [GO:0006665];glucosylceramidase activity [GO:0004348];transferase activity, transferring glycosyl groups [GO:0016757];lysosomal membrane [GO:0005765]
P40925	Malate dehydrogenase, cytoplasmic	4190	MDH1	hsa:4190	No	-	gluconeogenesis [GO:0006094];malate metabolic process [GO:0006108];NADH metabolic process [GO:0006734];oxaloacetate metabolic process [GO:0006107];tricarboxylic acid cycle [GO:0006099]	diiodophenylpyruvate reductase activity [GO:0047860];L-malate dehydrogenase activity [GO:0030060];malic enzyme activity [GO:0004470]	cytosol [GO:0005829];extracellular exosome [GO:0070062];extracellular space [GO:0005615]	gluconeogenesis [GO:0006094];malate metabolic process [GO:0006108];NADH metabolic process [GO:0006734];oxaloacetate metabolic process [GO:0006107];tricarboxylic acid cycle [GO:0006099];diiodophenylpyruvate reductase activity [GO:0047860];L-malate dehydrogenase activity [GO:0030060];malic enzyme activity [GO:0004470];cytosol [GO:0005829];extracellular exosome [GO:0070062];extracellular space [GO:0…
P13693	Translationally-controlled tumor protein	7178	TPT1	hsa:7178	No	-	calcium ion transport [GO:0006816];cellular calcium ion homeostasis [GO:0006874];negative regulation of apoptotic process [GO:0043066];negative regulation of intrinsic apoptotic signaling pathway in response to DNA damage [GO:1902230];regulation of apoptotic process [GO:0042981];response to virus [GO:0009615]	calcium ion binding [GO:0005509];RNA binding [GO:0003723]	cytoplasm [GO:0005737];cytoplasmic microtubule [GO:0005881];cytosol [GO:0005829];extracellular exosome [GO:0070062];extracellular space [GO:0005615];multivesicular body [GO:0005771];nucleus [GO:0005634];spindle pole [GO:0000922]	calcium ion transport [GO:0006816];cellular calcium ion homeostasis [GO:0006874];negative regulation of apoptotic process [GO:0043066];negative regulation of intrinsic apoptotic signaling pathway in response to DNA damage [GO:1902230];regulation of apoptotic process [GO:0042981];response to virus [GO:0009615];calcium ion binding [GO:0005509];RNA binding [GO:0003723];cytoplasm [GO:0005737];cytopla…
P09429	High mobility group protein B1	3146	HMGB1	hsa:3146	Yes	-	activation of innate immune response [GO:0002218];apoptotic cell clearance [GO:0043277];apoptotic DNA fragmentation [GO:0006309];autophagy [GO:0006914];base-excision repair [GO:0006284];cell chemotaxis [GO:0060326];cellular response to interleukin-7 [GO:0098761];cellular response to lipopolysaccharide [GO:0071222];chromatin assembly [GO:0031497];chromatin remodeling [GO:0006338];chromatin silenci…	bubble DNA binding [GO:0000405];C-X-C chemokine binding [GO:0019958];calcium-dependent protein kinase regulator activity [GO:0010858];chemoattractant activity [GO:0042056];chromatin binding [GO:0003682];cytokine activity [GO:0005125];damaged DNA binding [GO:0003684];DNA binding, bending [GO:0008301];DNA polymerase binding [GO:0070182];double-stranded DNA binding [GO:0003690];double-stranded RNA b…	alphav-beta3 integrin-HMGB1 complex [GO:0035868];cell surface [GO:0009986];condensed chromosome [GO:0000793];cytoplasm [GO:0005737];early endosome [GO:0005769];endoplasmic reticulum-Golgi intermediate compartment [GO:0005793];extracellular region [GO:0005576];extracellular space [GO:0005615];ficolin-1-rich granule lumen [GO:1904813];neuron projection [GO:0043005];nuclear chromatin [GO:0000790];nu…	activation of innate immune response [GO:0002218];apoptotic cell clearance [GO:0043277];apoptotic DNA fragmentation [GO:0006309];autophagy [GO:0006914];base-excision repair [GO:0006284];cell chemotaxis [GO:0060326];cellular response to interleukin-7 [GO:0098761];cellular response to lipopolysaccharide [GO:0071222];chromatin assembly [GO:0031497];chromatin remodeling [GO:0006338];chromatin silenci…
F8W1R7	Myosin light polypeptide 6	-	MYL6	-	No	-	-	calcium ion binding [GO:0005509]	-	calcium ion binding [GO:0005509]
O95633	Follistatin-related protein 3	10272	FSTL3	hsa:10272	No	-	adrenal gland development [GO:0030325];cell differentiation [GO:0030154];cellular protein metabolic process [GO:0044267];cellular response to metal ion [GO:0071248];hematopoietic progenitor cell differentiation [GO:0002244];kidney development [GO:0001822];lung development [GO:0030324];male gonad development [GO:0008584];multicellular organism development [GO:0007275];negative regulation of activi…	activin binding [GO:0048185];fibronectin binding [GO:0001968]	endoplasmic reticulum lumen [GO:0005788];extracellular region [GO:0005576];extracellular space [GO:0005615];Golgi apparatus [GO:0005794];neuron projection terminus [GO:0044306];nucleoplasm [GO:0005654];nucleus [GO:0005634];secretory granule [GO:0030141]	adrenal gland development [GO:0030325];cell differentiation [GO:0030154];cellular protein metabolic process [GO:0044267];cellular response to metal ion [GO:0071248];hematopoietic progenitor cell differentiation [GO:0002244];kidney development [GO:0001822];lung development [GO:0030324];male gonad development [GO:0008584];multicellular organism development [GO:0007275];negative regulation of activi…
A0A0A0MS51	Actin-depolymerizing factor	2934	GSN	-	No	-	actin filament severing [GO:0051014];actin nucleation [GO:0045010];barbed-end actin filament capping [GO:0051016];cell projection organization [GO:0030030]	actin filament binding [GO:0051015];calcium ion binding [GO:0005509]	-	actin filament severing [GO:0051014];actin nucleation [GO:0045010];barbed-end actin filament capping [GO:0051016];cell projection organization [GO:0030030];actin filament binding [GO:0051015];calcium ion binding [GO:0005509]
B1AK87	F-actin-capping protein subunit beta	-	CAPZB	-	No	-	actin cytoskeleton organization [GO:0030036];barbed-end actin filament capping [GO:0051016]	actin binding [GO:0003779]	F-actin capping protein complex [GO:0008290];sarcomere [GO:0030017]	actin cytoskeleton organization [GO:0030036];barbed-end actin filament capping [GO:0051016];actin binding [GO:0003779];F-actin capping protein complex [GO:0008290];sarcomere [GO:0030017]
P58546	Myotrophin	136319	MTPN	hsa:136319	No	-	catecholamine metabolic process [GO:0006584];cellular response to mechanical stimulus [GO:0071260];cerebellar granule cell differentiation [GO:0021707];neuron differentiation [GO:0030182];positive regulation of cardiac muscle hypertrophy [GO:0010613];positive regulation of cell growth [GO:0030307];positive regulation of macromolecule biosynthetic process [GO:0010557];positive regulation of NF-kap…	sequence-specific DNA binding [GO:0043565]	axon [GO:0030424];cytoplasm [GO:0005737];cytosol [GO:0005829];F-actin capping protein complex [GO:0008290];nucleus [GO:0005634];perinuclear region of cytoplasm [GO:0048471]	catecholamine metabolic process [GO:0006584];cellular response to mechanical stimulus [GO:0071260];cerebellar granule cell differentiation [GO:0021707];neuron differentiation [GO:0030182];positive regulation of cardiac muscle hypertrophy [GO:0010613];positive regulation of cell growth [GO:0030307];positive regulation of macromolecule biosynthetic process [GO:0010557];positive regulation of NF-kap…
H0YD13	CD44 antigen	-	CD44	-	No	-	cell adhesion [GO:0007155]	hyaluronic acid binding [GO:0005540]	integral component of membrane [GO:0016021];microvillus [GO:0005902];plasma membrane [GO:0005886]	cell adhesion [GO:0007155];hyaluronic acid binding [GO:0005540];integral component of membrane [GO:0016021];microvillus [GO:0005902];plasma membrane [GO:0005886]
O00115	Deoxyribonuclease-2-alpha	1777	DNASE2	hsa:1777	No	-	apoptotic DNA fragmentation [GO:0006309];DNA metabolic process [GO:0006259];erythrocyte differentiation [GO:0030218];regulation of immune response [GO:0050776]	deoxyribonuclease II activity [GO:0004531];DNA binding [GO:0003677]	extracellular exosome [GO:0070062];lysosome [GO:0005764]	apoptotic DNA fragmentation [GO:0006309];DNA metabolic process [GO:0006259];erythrocyte differentiation [GO:0030218];regulation of immune response [GO:0050776];deoxyribonuclease II activity [GO:0004531];DNA binding [GO:0003677];extracellular exosome [GO:0070062];lysosome [GO:0005764]
H0YM70	Proteasome activator complex subunit 2	-	PSME2	-	No	-	-	-	proteasome activator complex [GO:0008537]	proteasome activator complex [GO:0008537]
A0A1C7CYX9	Dihydropyrimidinase-related protein 2	1808	DPYSL2	-	No	-	axon guidance [GO:0007411];cytoskeleton organization [GO:0007010];olfactory bulb development [GO:0021772];positive regulation of glutamate secretion [GO:0014049];regulation of axon extension [GO:0030516];response to amphetamine [GO:0001975];response to cocaine [GO:0042220];response to drug [GO:0042493];spinal cord development [GO:0021510];synaptic vesicle transport [GO:0048489]	hydrolase activity, acting on carbon-nitrogen (but not peptide) bonds [GO:0016810];microtubule binding [GO:0008017];protein kinase binding [GO:0019901]	cytosol [GO:0005829];dendrite [GO:0030425];growth cone [GO:0030426];myelin sheath [GO:0043209];neuronal cell body [GO:0043025];plasma membrane [GO:0005886];protein-containing complex [GO:0032991];terminal bouton [GO:0043195]	axon guidance [GO:0007411];cytoskeleton organization [GO:0007010];olfactory bulb development [GO:0021772];positive regulation of glutamate secretion [GO:0014049];regulation of axon extension [GO:0030516];response to amphetamine [GO:0001975];response to cocaine [GO:0042220];response to drug [GO:0042493];spinal cord development [GO:0021510];synaptic vesicle transport [GO:0048489];hydrolase activity…
E7ETU9	Procollagen-lysine 5-dioxygenase	-	PLOD2	-	No	-	-	iron ion binding [GO:0005506];L-ascorbic acid binding [GO:0031418];procollagen-lysine 5-dioxygenase activity [GO:0008475]	endoplasmic reticulum membrane [GO:0005789]	iron ion binding [GO:0005506];L-ascorbic acid binding [GO:0031418];procollagen-lysine 5-dioxygenase activity [GO:0008475];endoplasmic reticulum membrane [GO:0005789]
P63244	Receptor of activated protein C kinase 1	10399	RACK1	hsa:10399	No	-	activation of cysteine-type endopeptidase activity involved in apoptotic process [GO:0006919];cell cycle [GO:0007049];cellular response to glucose stimulus [GO:0071333];cellular response to growth factor stimulus [GO:0071363];gastrulation [GO:0007369];negative regulation of cell growth [GO:0030308];negative regulation of endoplasmic reticulum unfolded protein response [GO:1900102];negative regula…	BH3 domain binding [GO:0051434];cadherin binding [GO:0045296];cyclin binding [GO:0030332];cysteine-type endopeptidase activator activity involved in apoptotic process [GO:0008656];enzyme binding [GO:0019899];ion channel inhibitor activity [GO:0008200];molecular adaptor activity [GO:0060090];protein homodimerization activity [GO:0042803];protein kinase C binding [GO:0005080];protein phosphatase bi…	cytoplasm [GO:0005737];cytosol [GO:0005829];cytosolic small ribosomal subunit [GO:0022627];dendrite [GO:0030425];extracellular exosome [GO:0070062];intracellular membrane-bounded organelle [GO:0043231];IRE1-RACK1-PP2A complex [GO:1990630];midbody [GO:0030496];mitochondrion [GO:0005739];neuronal cell body [GO:0043025];nucleoplasm [GO:0005654];nucleus [GO:0005634];perikaryon [GO:0043204];perinuclea…	activation of cysteine-type endopeptidase activity involved in apoptotic process [GO:0006919];cell cycle [GO:0007049];cellular response to glucose stimulus [GO:0071333];cellular response to growth factor stimulus [GO:0071363];gastrulation [GO:0007369];negative regulation of cell growth [GO:0030308];negative regulation of endoplasmic reticulum unfolded protein response [GO:1900102];negative regula…
Q92520	Protein FAM3C	10447	FAM3C	hsa:10447	No	-	multicellular organism development [GO:0007275];negative regulation of gluconeogenesis [GO:0045721];platelet degranulation [GO:0002576]	cytokine activity [GO:0005125]	extracellular exosome [GO:0070062];extracellular region [GO:0005576];extracellular space [GO:0005615];Golgi apparatus [GO:0005794];platelet dense granule lumen [GO:0031089]	multicellular organism development [GO:0007275];negative regulation of gluconeogenesis [GO:0045721];platelet degranulation [GO:0002576];cytokine activity [GO:0005125];extracellular exosome [GO:0070062];extracellular region [GO:0005576];extracellular space [GO:0005615];Golgi apparatus [GO:0005794];platelet dense granule lumen [GO:0031089]
P14324	Farnesyl pyrophosphate synthase	2224	FDPS	hsa:2224	No	Isoprenoid biosynthesis; farnesyl diphosphate biosynthesis; farnesyl diphosphate from geranyl diphosphate and isopentenyl diphosphate: step 1/1;Isoprenoid biosynthesis; geranyl diphosphate biosynthesis; geranyl diphosphate from dimethylallyl diphosphate and isopentenyl diphosphate: step 1/1	cholesterol biosynthetic process [GO:0006695];farnesyl diphosphate biosynthetic process [GO:0045337];geranyl diphosphate biosynthetic process [GO:0033384];regulation of cholesterol biosynthetic process [GO:0045540];viral process [GO:0016032]	dimethylallyltranstransferase activity [GO:0004161];geranyltranstransferase activity [GO:0004337];metal ion binding [GO:0046872];RNA binding [GO:0003723]	cytoplasm [GO:0005737];cytosol [GO:0005829];nucleoplasm [GO:0005654]	cholesterol biosynthetic process [GO:0006695];farnesyl diphosphate biosynthetic process [GO:0045337];geranyl diphosphate biosynthetic process [GO:0033384];regulation of cholesterol biosynthetic process [GO:0045540];viral process [GO:0016032];dimethylallyltranstransferase activity [GO:0004161];geranyltranstransferase activity [GO:0004337];metal ion binding [GO:0046872];RNA binding [GO:0003723];cyt…
E9PKG1	Protein arginine N-methyltransferase 1	-	PRMT1	-	No	-	-	protein-arginine N-methyltransferase activity [GO:0016274]	-	protein-arginine N-methyltransferase activity [GO:0016274]
O14773	Tripeptidyl-peptidase 1	1200	TPP1	hsa:1200	No	-	bone resorption [GO:0045453];central nervous system development [GO:0007417];epithelial cell differentiation [GO:0030855];IRE1-mediated unfolded protein response [GO:0036498];lipid metabolic process [GO:0006629];lysosome organization [GO:0007040];nervous system development [GO:0007399];neuromuscular process controlling balance [GO:0050885];peptide catabolic process [GO:0043171];protein catabolic …	endopeptidase activity [GO:0004175];lysophosphatidic acid binding [GO:0035727];metal ion binding [GO:0046872];peptidase activity [GO:0008233];peptide binding [GO:0042277];serine-type endopeptidase activity [GO:0004252];serine-type peptidase activity [GO:0008236];sulfatide binding [GO:0120146];tripeptidyl-peptidase activity [GO:0008240]	extracellular exosome [GO:0070062];Golgi apparatus [GO:0005794];lysosomal lumen [GO:0043202];lysosome [GO:0005764];melanosome [GO:0042470];membrane raft [GO:0045121];recycling endosome [GO:0055037]	bone resorption [GO:0045453];central nervous system development [GO:0007417];epithelial cell differentiation [GO:0030855];IRE1-mediated unfolded protein response [GO:0036498];lipid metabolic process [GO:0006629];lysosome organization [GO:0007040];nervous system development [GO:0007399];neuromuscular process controlling balance [GO:0050885];peptide catabolic process [GO:0043171];protein catabolic …
F8VSD4	Ubiquitin-conjugating enzyme E2 N	-	UBE2N	-	No	-	-	ATP binding [GO:0005524];transferase activity [GO:0016740]	fibrillar center [GO:0001650];nucleoplasm [GO:0005654]	ATP binding [GO:0005524];transferase activity [GO:0016740];fibrillar center [GO:0001650];nucleoplasm [GO:0005654]
P25789	Proteasome subunit alpha type-4	5685	PSMA4	hsa:5685	No	-	anaphase-promoting complex-dependent catabolic process [GO:0031145];antigen processing and presentation of exogenous peptide antigen via MHC class I, TAP-dependent [GO:0002479];Fc-epsilon receptor signaling pathway [GO:0038095];interleukin-1-mediated signaling pathway [GO:0070498];MAPK cascade [GO:0000165];negative regulation of canonical Wnt signaling pathway [GO:0090090];negative regulation of …	endopeptidase activity [GO:0004175];threonine-type endopeptidase activity [GO:0004298]	cytoplasm [GO:0005737];cytosol [GO:0005829];extracellular exosome [GO:0070062];intracellular membrane-bounded organelle [GO:0043231];nucleoplasm [GO:0005654];nucleus [GO:0005634];P-body [GO:0000932];proteasome complex [GO:0000502];proteasome core complex [GO:0005839];proteasome core complex, alpha-subunit complex [GO:0019773]	anaphase-promoting complex-dependent catabolic process [GO:0031145];antigen processing and presentation of exogenous peptide antigen via MHC class I, TAP-dependent [GO:0002479];Fc-epsilon receptor signaling pathway [GO:0038095];interleukin-1-mediated signaling pathway [GO:0070498];MAPK cascade [GO:0000165];negative regulation of canonical Wnt signaling pathway [GO:0090090];negative regulation of …
P50502	Hsc70-interacting protein	6767	ST13	hsa:6767	No	-	chaperone cofactor-dependent protein refolding [GO:0051085];chaperone-mediated protein folding [GO:0061077];negative regulation of protein refolding [GO:0061084];protein folding [GO:0006457];protein-containing complex assembly [GO:0065003];response to bacterium [GO:0009617]	chaperone binding [GO:0051087];dATP binding [GO:0032564];heat shock protein binding [GO:0031072];Hsp70 protein binding [GO:0030544];identical protein binding [GO:0042802];protein dimerization activity [GO:0046983];protein domain specific binding [GO:0019904];protein-containing complex binding [GO:0044877];protein-macromolecule adaptor activity [GO:0030674];unfolded protein binding [GO:0051082]	cytoplasm [GO:0005737];cytosol [GO:0005829];extracellular exosome [GO:0070062];protein-containing complex [GO:0032991]	chaperone cofactor-dependent protein refolding [GO:0051085];chaperone-mediated protein folding [GO:0061077];negative regulation of protein refolding [GO:0061084];protein folding [GO:0006457];protein-containing complex assembly [GO:0065003];response to bacterium [GO:0009617];chaperone binding [GO:0051087];dATP binding [GO:0032564];heat shock protein binding [GO:0031072];Hsp70 protein binding [GO:0…
Q9Y266	Nuclear migration protein nudC	10726	NUDC	hsa:10726	No	-	cell cycle [GO:0007049];cell division [GO:0051301];developmental process [GO:0032502];protein folding [GO:0006457]	cadherin binding [GO:0045296];unfolded protein binding [GO:0051082]	cytoplasm [GO:0005737];cytosol [GO:0005829];microtubule [GO:0005874];nucleoplasm [GO:0005654]	cell cycle [GO:0007049];cell division [GO:0051301];developmental process [GO:0032502];protein folding [GO:0006457];cadherin binding [GO:0045296];unfolded protein binding [GO:0051082];cytoplasm [GO:0005737];cytosol [GO:0005829];microtubule [GO:0005874];nucleoplasm [GO:0005654]
E9PIF1	Tetraspanin	-	CD81	-	No	-	-	-	integral component of membrane [GO:0016021]	integral component of membrane [GO:0016021]
U3KQK0	Histone H2B	-	H2BC15	-	No	-	-	DNA binding [GO:0003677];protein heterodimerization activity [GO:0046982]	cytosol [GO:0005829];nucleoplasm [GO:0005654];nucleosome [GO:0000786]	DNA binding [GO:0003677];protein heterodimerization activity [GO:0046982];cytosol [GO:0005829];nucleoplasm [GO:0005654];nucleosome [GO:0000786]
P43490	Nicotinamide phosphoribosyltransferase	10135	NAMPT	hsa:10135	Yes	Cofactor biosynthesis; NAD(+) biosynthesis; nicotinamide D-ribonucleotide from 5-phospho-alpha-D-ribose 1-diphosphate and nicotinamide: step 1/1	aging [GO:0007568];cell-cell signaling [GO:0007267];cellular response to amyloid-beta [GO:1904646];cellular response to ionizing radiation [GO:0071479];cellular response to oxygen-glucose deprivation [GO:0090650];circadian regulation of gene expression [GO:0032922];circadian rhythm [GO:0007623];female pregnancy [GO:0007565];microglial cell activation [GO:0001774];NAD biosynthesis via nicotinamide…	cytokine activity [GO:0005125];drug binding [GO:0008144];identical protein binding [GO:0042802];nicotinamide phosphoribosyltransferase activity [GO:0047280];nicotinate-nucleotide diphosphorylase (carboxylating) activity [GO:0004514]	cell junction [GO:0030054];cytosol [GO:0005829];extracellular exosome [GO:0070062];nuclear speck [GO:0016607];plasma membrane [GO:0005886]	aging [GO:0007568];cell-cell signaling [GO:0007267];cellular response to amyloid-beta [GO:1904646];cellular response to ionizing radiation [GO:0071479];cellular response to oxygen-glucose deprivation [GO:0090650];circadian regulation of gene expression [GO:0032922];circadian rhythm [GO:0007623];female pregnancy [GO:0007565];microglial cell activation [GO:0001774];NAD biosynthesis via nicotinamide…
P30041	Peroxiredoxin-6	9588	PRDX6	hsa:9588	No	-	cell redox homeostasis [GO:0045454];cellular oxidant detoxification [GO:0098869];cellular response to oxidative stress [GO:0034599];glycerophospholipid catabolic process [GO:0046475];hydrogen peroxide catabolic process [GO:0042744];neutrophil degranulation [GO:0043312];positive regulation of mRNA splicing, via spliceosome [GO:0048026];response to oxidative stress [GO:0006979]	cadherin binding [GO:0045296];calcium-independent phospholipase A2 activity [GO:0047499];glutathione peroxidase activity [GO:0004602];identical protein binding [GO:0042802];peroxiredoxin activity [GO:0051920];phospholipase A2 activity (consuming 1,2-dipalmitoylphosphatidylcholine) [GO:0102567];phospholipase A2 activity consuming 1,2-dioleoylphosphatidylethanolamine) [GO:0102568];ubiquitin protein…	azurophil granule lumen [GO:0035578];cytoplasm [GO:0005737];cytosol [GO:0005829];extracellular exosome [GO:0070062];extracellular region [GO:0005576];extracellular space [GO:0005615];membrane [GO:0016020];mitochondrion [GO:0005739];nucleus [GO:0005634];perinuclear region of cytoplasm [GO:0048471]	cell redox homeostasis [GO:0045454];cellular oxidant detoxification [GO:0098869];cellular response to oxidative stress [GO:0034599];glycerophospholipid catabolic process [GO:0046475];hydrogen peroxide catabolic process [GO:0042744];neutrophil degranulation [GO:0043312];positive regulation of mRNA splicing, via spliceosome [GO:0048026];response to oxidative stress [GO:0006979];cadherin binding [GO…
P34059	N-acetylgalactosamine-6-sulfatase	2588	GALNS	hsa:2588	No	-	keratan sulfate catabolic process [GO:0042340];neutrophil degranulation [GO:0043312]	arylsulfatase activity [GO:0004065];metal ion binding [GO:0046872];N-acetylgalactosamine-4-sulfatase activity [GO:0003943];N-acetylgalactosamine-6-sulfatase activity [GO:0043890];sulfuric ester hydrolase activity [GO:0008484]	azurophil granule lumen [GO:0035578];extracellular exosome [GO:0070062];extracellular region [GO:0005576];lysosomal lumen [GO:0043202]	keratan sulfate catabolic process [GO:0042340];neutrophil degranulation [GO:0043312];arylsulfatase activity [GO:0004065];metal ion binding [GO:0046872];N-acetylgalactosamine-4-sulfatase activity [GO:0003943];N-acetylgalactosamine-6-sulfatase activity [GO:0043890];sulfuric ester hydrolase activity [GO:0008484];azurophil granule lumen [GO:0035578];extracellular exosome [GO:0070062];extracellular re…
P21926	CD9 antigen	928	CD9	hsa:928	No	-	brain development [GO:0007420];cell adhesion [GO:0007155];cellular response to low-density lipoprotein particle stimulus [GO:0071404];fusion of sperm to egg plasma membrane involved in single fertilization [GO:0007342];glial cell migration [GO:0008347];myoblast fusion involved in skeletal muscle regeneration [GO:0014905];negative regulation of cell population proliferation [GO:0008285];negative r…	integrin binding [GO:0005178]	apical plasma membrane [GO:0016324];clathrin-coated endocytic vesicle membrane [GO:0030669];endocytic vesicle membrane [GO:0030666];external side of plasma membrane [GO:0009897];extracellular exosome [GO:0070062];extracellular space [GO:0005615];extracellular vesicle [GO:1903561];focal adhesion [GO:0005925];integral component of plasma membrane [GO:0005887];membrane [GO:0016020];plasma membrane […	brain development [GO:0007420];cell adhesion [GO:0007155];cellular response to low-density lipoprotein particle stimulus [GO:0071404];fusion of sperm to egg plasma membrane involved in single fertilization [GO:0007342];glial cell migration [GO:0008347];myoblast fusion involved in skeletal muscle regeneration [GO:0014905];negative regulation of cell population proliferation [GO:0008285];negative r…
G5E9F8	Vitamin K-dependent protein S	-	PROS1	-	Yes	-	fibrinolysis [GO:0042730]	calcium ion binding [GO:0005509]	extracellular region [GO:0005576]	fibrinolysis [GO:0042730];calcium ion binding [GO:0005509];extracellular region [GO:0005576]
Q13813	Spectrin alpha chain, non-erythrocytic 1	6709	SPTAN1	hsa:6709	No	-	actin filament capping [GO:0051693];axon guidance [GO:0007411];endoplasmic reticulum to Golgi vesicle-mediated transport [GO:0006888];MAPK cascade [GO:0000165];neutrophil degranulation [GO:0043312]	actin binding [GO:0003779];cadherin binding [GO:0045296];calcium ion binding [GO:0005509];calmodulin binding [GO:0005516];structural constituent of cytoskeleton [GO:0005200]	cytosol [GO:0005829];extracellular exosome [GO:0070062];extracellular region [GO:0005576];extracellular vesicle [GO:1903561];intracellular membrane-bounded organelle [GO:0043231];membrane [GO:0016020];microtubule cytoskeleton [GO:0015630];specific granule lumen [GO:0035580];spectrin [GO:0008091];tertiary granule lumen [GO:1904724]	actin filament capping [GO:0051693];axon guidance [GO:0007411];endoplasmic reticulum to Golgi vesicle-mediated transport [GO:0006888];MAPK cascade [GO:0000165];neutrophil degranulation [GO:0043312];actin binding [GO:0003779];cadherin binding [GO:0045296];calcium ion binding [GO:0005509];calmodulin binding [GO:0005516];structural constituent of cytoskeleton [GO:0005200];cytosol [GO:0005829];extrac…
Q15084	Protein disulfide-isomerase A6	10130	PDIA6	hsa:10130	No	-	cellular protein metabolic process [GO:0044267];IRE1-mediated unfolded protein response [GO:0036498];post-translational protein modification [GO:0043687];protein folding [GO:0006457]	peptide disulfide oxidoreductase activity [GO:0015037];protein disulfide isomerase activity [GO:0003756]	cytosol [GO:0005829];endoplasmic reticulum [GO:0005783];endoplasmic reticulum chaperone complex [GO:0034663];endoplasmic reticulum lumen [GO:0005788];endoplasmic reticulum membrane [GO:0005789];endoplasmic reticulum-Golgi intermediate compartment [GO:0005793];extracellular exosome [GO:0070062];extracellular space [GO:0005615];melanosome [GO:0042470];plasma membrane [GO:0005886]	cellular protein metabolic process [GO:0044267];IRE1-mediated unfolded protein response [GO:0036498];post-translational protein modification [GO:0043687];protein folding [GO:0006457];peptide disulfide oxidoreductase activity [GO:0015037];protein disulfide isomerase activity [GO:0003756];cytosol [GO:0005829];endoplasmic reticulum [GO:0005783];endoplasmic reticulum chaperone complex [GO:0034663];en…
D6R9P3	Heterogeneous nuclear ribonucleoprotein A/B	-	HNRNPAB	-	No	-	-	RNA binding [GO:0003723]	cytoplasm [GO:0005737];nucleoplasm [GO:0005654]	RNA binding [GO:0003723];cytoplasm [GO:0005737];nucleoplasm [GO:0005654]
O75874	Isocitrate dehydrogenase [NADP] cytoplasmic	3417	IDH1	hsa:3417	No	-	2-oxoglutarate metabolic process [GO:0006103];female gonad development [GO:0008585];glutathione metabolic process [GO:0006749];glyoxylate cycle [GO:0006097];isocitrate metabolic process [GO:0006102];NADP metabolic process [GO:0006739];NADPH regeneration [GO:0006740];neutrophil degranulation [GO:0043312];protein targeting to peroxisome [GO:0006625];regulation of phospholipid biosynthetic process […	cadherin binding [GO:0045296];identical protein binding [GO:0042802];isocitrate dehydrogenase (NADP+) activity [GO:0004450];magnesium ion binding [GO:0000287];NAD binding [GO:0051287];NADP binding [GO:0050661];protein homodimerization activity [GO:0042803]	cytoplasm [GO:0005737];cytosol [GO:0005829];extracellular exosome [GO:0070062];extracellular region [GO:0005576];ficolin-1-rich granule lumen [GO:1904813];mitochondrion [GO:0005739];peroxisomal matrix [GO:0005782];peroxisome [GO:0005777];secretory granule lumen [GO:0034774];tertiary granule lumen [GO:1904724]	2-oxoglutarate metabolic process [GO:0006103];female gonad development [GO:0008585];glutathione metabolic process [GO:0006749];glyoxylate cycle [GO:0006097];isocitrate metabolic process [GO:0006102];NADP metabolic process [GO:0006739];NADPH regeneration [GO:0006740];neutrophil degranulation [GO:0043312];protein targeting to peroxisome [GO:0006625];regulation of phospholipid biosynthetic process […
Q9UQ80	Proliferation-associated protein 2G4	5036	PA2G4	hsa:5036	No	-	negative regulation of apoptotic process [GO:0043066];negative regulation of transcription, DNA-templated [GO:0045892];neutrophil degranulation [GO:0043312];positive regulation of cell differentiation [GO:0045597];regulation of translation [GO:0006417];rRNA processing [GO:0006364]	nucleic acid binding [GO:0003676];RNA binding [GO:0003723];transcription corepressor activity [GO:0003714];ubiquitin protein ligase binding [GO:0031625]	azurophil granule lumen [GO:0035578];cytoplasm [GO:0005737];extracellular exosome [GO:0070062];extracellular region [GO:0005576];membrane [GO:0016020];nucleolus [GO:0005730];nucleus [GO:0005634]	negative regulation of apoptotic process [GO:0043066];negative regulation of transcription, DNA-templated [GO:0045892];neutrophil degranulation [GO:0043312];positive regulation of cell differentiation [GO:0045597];regulation of translation [GO:0006417];rRNA processing [GO:0006364];nucleic acid binding [GO:0003676];RNA binding [GO:0003723];transcription corepressor activity [GO:0003714];ubiquitin …
P09104	Gamma-enolase	2026	ENO2	hsa:2026	No	Carbohydrate degradation; glycolysis; pyruvate from D-glyceraldehyde 3-phosphate: step 4/5	canonical glycolysis [GO:0061621];gluconeogenesis [GO:0006094];glycolytic process [GO:0006096];regulation of vacuole fusion, non-autophagic [GO:0032889]	magnesium ion binding [GO:0000287];phosphopyruvate hydratase activity [GO:0004634]	cytosol [GO:0005829];extracellular exosome [GO:0070062];extracellular space [GO:0005615];membrane [GO:0016020];perikaryon [GO:0043204];phosphopyruvate hydratase complex [GO:0000015];photoreceptor inner segment [GO:0001917];plasma membrane [GO:0005886]	canonical glycolysis [GO:0061621];gluconeogenesis [GO:0006094];glycolytic process [GO:0006096];regulation of vacuole fusion, non-autophagic [GO:0032889];magnesium ion binding [GO:0000287];phosphopyruvate hydratase activity [GO:0004634];cytosol [GO:0005829];extracellular exosome [GO:0070062];extracellular space [GO:0005615];membrane [GO:0016020];perikaryon [GO:0043204];phosphopyruvate hydratase co…
O60763	General vesicular transport factor p115	8615	USO1	hsa:8615	No	-	COPII vesicle coating [GO:0048208];endoplasmic reticulum to Golgi vesicle-mediated transport [GO:0006888];Golgi organization [GO:0007030];Golgi vesicle docking [GO:0048211];intracellular protein transport [GO:0006886];membrane fusion [GO:0061025];regulation of cellular response to insulin stimulus [GO:1900076];secretory granule localization [GO:0032252];small GTPase mediated signal transduction […	cadherin binding [GO:0045296];RNA binding [GO:0003723]	cytosol [GO:0005829];endoplasmic reticulum [GO:0005783];ER to Golgi transport vesicle membrane [GO:0012507];fibrillar center [GO:0001650];Golgi apparatus [GO:0005794];Golgi membrane [GO:0000139];Golgi stack [GO:0005795];membrane [GO:0016020];perinuclear region of cytoplasm [GO:0048471];transport vesicle [GO:0030133]	COPII vesicle coating [GO:0048208];endoplasmic reticulum to Golgi vesicle-mediated transport [GO:0006888];Golgi organization [GO:0007030];Golgi vesicle docking [GO:0048211];intracellular protein transport [GO:0006886];membrane fusion [GO:0061025];regulation of cellular response to insulin stimulus [GO:1900076];secretory granule localization [GO:0032252];small GTPase mediated signal transduction […
F6TLX2	Glyoxalase domain-containing protein 4	-	GLOD4	-	No	-	-	-	-	-
H7C3P4	N-acetylglucosamine-6-sulfatase	-	GNS	-	No	-	glycosaminoglycan metabolic process [GO:0030203]	metal ion binding [GO:0046872];N-acetylglucosamine-6-sulfatase activity [GO:0008449]	lysosome [GO:0005764]	glycosaminoglycan metabolic process [GO:0030203];metal ion binding [GO:0046872];N-acetylglucosamine-6-sulfatase activity [GO:0008449];lysosome [GO:0005764]
Q15046	Lysine--tRNA ligase	3735	KARS1	hsa:3735	No	-	activation of MAPK activity [GO:0000187];basophil activation involved in immune response [GO:0002276];diadenosine tetraphosphate biosynthetic process [GO:0015966];ERK1 and ERK2 cascade [GO:0070371];lysyl-tRNA aminoacylation [GO:0006430];negative regulation of cell population proliferation [GO:0008285];positive regulation of cytokine production involved in immune response [GO:0002720];positive reg…	amino acid binding [GO:0016597];ATP adenylyltransferase activity [GO:0003877];ATP binding [GO:0005524];identical protein binding [GO:0042802];lysine-tRNA ligase activity [GO:0004824];protein homodimerization activity [GO:0042803];tRNA binding [GO:0000049]	aminoacyl-tRNA synthetase multienzyme complex [GO:0017101];cytosol [GO:0005829];extracellular space [GO:0005615];mitochondrial matrix [GO:0005759];mitochondrion [GO:0005739];nucleus [GO:0005634];plasma membrane [GO:0005886]	activation of MAPK activity [GO:0000187];basophil activation involved in immune response [GO:0002276];diadenosine tetraphosphate biosynthetic process [GO:0015966];ERK1 and ERK2 cascade [GO:0070371];lysyl-tRNA aminoacylation [GO:0006430];negative regulation of cell population proliferation [GO:0008285];positive regulation of cytokine production involved in immune response [GO:0002720];positive reg…
Q99988	Growth/differentiation factor 15	9518	GDF15	hsa:9518	No	-	activation of MAPK activity [GO:0000187];BMP signaling pathway [GO:0030509];cell-cell signaling [GO:0007267];glial cell-derived neurotrophic factor receptor signaling pathway [GO:0035860];negative regulation of growth hormone receptor signaling pathway [GO:0060400];negative regulation of multicellular organism growth [GO:0040015];positive regulation of MAPK cascade [GO:0043410];positive regulatio…	BMP receptor binding [GO:0070700];cytokine activity [GO:0005125];growth factor activity [GO:0008083];protein homodimerization activity [GO:0042803]	cytoplasm [GO:0005737];extracellular exosome [GO:0070062];extracellular region [GO:0005576];extracellular space [GO:0005615];Golgi apparatus [GO:0005794];nucleus [GO:0005634]	activation of MAPK activity [GO:0000187];BMP signaling pathway [GO:0030509];cell-cell signaling [GO:0007267];glial cell-derived neurotrophic factor receptor signaling pathway [GO:0035860];negative regulation of growth hormone receptor signaling pathway [GO:0060400];negative regulation of multicellular organism growth [GO:0040015];positive regulation of MAPK cascade [GO:0043410];positive regulatio…
P27816	Microtubule-associated protein 4	4134	MAP4	hsa:4134	No	-	cell division [GO:0051301];establishment of spindle orientation [GO:0051294];microtubule cytoskeleton organization [GO:0000226];microtubule sliding [GO:0051012];mitotic spindle organization [GO:0007052];negative regulation of non-motile cilium assembly [GO:1902856];neuron projection development [GO:0031175]	microtubule binding [GO:0008017];RNA binding [GO:0003723];structural molecule activity [GO:0005198]	axon [GO:0030424];axoneme [GO:0005930];cytosol [GO:0005829];microtubule [GO:0005874];microtubule associated complex [GO:0005875];microtubule cytoskeleton [GO:0015630];mitotic spindle [GO:0072686];neuron projection [GO:0043005];plasma membrane [GO:0005886];postsynaptic density [GO:0014069]	cell division [GO:0051301];establishment of spindle orientation [GO:0051294];microtubule cytoskeleton organization [GO:0000226];microtubule sliding [GO:0051012];mitotic spindle organization [GO:0007052];negative regulation of non-motile cilium assembly [GO:1902856];neuron projection development [GO:0031175];microtubule binding [GO:0008017];RNA binding [GO:0003723];structural molecule activity [GO…
A0A3B3IS67	Tissue factor pathway inhibitor	-	TFPI2	-	No	-	blood coagulation [GO:0007596]	serine-type endopeptidase inhibitor activity [GO:0004867]	extracellular region [GO:0005576]	blood coagulation [GO:0007596];serine-type endopeptidase inhibitor activity [GO:0004867];extracellular region [GO:0005576]
P29279	CCN family member 2	1490	CCN2	hsa:1490	No	-	aging [GO:0007568];angiogenesis [GO:0001525];cartilage condensation [GO:0001502];cell adhesion [GO:0007155];cell differentiation [GO:0030154];cell migration [GO:0016477];cell-matrix adhesion [GO:0007160];chondrocyte proliferation [GO:0035988];cytosolic calcium ion transport [GO:0060401];DNA biosynthetic process [GO:0071897];epidermis development [GO:0008544];extracellular matrix constituent secre…	fibronectin binding [GO:0001968];growth factor activity [GO:0008083];heparin binding [GO:0008201];insulin-like growth factor binding [GO:0005520];integrin binding [GO:0005178];protein C-terminus binding [GO:0008022]	cell cortex [GO:0005938];cis-Golgi network [GO:0005801];cytosol [GO:0005829];extracellular matrix [GO:0031012];extracellular region [GO:0005576];extracellular space [GO:0005615];perinuclear region of cytoplasm [GO:0048471];plasma membrane [GO:0005886]	aging [GO:0007568];angiogenesis [GO:0001525];cartilage condensation [GO:0001502];cell adhesion [GO:0007155];cell differentiation [GO:0030154];cell migration [GO:0016477];cell-matrix adhesion [GO:0007160];chondrocyte proliferation [GO:0035988];cytosolic calcium ion transport [GO:0060401];DNA biosynthetic process [GO:0071897];epidermis development [GO:0008544];extracellular matrix constituent secre…
P11413	Glucose-6-phosphate 1-dehydrogenase	2539	G6PD	hsa:2539	No	Carbohydrate degradation; pentose phosphate pathway; D-ribulose 5-phosphate from D-glucose 6-phosphate (oxidative stage): step 1/3	cellular response to oxidative stress [GO:0034599];cholesterol biosynthetic process [GO:0006695];erythrocyte maturation [GO:0043249];glucose 6-phosphate metabolic process [GO:0051156];glucose metabolic process [GO:0006006];glutathione metabolic process [GO:0006749];lipid metabolic process [GO:0006629];NADP metabolic process [GO:0006739];NADPH regeneration [GO:0006740];negative regulation of cell …	glucose binding [GO:0005536];glucose-6-phosphate dehydrogenase activity [GO:0004345];identical protein binding [GO:0042802];NADP binding [GO:0050661];protein homodimerization activity [GO:0042803]	centriolar satellite [GO:0034451];cytoplasm [GO:0005737];cytoplasmic side of plasma membrane [GO:0009898];cytosol [GO:0005829];extracellular exosome [GO:0070062];intracellular membrane-bounded organelle [GO:0043231];membrane [GO:0016020];nucleus [GO:0005634]	cellular response to oxidative stress [GO:0034599];cholesterol biosynthetic process [GO:0006695];erythrocyte maturation [GO:0043249];glucose 6-phosphate metabolic process [GO:0051156];glucose metabolic process [GO:0006006];glutathione metabolic process [GO:0006749];lipid metabolic process [GO:0006629];NADP metabolic process [GO:0006739];NADPH regeneration [GO:0006740];negative regulation of cell …
P05121	Plasminogen activator inhibitor 1	5054	SERPINE1	hsa:5054	Yes	-	angiogenesis [GO:0001525];cellular response to lipopolysaccharide [GO:0071222];chronological cell aging [GO:0001300];circadian rhythm [GO:0007623];defense response to Gram-negative bacterium [GO:0050829];dentinogenesis [GO:0097187];extracellular matrix organization [GO:0030198];fibrinolysis [GO:0042730];negative regulation of blood coagulation [GO:0030195];negative regulation of cell adhesion med…	protease binding [GO:0002020];serine-type endopeptidase inhibitor activity [GO:0004867];signaling receptor binding [GO:0005102]	collagen-containing extracellular matrix [GO:0062023];extracellular exosome [GO:0070062];extracellular region [GO:0005576];extracellular space [GO:0005615];plasma membrane [GO:0005886];platelet alpha granule lumen [GO:0031093]	angiogenesis [GO:0001525];cellular response to lipopolysaccharide [GO:0071222];chronological cell aging [GO:0001300];circadian rhythm [GO:0007623];defense response to Gram-negative bacterium [GO:0050829];dentinogenesis [GO:0097187];extracellular matrix organization [GO:0030198];fibrinolysis [GO:0042730];negative regulation of blood coagulation [GO:0030195];negative regulation of cell adhesion med…
P67936	Tropomyosin alpha-4 chain	7171	TPM4	hsa:7171	No	-	actin filament organization [GO:0007015];muscle contraction [GO:0006936];muscle filament sliding [GO:0030049];osteoblast differentiation [GO:0001649]	actin filament binding [GO:0051015];calcium ion binding [GO:0005509];identical protein binding [GO:0042802];protein heterodimerization activity [GO:0046982];protein homodimerization activity [GO:0042803];structural constituent of muscle [GO:0008307]	actin filament [GO:0005884];cortical cytoskeleton [GO:0030863];cytoskeleton [GO:0005856];cytosol [GO:0005829];extracellular exosome [GO:0070062];focal adhesion [GO:0005925];membrane [GO:0016020];muscle thin filament tropomyosin [GO:0005862];podosome [GO:0002102];stress fiber [GO:0001725]	actin filament organization [GO:0007015];muscle contraction [GO:0006936];muscle filament sliding [GO:0030049];osteoblast differentiation [GO:0001649];actin filament binding [GO:0051015];calcium ion binding [GO:0005509];identical protein binding [GO:0042802];protein heterodimerization activity [GO:0046982];protein homodimerization activity [GO:0042803];structural constituent of muscle [GO:0008307]…
O14980	Exportin-1	7514	XPO1	hsa:7514	No	-	intracellular transport of virus [GO:0075733];mRNA transport [GO:0051028];negative regulation of transcription by RNA polymerase II [GO:0000122];nucleocytoplasmic transport [GO:0006913];protein export from nucleus [GO:0006611];protein localization to nucleus [GO:0034504];regulation of centrosome duplication [GO:0010824];regulation of mRNA stability [GO:0043488];regulation of proteasomal ubiquitin…	nuclear export signal receptor activity [GO:0005049];protein domain specific binding [GO:0019904];Ran GTPase binding [GO:0008536];RNA binding [GO:0003723]	annulate lamellae [GO:0005642];Cajal body [GO:0015030];cytoplasm [GO:0005737];cytosol [GO:0005829];host cell [GO:0043657];intracellular membrane-bounded organelle [GO:0043231];kinetochore [GO:0000776];membrane [GO:0016020];nuclear envelope [GO:0005635];nuclear membrane [GO:0031965];nucleolus [GO:0005730];nucleoplasm [GO:0005654];nucleus [GO:0005634];protein-containing complex [GO:0032991];ribonuc…	intracellular transport of virus [GO:0075733];mRNA transport [GO:0051028];negative regulation of transcription by RNA polymerase II [GO:0000122];nucleocytoplasmic transport [GO:0006913];protein export from nucleus [GO:0006611];protein localization to nucleus [GO:0034504];regulation of centrosome duplication [GO:0010824];regulation of mRNA stability [GO:0043488];regulation of proteasomal ubiquitin…
Q8NC51	Plasminogen activator inhibitor 1 RNA-binding protein	26135	SERBP1	hsa:26135	No	-	PML body organization [GO:0030578];regulation of apoptotic process [GO:0042981];regulation of mRNA stability [GO:0043488]	cadherin binding [GO:0045296];mRNA 3'-UTR binding [GO:0003730];RNA binding [GO:0003723];SUMO binding [GO:0032183]	cytoplasm [GO:0005737];cytosol [GO:0005829];extracellular exosome [GO:0070062];membrane [GO:0016020];nucleus [GO:0005634];perinuclear region of cytoplasm [GO:0048471];plasma membrane [GO:0005886]	PML body organization [GO:0030578];regulation of apoptotic process [GO:0042981];regulation of mRNA stability [GO:0043488];cadherin binding [GO:0045296];mRNA 3'-UTR binding [GO:0003730];RNA binding [GO:0003723];SUMO binding [GO:0032183];cytoplasm [GO:0005737];cytosol [GO:0005829];extracellular exosome [GO:0070062];membrane [GO:0016020];nucleus [GO:0005634];perinuclear region of cytoplasm [GO:00484…
J3KMY5	Epididymal secretory protein E1	-	NPC2	-	No	-	intracellular cholesterol transport [GO:0032367]	-	extracellular region [GO:0005576]	intracellular cholesterol transport [GO:0032367];extracellular region [GO:0005576]
P60981	Destrin	11034	DSTN	hsa:11034	No	-	actin filament depolymerization [GO:0030042];actin filament fragmentation [GO:0030043];actin filament severing [GO:0051014];actin polymerization or depolymerization [GO:0008154];cell motility [GO:0048870];positive regulation of actin filament depolymerization [GO:0030836]	actin filament binding [GO:0051015]	actin cytoskeleton [GO:0015629];cortical actin cytoskeleton [GO:0030864];cytoplasm [GO:0005737];extracellular exosome [GO:0070062]	actin filament depolymerization [GO:0030042];actin filament fragmentation [GO:0030043];actin filament severing [GO:0051014];actin polymerization or depolymerization [GO:0008154];cell motility [GO:0048870];positive regulation of actin filament depolymerization [GO:0030836];actin filament binding [GO:0051015];actin cytoskeleton [GO:0015629];cortical actin cytoskeleton [GO:0030864];cytoplasm [GO:000…
P49368	T-complex protein 1 subunit gamma	7203	CCT3	hsa:7203	No	-	binding of sperm to zona pellucida [GO:0007339];pore complex assembly [GO:0046931];positive regulation of establishment of protein localization to telomere [GO:1904851];positive regulation of protein localization to Cajal body [GO:1904871];positive regulation of telomerase RNA localization to Cajal body [GO:1904874];positive regulation of telomere maintenance via telomerase [GO:0032212];protein f…	ATP binding [GO:0005524];RNA binding [GO:0003723];unfolded protein binding [GO:0051082]	cell body [GO:0044297];chaperonin-containing T-complex [GO:0005832];cytoskeleton [GO:0005856];cytosol [GO:0005829];extracellular exosome [GO:0070062];microtubule [GO:0005874];plasma membrane [GO:0005886];zona pellucida receptor complex [GO:0002199]	binding of sperm to zona pellucida [GO:0007339];pore complex assembly [GO:0046931];positive regulation of establishment of protein localization to telomere [GO:1904851];positive regulation of protein localization to Cajal body [GO:1904871];positive regulation of telomerase RNA localization to Cajal body [GO:1904874];positive regulation of telomere maintenance via telomerase [GO:0032212];protein f…
Q12906	Interleukin enhancer-binding factor 3	3609	ILF3	hsa:3609	No	-	defense response to virus [GO:0051607];negative regulation of transcription, DNA-templated [GO:0045892];negative regulation of translation [GO:0017148];negative regulation of viral genome replication [GO:0045071];positive regulation of transcription, DNA-templated [GO:0045893];protein phosphorylation [GO:0006468]	DNA binding [GO:0003677];double-stranded RNA binding [GO:0003725];mRNA 3'-UTR AU-rich region binding [GO:0035925];RNA binding [GO:0003723];single-stranded RNA binding [GO:0003727]	cytoplasm [GO:0005737];extracellular region [GO:0005576];membrane [GO:0016020];mitochondrion [GO:0005739];nucleolus [GO:0005730];nucleoplasm [GO:0005654];nucleus [GO:0005634];ribonucleoprotein complex [GO:1990904]	defense response to virus [GO:0051607];negative regulation of transcription, DNA-templated [GO:0045892];negative regulation of translation [GO:0017148];negative regulation of viral genome replication [GO:0045071];positive regulation of transcription, DNA-templated [GO:0045893];protein phosphorylation [GO:0006468];DNA binding [GO:0003677];double-stranded RNA binding [GO:0003725];mRNA 3'-UTR AU-ric…
O75368	SH3 domain-binding glutamic acid-rich-like protein	6451	SH3BGRL	hsa:6451	No	-	-	SH3 domain binding [GO:0017124]	cytoplasm [GO:0005737];extracellular exosome [GO:0070062];extracellular space [GO:0005615];nucleus [GO:0005634]	SH3 domain binding [GO:0017124];cytoplasm [GO:0005737];extracellular exosome [GO:0070062];extracellular space [GO:0005615];nucleus [GO:0005634]
P84090	Enhancer of rudimentary homolog	2079	ERH	hsa:2079	No	-	cell cycle [GO:0007049];nucleobase-containing compound metabolic process [GO:0006139];pyrimidine nucleoside metabolic process [GO:0006213]	methyl-CpG binding [GO:0008327];RNA binding [GO:0003723]	methylosome [GO:0034709];midbody [GO:0030496];nucleus [GO:0005634]	cell cycle [GO:0007049];nucleobase-containing compound metabolic process [GO:0006139];pyrimidine nucleoside metabolic process [GO:0006213];methyl-CpG binding [GO:0008327];RNA binding [GO:0003723];methylosome [GO:0034709];midbody [GO:0030496];nucleus [GO:0005634]
Q99536	Synaptic vesicle membrane protein VAT-1 homolog	10493	VAT1	hsa:10493	No	-	negative regulation of mitochondrial fusion [GO:0010637];neutrophil degranulation [GO:0043312]	oxidoreductase activity [GO:0016491];zinc ion binding [GO:0008270]	azurophil granule lumen [GO:0035578];extracellular exosome [GO:0070062];extracellular region [GO:0005576];integral component of membrane [GO:0016021];mitochondrial outer membrane [GO:0005741]	negative regulation of mitochondrial fusion [GO:0010637];neutrophil degranulation [GO:0043312];oxidoreductase activity [GO:0016491];zinc ion binding [GO:0008270];azurophil granule lumen [GO:0035578];extracellular exosome [GO:0070062];extracellular region [GO:0005576];integral component of membrane [GO:0016021];mitochondrial outer membrane [GO:0005741]
P51858	Hepatoma-derived growth factor	3068	HDGF	hsa:3068	No	-	cellular response to interleukin-7 [GO:0098761];IRE1-mediated unfolded protein response [GO:0036498];negative regulation of transcription by RNA polymerase II [GO:0000122];positive regulation of cell division [GO:0051781];regulation of transcription by RNA polymerase II [GO:0006357];signal transduction [GO:0007165]	actin binding [GO:0003779];double-stranded DNA binding [GO:0003690];growth factor activity [GO:0008083];heparin binding [GO:0008201];nucleotide binding [GO:0000166];RNA binding [GO:0003723];transcription coregulator activity [GO:0003712];transcription corepressor activity [GO:0003714];transcription corepressor binding [GO:0001222];tubulin binding [GO:0015631]	collagen-containing extracellular matrix [GO:0062023];cytoplasm [GO:0005737];extracellular region [GO:0005576];extracellular space [GO:0005615];nucleoplasm [GO:0005654];nucleus [GO:0005634];transcription repressor complex [GO:0017053]	cellular response to interleukin-7 [GO:0098761];IRE1-mediated unfolded protein response [GO:0036498];negative regulation of transcription by RNA polymerase II [GO:0000122];positive regulation of cell division [GO:0051781];regulation of transcription by RNA polymerase II [GO:0006357];signal transduction [GO:0007165];actin binding [GO:0003779];double-stranded DNA binding [GO:0003690];growth factor …
P20962	Parathymosin	5763	PTMS	hsa:5763	No	-	DNA replication [GO:0006260];immune system process [GO:0002376]	-	nucleus [GO:0005634]	DNA replication [GO:0006260];immune system process [GO:0002376];nucleus [GO:0005634]
P49721	Proteasome subunit beta type-2	5690	PSMB2	hsa:5690	No	-	anaphase-promoting complex-dependent catabolic process [GO:0031145];antigen processing and presentation of exogenous peptide antigen via MHC class I, TAP-dependent [GO:0002479];Fc-epsilon receptor signaling pathway [GO:0038095];interleukin-1-mediated signaling pathway [GO:0070498];MAPK cascade [GO:0000165];negative regulation of canonical Wnt signaling pathway [GO:0090090];negative regulation of …	endopeptidase activity [GO:0004175];threonine-type endopeptidase activity [GO:0004298]	cytoplasm [GO:0005737];cytosol [GO:0005829];extracellular exosome [GO:0070062];membrane [GO:0016020];nucleoplasm [GO:0005654];nucleus [GO:0005634];proteasome complex [GO:0000502];proteasome core complex [GO:0005839];proteasome core complex, beta-subunit complex [GO:0019774]	anaphase-promoting complex-dependent catabolic process [GO:0031145];antigen processing and presentation of exogenous peptide antigen via MHC class I, TAP-dependent [GO:0002479];Fc-epsilon receptor signaling pathway [GO:0038095];interleukin-1-mediated signaling pathway [GO:0070498];MAPK cascade [GO:0000165];negative regulation of canonical Wnt signaling pathway [GO:0090090];negative regulation of …
P25788	Proteasome subunit alpha type-3	5684	PSMA3	hsa:5684	No	-	anaphase-promoting complex-dependent catabolic process [GO:0031145];antigen processing and presentation of exogenous peptide antigen via MHC class I, TAP-dependent [GO:0002479];Fc-epsilon receptor signaling pathway [GO:0038095];interleukin-1-mediated signaling pathway [GO:0070498];MAPK cascade [GO:0000165];negative regulation of canonical Wnt signaling pathway [GO:0090090];negative regulation of …	endopeptidase activity [GO:0004175];ubiquitin protein ligase binding [GO:0031625]	cytoplasm [GO:0005737];cytosol [GO:0005829];extracellular exosome [GO:0070062];nucleoplasm [GO:0005654];nucleus [GO:0005634];proteasome complex [GO:0000502];proteasome core complex [GO:0005839];proteasome core complex, alpha-subunit complex [GO:0019773];synapse [GO:0045202]	anaphase-promoting complex-dependent catabolic process [GO:0031145];antigen processing and presentation of exogenous peptide antigen via MHC class I, TAP-dependent [GO:0002479];Fc-epsilon receptor signaling pathway [GO:0038095];interleukin-1-mediated signaling pathway [GO:0070498];MAPK cascade [GO:0000165];negative regulation of canonical Wnt signaling pathway [GO:0090090];negative regulation of …
O00299	Chloride intracellular channel protein 1	1192	CLIC1	hsa:1192	No	-	chloride transport [GO:0006821];platelet aggregation [GO:0070527];positive regulation of osteoblast differentiation [GO:0045669];regulation of cell cycle [GO:0051726];regulation of ion transmembrane transport [GO:0034765];regulation of mitochondrial membrane potential [GO:0051881];signal transduction [GO:0007165]	cadherin binding [GO:0045296];chloride channel activity [GO:0005254];voltage-gated ion channel activity [GO:0005244]	blood microparticle [GO:0072562];brush border [GO:0005903];chloride channel complex [GO:0034707];cytoplasm [GO:0005737];extracellular exosome [GO:0070062];extracellular space [GO:0005615];membrane [GO:0016020];mitochondrion [GO:0005739];nuclear envelope [GO:0005635];nuclear membrane [GO:0031965];nucleus [GO:0005634];perinuclear region of cytoplasm [GO:0048471];plasma membrane [GO:0005886];vesicle…	chloride transport [GO:0006821];platelet aggregation [GO:0070527];positive regulation of osteoblast differentiation [GO:0045669];regulation of cell cycle [GO:0051726];regulation of ion transmembrane transport [GO:0034765];regulation of mitochondrial membrane potential [GO:0051881];signal transduction [GO:0007165];cadherin binding [GO:0045296];chloride channel activity [GO:0005254];voltage-gated i…
P17987	T-complex protein 1 subunit alpha	6950	TCP1	hsa:6950	No	-	binding of sperm to zona pellucida [GO:0007339];interleukin-12-mediated signaling pathway [GO:0035722];positive regulation of establishment of protein localization to telomere [GO:1904851];positive regulation of protein localization to Cajal body [GO:1904871];positive regulation of telomerase activity [GO:0051973];positive regulation of telomerase RNA localization to Cajal body [GO:1904874];posit…	ATP binding [GO:0005524];RNA binding [GO:0003723];ubiquitin protein ligase binding [GO:0031625];unfolded protein binding [GO:0051082]	acrosomal vesicle [GO:0001669];cell body [GO:0044297];centrosome [GO:0005813];chaperonin-containing T-complex [GO:0005832];cytosol [GO:0005829];extracellular exosome [GO:0070062];Golgi apparatus [GO:0005794];microtubule [GO:0005874];nuclear heterochromatin [GO:0005720];pericentriolar material [GO:0000242];zona pellucida receptor complex [GO:0002199]	binding of sperm to zona pellucida [GO:0007339];interleukin-12-mediated signaling pathway [GO:0035722];positive regulation of establishment of protein localization to telomere [GO:1904851];positive regulation of protein localization to Cajal body [GO:1904871];positive regulation of telomerase activity [GO:0051973];positive regulation of telomerase RNA localization to Cajal body [GO:1904874];posit…
P09972	Fructose-bisphosphate aldolase C	230	ALDOC	hsa:230	No	Carbohydrate degradation; glycolysis; D-glyceraldehyde 3-phosphate and glycerone phosphate from D-glucose: step 4/4	canonical glycolysis [GO:0061621];epithelial cell differentiation [GO:0030855];fructose 1,6-bisphosphate metabolic process [GO:0030388];fructose metabolic process [GO:0006000];gluconeogenesis [GO:0006094];glycolytic process [GO:0006096];neutrophil degranulation [GO:0043312]	cytoskeletal protein binding [GO:0008092];fructose-bisphosphate aldolase activity [GO:0004332]	cytoskeleton [GO:0005856];cytosol [GO:0005829];extracellular exosome [GO:0070062];extracellular region [GO:0005576];ficolin-1-rich granule lumen [GO:1904813];secretory granule lumen [GO:0034774];tertiary granule lumen [GO:1904724]	canonical glycolysis [GO:0061621];epithelial cell differentiation [GO:0030855];fructose 1,6-bisphosphate metabolic process [GO:0030388];fructose metabolic process [GO:0006000];gluconeogenesis [GO:0006094];glycolytic process [GO:0006096];neutrophil degranulation [GO:0043312];cytoskeletal protein binding [GO:0008092];fructose-bisphosphate aldolase activity [GO:0004332];cytoskeleton [GO:0005856];cyt…
Q99574	Neuroserpin	5274	SERPINI1	hsa:5274	No	-	central nervous system development [GO:0007417];negative regulation of endopeptidase activity [GO:0010951];peripheral nervous system development [GO:0007422];positive regulation of neuron projection development [GO:0010976];regulation of cell adhesion [GO:0030155]	serine-type endopeptidase inhibitor activity [GO:0004867]	cytoplasmic vesicle lumen [GO:0060205];extracellular exosome [GO:0070062];extracellular space [GO:0005615];neuronal cell body [GO:0043025];perikaryon [GO:0043204];secretory granule lumen [GO:0034774]	central nervous system development [GO:0007417];negative regulation of endopeptidase activity [GO:0010951];peripheral nervous system development [GO:0007422];positive regulation of neuron projection development [GO:0010976];regulation of cell adhesion [GO:0030155];serine-type endopeptidase inhibitor activity [GO:0004867];cytoplasmic vesicle lumen [GO:0060205];extracellular exosome [GO:0070062];ex…
P84243	Histone H3.3	3020	H3-3A	hsa:3020	No	-	blood coagulation [GO:0007596];brain development [GO:0007420];cell population proliferation [GO:0008283];cellular protein metabolic process [GO:0044267];DNA replication-independent nucleosome assembly [GO:0006336];embryo implantation [GO:0007566];male gonad development [GO:0008584];multicellular organism growth [GO:0035264];muscle cell differentiation [GO:0042692];negative regulation of chromosom…	nucleosomal DNA binding [GO:0031492];protein heterodimerization activity [GO:0046982];RNA polymerase II cis-regulatory region sequence-specific DNA binding [GO:0000978];RNA polymerase II core promoter sequence-specific DNA binding [GO:0000979]	Barr body [GO:0001740];extracellular exosome [GO:0070062];extracellular region [GO:0005576];nuclear chromosome [GO:0000228];nuclear chromosome, telomeric region [GO:0000784];nuclear nucleosome [GO:0000788];nucleoplasm [GO:0005654];nucleosome [GO:0000786];nucleus [GO:0005634];protein-containing complex [GO:0032991]	blood coagulation [GO:0007596];brain development [GO:0007420];cell population proliferation [GO:0008283];cellular protein metabolic process [GO:0044267];DNA replication-independent nucleosome assembly [GO:0006336];embryo implantation [GO:0007566];male gonad development [GO:0008584];multicellular organism growth [GO:0035264];muscle cell differentiation [GO:0042692];negative regulation of chromosom…
Q14195	Dihydropyrimidinase-related protein 3	1809	DPYSL3	hsa:1809	No	-	actin crosslink formation [GO:0051764];actin filament bundle assembly [GO:0051017];cellular response to cytokine stimulus [GO:0071345];negative regulation of cell migration [GO:0030336];negative regulation of neuron projection development [GO:0010977];neuron development [GO:0048666];positive regulation of filopodium assembly [GO:0051491];positive regulation of neuron projection development [GO:00…	chondroitin sulfate binding [GO:0035374];filamin binding [GO:0031005];hydrolase activity, acting on carbon-nitrogen (but not peptide) bonds [GO:0016810];identical protein binding [GO:0042802];SH3 domain binding [GO:0017124]	cell body [GO:0044297];cytosol [GO:0005829];exocytic vesicle [GO:0070382];extracellular space [GO:0005615];filamentous actin [GO:0031941];growth cone [GO:0030426];lamellipodium [GO:0030027]	actin crosslink formation [GO:0051764];actin filament bundle assembly [GO:0051017];cellular response to cytokine stimulus [GO:0071345];negative regulation of cell migration [GO:0030336];negative regulation of neuron projection development [GO:0010977];neuron development [GO:0048666];positive regulation of filopodium assembly [GO:0051491];positive regulation of neuron projection development [GO:00…
P41250	Glycine--tRNA ligase	2617	GARS1	hsa:2617	No	-	diadenosine tetraphosphate biosynthetic process [GO:0015966];glycyl-tRNA aminoacylation [GO:0006426];mitochondrial glycyl-tRNA aminoacylation [GO:0070150];tRNA aminoacylation for protein translation [GO:0006418]	ATP binding [GO:0005524];bis(5'-nucleosyl)-tetraphosphatase (asymmetrical) activity [GO:0004081];glycine-tRNA ligase activity [GO:0004820];identical protein binding [GO:0042802];protein dimerization activity [GO:0046983];transferase activity [GO:0016740]	axon [GO:0030424];cytoplasm [GO:0005737];cytosol [GO:0005829];extracellular exosome [GO:0070062];mitochondrial matrix [GO:0005759];mitochondrion [GO:0005739];secretory granule [GO:0030141]	diadenosine tetraphosphate biosynthetic process [GO:0015966];glycyl-tRNA aminoacylation [GO:0006426];mitochondrial glycyl-tRNA aminoacylation [GO:0070150];tRNA aminoacylation for protein translation [GO:0006418];ATP binding [GO:0005524];bis(5'-nucleosyl)-tetraphosphatase (asymmetrical) activity [GO:0004081];glycine-tRNA ligase activity [GO:0004820];identical protein binding [GO:0042802];protein d…
Q16531	DNA damage-binding protein 1	1642	DDB1	hsa:1642	No	Protein modification; protein ubiquitination	cellular response to DNA damage stimulus [GO:0006974];DNA damage response, detection of DNA damage [GO:0042769];DNA repair [GO:0006281];global genome nucleotide-excision repair [GO:0070911];histone H2A monoubiquitination [GO:0035518];interaction with symbiont [GO:0051702];negative regulation of apoptotic process [GO:0043066];nucleotide-excision repair [GO:0006289];nucleotide-excision repair, DNA …	cullin family protein binding [GO:0097602];damaged DNA binding [GO:0003684];DNA binding [GO:0003677];protein-containing complex binding [GO:0044877];protein-macromolecule adaptor activity [GO:0030674];WD40-repeat domain binding [GO:0071987]	Cul4-RING E3 ubiquitin ligase complex [GO:0080008];Cul4A-RING E3 ubiquitin ligase complex [GO:0031464];Cul4B-RING E3 ubiquitin ligase complex [GO:0031465];cullin-RING ubiquitin ligase complex [GO:0031461];cytoplasm [GO:0005737];extracellular exosome [GO:0070062];extracellular space [GO:0005615];nuclear chromosome, telomeric region [GO:0000784];nucleoplasm [GO:0005654];nucleus [GO:0005634];protein…	cellular response to DNA damage stimulus [GO:0006974];DNA damage response, detection of DNA damage [GO:0042769];DNA repair [GO:0006281];global genome nucleotide-excision repair [GO:0070911];histone H2A monoubiquitination [GO:0035518];interaction with symbiont [GO:0051702];negative regulation of apoptotic process [GO:0043066];nucleotide-excision repair [GO:0006289];nucleotide-excision repair, DNA …
Q16543	Hsp90 co-chaperone Cdc37	11140	CDC37	hsa:11140	No	-	ERBB2 signaling pathway [GO:0038128];positive regulation of mitophagy in response to mitochondrial depolarization [GO:0098779];posttranscriptional regulation of gene expression [GO:0010608];protein folding [GO:0006457];protein stabilization [GO:0050821];protein targeting [GO:0006605];regulation of cyclin-dependent protein serine/threonine kinase activity [GO:0000079];regulation of interferon-gamm…	chaperone binding [GO:0051087];heat shock protein binding [GO:0031072];Hsp90 protein binding [GO:0051879];kinase binding [GO:0019900];protein kinase binding [GO:0019901];protein kinase regulator activity [GO:0019887];scaffold protein binding [GO:0097110];unfolded protein binding [GO:0051082]	chaperone complex [GO:0101031];cytoplasm [GO:0005737];cytosol [GO:0005829];extracellular exosome [GO:0070062];HSP90-CDC37 chaperone complex [GO:1990565]	ERBB2 signaling pathway [GO:0038128];positive regulation of mitophagy in response to mitochondrial depolarization [GO:0098779];posttranscriptional regulation of gene expression [GO:0010608];protein folding [GO:0006457];protein stabilization [GO:0050821];protein targeting [GO:0006605];regulation of cyclin-dependent protein serine/threonine kinase activity [GO:0000079];regulation of interferon-gamm…
Q8WUM4	Programmed cell death 6-interacting protein	10015	PDCD6IP	hsa:10015	No	-	actomyosin contractile ring assembly [GO:0000915];apoptotic process [GO:0006915];bicellular tight junction assembly [GO:0070830];maintenance of epithelial cell apical/basal polarity [GO:0045199];midbody abscission [GO:0061952];mitotic cytokinesis [GO:0000281];multivesicular body assembly [GO:0036258];positive regulation of exosomal secretion [GO:1903543];positive regulation of extracellular exoso…	calcium-dependent protein binding [GO:0048306];protein homodimerization activity [GO:0042803];proteinase activated receptor binding [GO:0031871]	actomyosin [GO:0042641];bicellular tight junction [GO:0005923];cytosol [GO:0005829];endoplasmic reticulum exit site [GO:0070971];extracellular exosome [GO:0070062];extracellular vesicle [GO:1903561];Flemming body [GO:0090543];focal adhesion [GO:0005925];immunological synapse [GO:0001772];intracellular membrane-bounded organelle [GO:0043231];melanosome [GO:0042470];membrane [GO:0016020];microtubul…	actomyosin contractile ring assembly [GO:0000915];apoptotic process [GO:0006915];bicellular tight junction assembly [GO:0070830];maintenance of epithelial cell apical/basal polarity [GO:0045199];midbody abscission [GO:0061952];mitotic cytokinesis [GO:0000281];multivesicular body assembly [GO:0036258];positive regulation of exosomal secretion [GO:1903543];positive regulation of extracellular exoso…
P11940	Polyadenylate-binding protein 1	26986	PABPC1	hsa:26986	No	-	gene silencing by RNA [GO:0031047];mRNA polyadenylation [GO:0006378];mRNA splicing, via spliceosome [GO:0000398];mRNA stabilization [GO:0048255];negative regulation of nuclear-transcribed mRNA catabolic process, nonsense-mediated decay [GO:2000623];nuclear-transcribed mRNA catabolic process, nonsense-mediated decay [GO:0000184];positive regulation of nuclear-transcribed mRNA catabolic process, de…	mRNA 3'-UTR binding [GO:0003730];poly(A) binding [GO:0008143];poly(U) RNA binding [GO:0008266];protein C-terminus binding [GO:0008022];RNA binding [GO:0003723];translation activator activity [GO:0008494]	catalytic step 2 spliceosome [GO:0071013];cell leading edge [GO:0031252];cytoplasm [GO:0005737];cytoplasmic ribonucleoprotein granule [GO:0036464];cytoplasmic stress granule [GO:0010494];cytosol [GO:0005829];dendrite [GO:0030425];extracellular exosome [GO:0070062];focal adhesion [GO:0005925];lamellipodium [GO:0030027];membrane [GO:0016020];messenger ribonucleoprotein complex [GO:1990124];nucleus …	gene silencing by RNA [GO:0031047];mRNA polyadenylation [GO:0006378];mRNA splicing, via spliceosome [GO:0000398];mRNA stabilization [GO:0048255];negative regulation of nuclear-transcribed mRNA catabolic process, nonsense-mediated decay [GO:2000623];nuclear-transcribed mRNA catabolic process, nonsense-mediated decay [GO:0000184];positive regulation of nuclear-transcribed mRNA catabolic process, de…
O43396	Thioredoxin-like protein 1	9352	TXNL1	hsa:9352	No	-	-	disulfide oxidoreductase activity [GO:0015036]	cytoplasm [GO:0005737];cytosol [GO:0005829];nucleus [GO:0005634];proteasome complex [GO:0000502]	disulfide oxidoreductase activity [GO:0015036];cytoplasm [GO:0005737];cytosol [GO:0005829];nucleus [GO:0005634];proteasome complex [GO:0000502]
E9PBU7	Syntenin-1	-	SDCBP	-	No	-	actin cytoskeleton organization [GO:0030036];chemical synaptic transmission [GO:0007268];intracellular signal transduction [GO:0035556]	-	integral component of membrane [GO:0016021];synapse [GO:0045202]	actin cytoskeleton organization [GO:0030036];chemical synaptic transmission [GO:0007268];intracellular signal transduction [GO:0035556];integral component of membrane [GO:0016021];synapse [GO:0045202]
Q9P2E9	Ribosome-binding protein 1	6238	RRBP1	hsa:6238	No	-	osteoblast differentiation [GO:0001649];protein transport [GO:0015031];translation [GO:0006412]	RNA binding [GO:0003723];signaling receptor activity [GO:0038023]	endoplasmic reticulum [GO:0005783];integral component of endoplasmic reticulum membrane [GO:0030176];membrane [GO:0016020];ribosome [GO:0005840]	osteoblast differentiation [GO:0001649];protein transport [GO:0015031];translation [GO:0006412];RNA binding [GO:0003723];signaling receptor activity [GO:0038023];endoplasmic reticulum [GO:0005783];integral component of endoplasmic reticulum membrane [GO:0030176];membrane [GO:0016020];ribosome [GO:0005840]
X5D2R7	Proteasome subunit beta	-	PSMB8	-	No	-	cell differentiation [GO:0030154];proteolysis involved in cellular protein catabolic process [GO:0051603]	threonine-type endopeptidase activity [GO:0004298]	cytoplasm [GO:0005737];nucleus [GO:0005634];proteasome core complex [GO:0005839]	cell differentiation [GO:0030154];proteolysis involved in cellular protein catabolic process [GO:0051603];threonine-type endopeptidase activity [GO:0004298];cytoplasm [GO:0005737];nucleus [GO:0005634];proteasome core complex [GO:0005839]
P62979	Ubiquitin-40S ribosomal protein S27a	6233	RPS27A	hsa:6233	No	-	activation of MAPK activity [GO:0000187];anaphase-promoting complex-dependent catabolic process [GO:0031145];cellular protein metabolic process [GO:0044267];cytokine-mediated signaling pathway [GO:0019221];DNA damage response, detection of DNA damage [GO:0042769];endosomal transport [GO:0016197];error-free translesion synthesis [GO:0070987];error-prone translesion synthesis [GO:0042276];global ge…	metal ion binding [GO:0046872];protein tag [GO:0031386];RNA binding [GO:0003723];structural constituent of ribosome [GO:0003735];ubiquitin protein ligase binding [GO:0031625]	cytoplasm [GO:0005737];cytosol [GO:0005829];cytosolic small ribosomal subunit [GO:0022627];endocytic vesicle membrane [GO:0030666];endoplasmic reticulum membrane [GO:0005789];endosome membrane [GO:0010008];extracellular exosome [GO:0070062];extracellular space [GO:0005615];host cell [GO:0043657];membrane [GO:0016020];mitochondrial outer membrane [GO:0005741];nucleolus [GO:0005730];nucleoplasm [GO…	activation of MAPK activity [GO:0000187];anaphase-promoting complex-dependent catabolic process [GO:0031145];cellular protein metabolic process [GO:0044267];cytokine-mediated signaling pathway [GO:0019221];DNA damage response, detection of DNA damage [GO:0042769];endosomal transport [GO:0016197];error-free translesion synthesis [GO:0070987];error-prone translesion synthesis [GO:0042276];global ge…
Q9GZM5	Protein YIPF3	25844	YIPF3	hsa:25844	No	-	cell differentiation [GO:0030154]	-	Golgi apparatus [GO:0005794];integral component of membrane [GO:0016021];intracellular membrane-bounded organelle [GO:0043231];plasma membrane [GO:0005886];transport vesicle [GO:0030133]	cell differentiation [GO:0030154];Golgi apparatus [GO:0005794];integral component of membrane [GO:0016021];intracellular membrane-bounded organelle [GO:0043231];plasma membrane [GO:0005886];transport vesicle [GO:0030133]
P12004	Proliferating cell nuclear antigen	5111	PCNA	hsa:5111	No	-	base-excision repair, gap-filling [GO:0006287];cellular response to hydrogen peroxide [GO:0070301];cellular response to UV [GO:0034644];cellular response to xenobiotic stimulus [GO:0071466];DNA damage response, detection of DNA damage [GO:0042769];DNA damage response, signal transduction by p53 class mediator resulting in cell cycle arrest [GO:0006977];epithelial cell differentiation [GO:0030855]…	chromatin binding [GO:0003682];damaged DNA binding [GO:0003684];dinucleotide insertion or deletion binding [GO:0032139];DNA polymerase binding [GO:0070182];DNA polymerase processivity factor activity [GO:0030337];enzyme binding [GO:0019899];estrogen receptor binding [GO:0030331];histone acetyltransferase binding [GO:0035035];identical protein binding [GO:0042802];MutLalpha complex binding [GO:003…	centrosome [GO:0005813];chromatin [GO:0000785];cyclin-dependent protein kinase holoenzyme complex [GO:0000307];extracellular exosome [GO:0070062];nuclear body [GO:0016604];nuclear chromosome, telomeric region [GO:0000784];nuclear lamina [GO:0005652];nuclear replication fork [GO:0043596];nucleoplasm [GO:0005654];nucleus [GO:0005634];PCNA complex [GO:0043626];PCNA-p21 complex [GO:0070557];replicati…	base-excision repair, gap-filling [GO:0006287];cellular response to hydrogen peroxide [GO:0070301];cellular response to UV [GO:0034644];cellular response to xenobiotic stimulus [GO:0071466];DNA damage response, detection of DNA damage [GO:0042769];DNA damage response, signal transduction by p53 class mediator resulting in cell cycle arrest [GO:0006977];epithelial cell differentiation [GO:0030855]…
P20908	Collagen alpha-1(V) chain	1289	COL5A1	hsa:1289	Yes	-	blood vessel development [GO:0001568];cell adhesion [GO:0007155];cell migration [GO:0016477];collagen biosynthetic process [GO:0032964];collagen fibril organization [GO:0030199];extracellular matrix organization [GO:0030198];eye morphogenesis [GO:0048592];heart morphogenesis [GO:0003007];integrin biosynthetic process [GO:0045112];negative regulation of endodermal cell differentiation [GO:1903225]…	extracellular matrix structural constituent [GO:0005201];extracellular matrix structural constituent conferring tensile strength [GO:0030020];heparin binding [GO:0008201];integrin binding [GO:0005178];metal ion binding [GO:0046872];platelet-derived growth factor binding [GO:0048407];proteoglycan binding [GO:0043394]	basement membrane [GO:0005604];collagen type V trimer [GO:0005588];collagen-containing extracellular matrix [GO:0062023];endoplasmic reticulum lumen [GO:0005788];extracellular matrix [GO:0031012];extracellular region [GO:0005576];extracellular space [GO:0005615]	blood vessel development [GO:0001568];cell adhesion [GO:0007155];cell migration [GO:0016477];collagen biosynthetic process [GO:0032964];collagen fibril organization [GO:0030199];extracellular matrix organization [GO:0030198];eye morphogenesis [GO:0048592];heart morphogenesis [GO:0003007];integrin biosynthetic process [GO:0045112];negative regulation of endodermal cell differentiation [GO:1903225]…
P25787	Proteasome subunit alpha type-2	5683	PSMA2	hsa:5683	No	-	anaphase-promoting complex-dependent catabolic process [GO:0031145];antigen processing and presentation of exogenous peptide antigen via MHC class I, TAP-dependent [GO:0002479];Fc-epsilon receptor signaling pathway [GO:0038095];interleukin-1-mediated signaling pathway [GO:0070498];MAPK cascade [GO:0000165];negative regulation of canonical Wnt signaling pathway [GO:0090090];negative regulation of …	endopeptidase activity [GO:0004175]	cytoplasm [GO:0005737];cytosol [GO:0005829];extracellular exosome [GO:0070062];extracellular region [GO:0005576];ficolin-1-rich granule lumen [GO:1904813];nucleoplasm [GO:0005654];nucleus [GO:0005634];P-body [GO:0000932];proteasome complex [GO:0000502];proteasome core complex [GO:0005839];proteasome core complex, alpha-subunit complex [GO:0019773];secretory granule lumen [GO:0034774]	anaphase-promoting complex-dependent catabolic process [GO:0031145];antigen processing and presentation of exogenous peptide antigen via MHC class I, TAP-dependent [GO:0002479];Fc-epsilon receptor signaling pathway [GO:0038095];interleukin-1-mediated signaling pathway [GO:0070498];MAPK cascade [GO:0000165];negative regulation of canonical Wnt signaling pathway [GO:0090090];negative regulation of …
P28300	Protein-lysine 6-oxidase	4015	LOX	hsa:4015	No	-	ascending aorta development [GO:0035905];blood vessel morphogenesis [GO:0048514];bone mineralization [GO:0030282];cell chemotaxis [GO:0060326];cellular protein modification process [GO:0006464];cellular response to chemokine [GO:1990869];collagen fibril organization [GO:0030199];connective tissue development [GO:0061448];descending aorta development [GO:0035906];DNA biosynthetic process [GO:00718…	collagen binding [GO:0005518];copper ion binding [GO:0005507];protein-lysine 6-oxidase activity [GO:0004720]	collagen trimer [GO:0005581];extracellular matrix [GO:0031012];extracellular region [GO:0005576];extracellular space [GO:0005615];nucleus [GO:0005634]	ascending aorta development [GO:0035905];blood vessel morphogenesis [GO:0048514];bone mineralization [GO:0030282];cell chemotaxis [GO:0060326];cellular protein modification process [GO:0006464];cellular response to chemokine [GO:1990869];collagen fibril organization [GO:0030199];connective tissue development [GO:0061448];descending aorta development [GO:0035906];DNA biosynthetic process [GO:00718…
Q15185	Prostaglandin E synthase 3	10728	PTGES3	hsa:10728	No	Lipid metabolism; prostaglandin biosynthesis	chaperone cofactor-dependent protein refolding [GO:0051085];chaperone-mediated protein complex assembly [GO:0051131];cyclooxygenase pathway [GO:0019371];positive regulation of phosphorylation [GO:0042327];positive regulation of telomerase activity [GO:0051973];prostaglandin biosynthetic process [GO:0001516];protein folding [GO:0006457];protein stabilization [GO:0050821];regulation of cellular res…	chaperone binding [GO:0051087];DNA polymerase binding [GO:0070182];Hsp90 protein binding [GO:0051879];prostaglandin-E synthase activity [GO:0050220];telomerase activity [GO:0003720];unfolded protein binding [GO:0051082]	chaperone complex [GO:0101031];chromosome, telomeric region [GO:0000781];cytoplasm [GO:0005737];cytosol [GO:0005829];nucleoplasm [GO:0005654];nucleus [GO:0005634];protein-containing complex [GO:0032991];telomerase holoenzyme complex [GO:0005697]	chaperone cofactor-dependent protein refolding [GO:0051085];chaperone-mediated protein complex assembly [GO:0051131];cyclooxygenase pathway [GO:0019371];positive regulation of phosphorylation [GO:0042327];positive regulation of telomerase activity [GO:0051973];prostaglandin biosynthetic process [GO:0001516];protein folding [GO:0006457];protein stabilization [GO:0050821];regulation of cellular res…
Q8NHP8	Putative phospholipase B-like 2	196463	PLBD2	hsa:196463	No	-	phospholipid catabolic process [GO:0009395]	phospholipase activity [GO:0004620]	extracellular exosome [GO:0070062];extracellular region [GO:0005576];lysosomal lumen [GO:0043202]	phospholipid catabolic process [GO:0009395];phospholipase activity [GO:0004620];extracellular exosome [GO:0070062];extracellular region [GO:0005576];lysosomal lumen [GO:0043202]
P31939	Bifunctional purine biosynthesis protein ATIC	471	ATIC	hsa:471	No	Purine metabolism; IMP biosynthesis via de novo pathway; 5-formamido-1-(5-phospho-D-ribosyl)imidazole-4-carboxamide from 5-amino-1-(5-phospho-D-ribosyl)imidazole-4-carboxamide (10-formyl THF route): step 1/1;Purine metabolism; IMP biosynthesis via de novo pathway; IMP from 5-formamido-1-(5-phospho-D-ribosyl)imidazole-4-carboxamide: step 1/1	'de novo' IMP biosynthetic process [GO:0006189];animal organ regeneration [GO:0031100];brainstem development [GO:0003360];cellular response to interleukin-7 [GO:0098761];cerebellum development [GO:0021549];cerebral cortex development [GO:0021987];dihydrofolate metabolic process [GO:0046452];nucleobase-containing compound metabolic process [GO:0006139];nucleoside metabolic process [GO:0009116];pur…	cadherin binding [GO:0045296];IMP cyclohydrolase activity [GO:0003937];phosphoribosylaminoimidazolecarboxamide formyltransferase activity [GO:0004643];protein homodimerization activity [GO:0042803]	cytosol [GO:0005829];extracellular exosome [GO:0070062];membrane [GO:0016020];plasma membrane [GO:0005886]	'de novo' IMP biosynthetic process [GO:0006189];animal organ regeneration [GO:0031100];brainstem development [GO:0003360];cellular response to interleukin-7 [GO:0098761];cerebellum development [GO:0021549];cerebral cortex development [GO:0021987];dihydrofolate metabolic process [GO:0046452];nucleobase-containing compound metabolic process [GO:0006139];nucleoside metabolic process [GO:0009116];pur…
Q14974	Importin subunit beta-1	3837	KPNB1	hsa:3837	No	-	apoptotic DNA fragmentation [GO:0006309];astral microtubule organization [GO:0030953];establishment of mitotic spindle localization [GO:0040001];establishment of protein localization [GO:0045184];intracellular transport of virus [GO:0075733];mitotic chromosome movement towards spindle pole [GO:0007079];mitotic metaphase plate congression [GO:0007080];mitotic spindle assembly [GO:0090307];modulati…	enzyme binding [GO:0019899];Hsp90 protein binding [GO:0051879];importin-alpha family protein binding [GO:0061676];nuclear import signal receptor activity [GO:0061608];nuclear localization sequence binding [GO:0008139];protein domain specific binding [GO:0019904];Ran GTPase binding [GO:0008536];RNA binding [GO:0003723];zinc ion binding [GO:0008270]	cytoplasm [GO:0005737];cytoplasmic stress granule [GO:0010494];cytosol [GO:0005829];endoplasmic reticulum tubular network [GO:0071782];extracellular exosome [GO:0070062];extracellular region [GO:0005576];ficolin-1-rich granule lumen [GO:1904813];host cell [GO:0043657];membrane [GO:0016020];nuclear envelope [GO:0005635];nuclear membrane [GO:0031965];nuclear pore [GO:0005643];nucleoplasm [GO:000565…	apoptotic DNA fragmentation [GO:0006309];astral microtubule organization [GO:0030953];establishment of mitotic spindle localization [GO:0040001];establishment of protein localization [GO:0045184];intracellular transport of virus [GO:0075733];mitotic chromosome movement towards spindle pole [GO:0007079];mitotic metaphase plate congression [GO:0007080];mitotic spindle assembly [GO:0090307];modulati…
Q7KZF4	Staphylococcal nuclease domain-containing protein 1	27044	SND1	hsa:27044	No	-	gene silencing by RNA [GO:0031047];miRNA catabolic process [GO:0010587];osteoblast differentiation [GO:0001649];regulation of cell cycle process [GO:0010564];RNA catabolic process [GO:0006401];viral process [GO:0016032]	cadherin binding [GO:0045296];endonuclease activity [GO:0004519];endoribonuclease activity [GO:0004521];nuclease activity [GO:0004518];RISC complex binding [GO:1905172];RNA binding [GO:0003723];transcription coregulator activity [GO:0003712]	cytoplasm [GO:0005737];cytosol [GO:0005829];dense body [GO:0097433];extracellular exosome [GO:0070062];melanosome [GO:0042470];membrane [GO:0016020];nucleus [GO:0005634];RISC complex [GO:0016442]	gene silencing by RNA [GO:0031047];miRNA catabolic process [GO:0010587];osteoblast differentiation [GO:0001649];regulation of cell cycle process [GO:0010564];RNA catabolic process [GO:0006401];viral process [GO:0016032];cadherin binding [GO:0045296];endonuclease activity [GO:0004519];endoribonuclease activity [GO:0004521];nuclease activity [GO:0004518];RISC complex binding [GO:1905172];RNA bindin…
P55884	Eukaryotic translation initiation factor 3 subunit B	8662	EIF3B	hsa:8662	No	-	formation of cytoplasmic translation initiation complex [GO:0001732];IRES-dependent viral translational initiation [GO:0075522];regulation of translational initiation [GO:0006446];translational initiation [GO:0006413];viral translational termination-reinitiation [GO:0075525]	molecular adaptor activity [GO:0060090];RNA binding [GO:0003723];translation initiation factor activity [GO:0003743];translation initiation factor binding [GO:0031369]	cytosol [GO:0005829];eukaryotic 43S preinitiation complex [GO:0016282];eukaryotic 48S preinitiation complex [GO:0033290];eukaryotic translation initiation factor 3 complex [GO:0005852];eukaryotic translation initiation factor 3 complex, eIF3m [GO:0071541];extracellular exosome [GO:0070062]	formation of cytoplasmic translation initiation complex [GO:0001732];IRES-dependent viral translational initiation [GO:0075522];regulation of translational initiation [GO:0006446];translational initiation [GO:0006413];viral translational termination-reinitiation [GO:0075525];molecular adaptor activity [GO:0060090];RNA binding [GO:0003723];translation initiation factor activity [GO:0003743];transl…
Q15691	Microtubule-associated protein RP/EB family member 1	22919	MAPRE1	hsa:22919	No	-	cell division [GO:0051301];cell migration [GO:0016477];ciliary basal body-plasma membrane docking [GO:0097711];G2/M transition of mitotic cell cycle [GO:0000086];microtubule bundle formation [GO:0001578];microtubule polymerization [GO:0046785];negative regulation of microtubule polymerization [GO:0031115];non-motile cilium assembly [GO:1905515];positive regulation of cell migration [GO:0030335];p…	cadherin binding [GO:0045296];identical protein binding [GO:0042802];microtubule binding [GO:0008017];microtubule plus-end binding [GO:0051010];protein C-terminus binding [GO:0008022];protein kinase binding [GO:0019901];RNA binding [GO:0003723]	cell projection membrane [GO:0031253];centrosome [GO:0005813];ciliary basal body [GO:0036064];cortical microtubule cytoskeleton [GO:0030981];cytoplasmic microtubule [GO:0005881];cytosol [GO:0005829];focal adhesion [GO:0005925];Golgi apparatus [GO:0005794];microtubule [GO:0005874];microtubule organizing center [GO:0005815];microtubule plus-end [GO:0035371];mitotic spindle astral microtubule end [G…	cell division [GO:0051301];cell migration [GO:0016477];ciliary basal body-plasma membrane docking [GO:0097711];G2/M transition of mitotic cell cycle [GO:0000086];microtubule bundle formation [GO:0001578];microtubule polymerization [GO:0046785];negative regulation of microtubule polymerization [GO:0031115];non-motile cilium assembly [GO:1905515];positive regulation of cell migration [GO:0030335];p…
Q9HB71	Calcyclin-binding protein	27101	CACYBP	hsa:27101	No	-	aging [GO:0007568];cardiac muscle cell differentiation [GO:0055007];cellular response to calcium ion [GO:0071277];cellular response to leukemia inhibitory factor [GO:1990830];heart development [GO:0007507];negative regulation of cell death [GO:0060548];positive regulation of DNA replication [GO:0045740];response to growth hormone [GO:0060416]	protein domain specific binding [GO:0019904];protein homodimerization activity [GO:0042803];S100 protein binding [GO:0044548];tubulin binding [GO:0015631];ubiquitin protein ligase binding [GO:0031625]	beta-catenin destruction complex [GO:0030877];cell body [GO:0044297];cytosol [GO:0005829];extracellular exosome [GO:0070062];neuron projection [GO:0043005];nuclear envelope lumen [GO:0005641];nucleoplasm [GO:0005654];nucleus [GO:0005634];SCF ubiquitin ligase complex [GO:0019005]	aging [GO:0007568];cardiac muscle cell differentiation [GO:0055007];cellular response to calcium ion [GO:0071277];cellular response to leukemia inhibitory factor [GO:1990830];heart development [GO:0007507];negative regulation of cell death [GO:0060548];positive regulation of DNA replication [GO:0045740];response to growth hormone [GO:0060416];protein domain specific binding [GO:0019904];protein h…
Q00839	Heterogeneous nuclear ribonucleoprotein U	3192	HNRNPU	hsa:3192	No	-	adaptive thermogenesis [GO:1990845];cardiac muscle cell development [GO:0055013];cell cycle [GO:0007049];cell division [GO:0051301];cellular response to glucocorticoid stimulus [GO:0071385];cellular response to leukemia inhibitory factor [GO:1990830];chromatin organization [GO:0006325];circadian regulation of gene expression [GO:0032922];CRD-mediated mRNA stabilization [GO:0070934];dendritic tran…	actin binding [GO:0003779];ATP binding [GO:0005524];chromatin binding [GO:0003682];chromatin DNA binding [GO:0031490];DNA binding [GO:0003677];double-stranded DNA binding [GO:0003690];double-stranded RNA binding [GO:0003725];identical protein binding [GO:0042802];mRNA 3'-UTR binding [GO:0003730];poly(A) binding [GO:0008143];poly(C) RNA binding [GO:0017130];poly(G) binding [GO:0034046];pre-mRNA bi…	catalytic step 2 spliceosome [GO:0071013];cell surface [GO:0009986];centrosome [GO:0005813];condensed chromosome kinetochore [GO:0000777];CRD-mediated mRNA stability complex [GO:0070937];cytoplasmic ribonucleoprotein granule [GO:0036464];dendrite cytoplasm [GO:0032839];inactive sex chromosome [GO:0098577];kinetochore [GO:0000776];membrane [GO:0016020];midbody [GO:0030496];mitotic spindle [GO:0072…	adaptive thermogenesis [GO:1990845];cardiac muscle cell development [GO:0055013];cell cycle [GO:0007049];cell division [GO:0051301];cellular response to glucocorticoid stimulus [GO:0071385];cellular response to leukemia inhibitory factor [GO:1990830];chromatin organization [GO:0006325];circadian regulation of gene expression [GO:0032922];CRD-mediated mRNA stabilization [GO:0070934];dendritic tran…
Q9UKY7	Protein CDV3 homolog	55573	CDV3	hsa:55573	No	-	-	-	cytoplasm [GO:0005737];cytosol [GO:0005829];plasma membrane [GO:0005886]	cytoplasm [GO:0005737];cytosol [GO:0005829];plasma membrane [GO:0005886]
P48643	T-complex protein 1 subunit epsilon	22948	CCT5	hsa:22948	No	-	binding of sperm to zona pellucida [GO:0007339];positive regulation of establishment of protein localization to telomere [GO:1904851];positive regulation of protein localization to Cajal body [GO:1904871];positive regulation of telomerase RNA localization to Cajal body [GO:1904874];positive regulation of telomere maintenance via telomerase [GO:0032212];protein folding [GO:0006457];protein stabili…	ATP binding [GO:0005524];beta-tubulin binding [GO:0048487];G-protein beta-subunit binding [GO:0031681];mRNA 3'-UTR binding [GO:0003730];mRNA 5'-UTR binding [GO:0048027];unfolded protein binding [GO:0051082]	cell body [GO:0044297];centrosome [GO:0005813];chaperonin-containing T-complex [GO:0005832];cytosol [GO:0005829];extracellular exosome [GO:0070062];microtubule [GO:0005874]	binding of sperm to zona pellucida [GO:0007339];positive regulation of establishment of protein localization to telomere [GO:1904851];positive regulation of protein localization to Cajal body [GO:1904871];positive regulation of telomerase RNA localization to Cajal body [GO:1904874];positive regulation of telomere maintenance via telomerase [GO:0032212];protein folding [GO:0006457];protein stabili…
Q14204	Cytoplasmic dynein 1 heavy chain 1	1778	DYNC1H1	hsa:1778	No	-	antigen processing and presentation of exogenous peptide antigen via MHC class II [GO:0019886];cell division [GO:0051301];ciliary basal body-plasma membrane docking [GO:0097711];cytoplasmic microtubule organization [GO:0031122];endoplasmic reticulum to Golgi vesicle-mediated transport [GO:0006888];establishment of spindle localization [GO:0051293];G2/M transition of mitotic cell cycle [GO:0000086…	ATP binding [GO:0005524];ATP-dependent microtubule motor activity, minus-end-directed [GO:0008569];dynein intermediate chain binding [GO:0045505];dynein light intermediate chain binding [GO:0051959];RNA binding [GO:0003723]	axon cytoplasm [GO:1904115];azurophil granule lumen [GO:0035578];cell cortex [GO:0005938];centrosome [GO:0005813];cytoplasmic dynein complex [GO:0005868];cytoplasmic microtubule [GO:0005881];cytosol [GO:0005829];dynein complex [GO:0030286];extracellular exosome [GO:0070062];extracellular region [GO:0005576];filopodium [GO:0030175];membrane [GO:0016020];microtubule [GO:0005874]	antigen processing and presentation of exogenous peptide antigen via MHC class II [GO:0019886];cell division [GO:0051301];ciliary basal body-plasma membrane docking [GO:0097711];cytoplasmic microtubule organization [GO:0031122];endoplasmic reticulum to Golgi vesicle-mediated transport [GO:0006888];establishment of spindle localization [GO:0051293];G2/M transition of mitotic cell cycle [GO:0000086…
P19022	Cadherin-2	1000	CDH2	hsa:1000	No	-	adherens junction organization [GO:0034332];blood vessel morphogenesis [GO:0048514];brain development [GO:0007420];brain morphogenesis [GO:0048854];calcium-dependent cell-cell adhesion via plasma membrane cell adhesion molecules [GO:0016339];cell adhesion [GO:0007155];cell migration [GO:0016477];cell-cell adhesion [GO:0098609];cell-cell adhesion mediated by cadherin [GO:0044331];cell-cell adhesio…	alpha-catenin binding [GO:0045294];beta-catenin binding [GO:0008013];cadherin binding [GO:0045296];calcium ion binding [GO:0005509];gamma-catenin binding [GO:0045295];identical protein binding [GO:0042802];protein kinase binding [GO:0019901];protein phosphatase binding [GO:0019903]	adherens junction [GO:0005912];apical part of cell [GO:0045177];apical plasma membrane [GO:0016324];apicolateral plasma membrane [GO:0016327];basolateral plasma membrane [GO:0016323];catenin complex [GO:0016342];cell junction [GO:0030054];cell surface [GO:0009986];cell-cell junction [GO:0005911];collagen-containing extracellular matrix [GO:0062023];cytoplasm [GO:0005737];endoplasmic reticulum lum…	adherens junction organization [GO:0034332];blood vessel morphogenesis [GO:0048514];brain development [GO:0007420];brain morphogenesis [GO:0048854];calcium-dependent cell-cell adhesion via plasma membrane cell adhesion molecules [GO:0016339];cell adhesion [GO:0007155];cell migration [GO:0016477];cell-cell adhesion [GO:0098609];cell-cell adhesion mediated by cadherin [GO:0044331];cell-cell adhesio…
P61956	Small ubiquitin-related modifier 2	6613	SUMO2	hsa:6613	No	-	positive regulation of proteasomal ubiquitin-dependent protein catabolic process [GO:0032436];protein sumoylation [GO:0016925]	protein tag [GO:0031386];RNA binding [GO:0003723];ubiquitin protein ligase binding [GO:0031625];ubiquitin-like protein ligase binding [GO:0044389]	nucleoplasm [GO:0005654];nucleus [GO:0005634];PML body [GO:0016605]	positive regulation of proteasomal ubiquitin-dependent protein catabolic process [GO:0032436];protein sumoylation [GO:0016925];protein tag [GO:0031386];RNA binding [GO:0003723];ubiquitin protein ligase binding [GO:0031625];ubiquitin-like protein ligase binding [GO:0044389];nucleoplasm [GO:0005654];nucleus [GO:0005634];PML body [GO:0016605]
Q15369	Elongin-C	6921	ELOC	hsa:6921	No	-	positive regulation of transcription elongation from RNA polymerase II promoter [GO:0032968];post-translational protein modification [GO:0043687];protein ubiquitination [GO:0016567];regulation of transcription by RNA polymerase II [GO:0006357];regulation of transcription from RNA polymerase II promoter in response to hypoxia [GO:0061418];transcription by RNA polymerase II [GO:0006366];transcripti…	-	cytosol [GO:0005829];elongin complex [GO:0070449];nucleoplasm [GO:0005654]	positive regulation of transcription elongation from RNA polymerase II promoter [GO:0032968];post-translational protein modification [GO:0043687];protein ubiquitination [GO:0016567];regulation of transcription by RNA polymerase II [GO:0006357];regulation of transcription from RNA polymerase II promoter in response to hypoxia [GO:0061418];transcription by RNA polymerase II [GO:0006366];transcripti…
O00154	Cytosolic acyl coenzyme A thioester hydrolase	11332	ACOT7	hsa:11332	No	Lipid metabolism; fatty acid metabolism	acyl-CoA metabolic process [GO:0006637];coenzyme A biosynthetic process [GO:0015937];fatty acid metabolic process [GO:0006631];long-chain fatty-acyl-CoA catabolic process [GO:0036116];medium-chain fatty acid biosynthetic process [GO:0051792];medium-chain fatty-acyl-CoA catabolic process [GO:0036114];palmitic acid biosynthetic process [GO:1900535]	acyl-CoA hydrolase activity [GO:0047617];carboxylic ester hydrolase activity [GO:0052689];fatty-acyl-CoA binding [GO:0000062];long-chain fatty acyl-CoA binding [GO:0036042];myristoyl-CoA hydrolase activity [GO:0102991];palmitoyl-CoA hydrolase activity [GO:0016290];protein homodimerization activity [GO:0042803]	cytosol [GO:0005829];extracellular exosome [GO:0070062];mitochondrion [GO:0005739];nucleoplasm [GO:0005654]	acyl-CoA metabolic process [GO:0006637];coenzyme A biosynthetic process [GO:0015937];fatty acid metabolic process [GO:0006631];long-chain fatty-acyl-CoA catabolic process [GO:0036116];medium-chain fatty acid biosynthetic process [GO:0051792];medium-chain fatty-acyl-CoA catabolic process [GO:0036114];palmitic acid biosynthetic process [GO:1900535];acyl-CoA hydrolase activity [GO:0047617];carboxyli…
P29692	Elongation factor 1-delta	1936	EEF1D	hsa:1936	No	-	cellular response to ionizing radiation [GO:0071479];mRNA transcription [GO:0009299];positive regulation of I-kappaB kinase/NF-kappaB signaling [GO:0043123];regulation of cell death [GO:0010941];translational elongation [GO:0006414]	activating transcription factor binding [GO:0033613];cadherin binding [GO:0045296];DNA binding [GO:0003677];guanyl-nucleotide exchange factor activity [GO:0005085];heat shock protein binding [GO:0031072];translation elongation factor activity [GO:0003746];translation factor activity, RNA binding [GO:0008135]	cytoplasm [GO:0005737];cytosol [GO:0005829];eukaryotic translation elongation factor 1 complex [GO:0005853];fibrillar center [GO:0001650];nucleoplasm [GO:0005654];nucleus [GO:0005634]	cellular response to ionizing radiation [GO:0071479];mRNA transcription [GO:0009299];positive regulation of I-kappaB kinase/NF-kappaB signaling [GO:0043123];regulation of cell death [GO:0010941];translational elongation [GO:0006414];activating transcription factor binding [GO:0033613];cadherin binding [GO:0045296];DNA binding [GO:0003677];guanyl-nucleotide exchange factor activity [GO:0005085];he…
P55285	Cadherin-6	1004	CDH6	hsa:1004	No	-	adherens junction organization [GO:0034332];calcium-dependent cell-cell adhesion via plasma membrane cell adhesion molecules [GO:0016339];cell adhesion [GO:0007155];cell morphogenesis [GO:0000902];cell-cell adhesion via plasma-membrane adhesion molecules [GO:0098742];cell-cell junction assembly [GO:0007043];homophilic cell adhesion via plasma membrane adhesion molecules [GO:0007156];multicellular…	cadherin binding [GO:0045296];calcium ion binding [GO:0005509]	adherens junction [GO:0005912];catenin complex [GO:0016342];cell junction [GO:0030054];integral component of membrane [GO:0016021];plasma membrane [GO:0005886]	adherens junction organization [GO:0034332];calcium-dependent cell-cell adhesion via plasma membrane cell adhesion molecules [GO:0016339];cell adhesion [GO:0007155];cell morphogenesis [GO:0000902];cell-cell adhesion via plasma-membrane adhesion molecules [GO:0098742];cell-cell junction assembly [GO:0007043];homophilic cell adhesion via plasma membrane adhesion molecules [GO:0007156];multicellular…
Q96TA1	Protein Niban 2	64855	NIBAN2	hsa:64855	No	-	axon guidance [GO:0007411];cell differentiation [GO:0030154];gonadotropin secretion [GO:0032274];hypomethylation of CpG island [GO:0044029];negative regulation of angiogenesis [GO:0016525];negative regulation of apoptotic process [GO:0043066];negative regulation of cell population proliferation [GO:0008285];negative regulation of DNA biosynthetic process [GO:2000279];negative regulation of Notch …	cadherin binding [GO:0045296];transcription coactivator activity [GO:0003713]	adherens junction [GO:0005912];cytoplasm [GO:0005737];cytosol [GO:0005829];extracellular exosome [GO:0070062];nucleoplasm [GO:0005654];nucleus [GO:0005634];plasma membrane [GO:0005886]	axon guidance [GO:0007411];cell differentiation [GO:0030154];gonadotropin secretion [GO:0032274];hypomethylation of CpG island [GO:0044029];negative regulation of angiogenesis [GO:0016525];negative regulation of apoptotic process [GO:0043066];negative regulation of cell population proliferation [GO:0008285];negative regulation of DNA biosynthetic process [GO:2000279];negative regulation of Notch …
P04792	Heat shock protein beta-1	3315	HSPB1	hsa:3315	No	-	anterograde axonal protein transport [GO:0099641];cellular response to vascular endothelial growth factor stimulus [GO:0035924];chaperone-mediated protein folding [GO:0061077];intracellular signal transduction [GO:0035556];negative regulation of apoptotic process [GO:0043066];negative regulation of oxidative stress-induced intrinsic apoptotic signaling pathway [GO:1902176];negative regulation of …	identical protein binding [GO:0042802];protein folding chaperone [GO:0044183];protein homodimerization activity [GO:0042803];protein kinase binding [GO:0019901];protein kinase C binding [GO:0005080];protein kinase C inhibitor activity [GO:0008426];RNA binding [GO:0003723];RNA polymerase II-specific DNA-binding transcription factor binding [GO:0061629];ubiquitin binding [GO:0043130]	axon cytoplasm [GO:1904115];cytoplasm [GO:0005737];cytoskeleton [GO:0005856];cytosol [GO:0005829];extracellular exosome [GO:0070062];extracellular space [GO:0005615];focal adhesion [GO:0005925];nucleus [GO:0005634];plasma membrane [GO:0005886];proteasome complex [GO:0000502];spindle [GO:0005819];Z disc [GO:0030018]	anterograde axonal protein transport [GO:0099641];cellular response to vascular endothelial growth factor stimulus [GO:0035924];chaperone-mediated protein folding [GO:0061077];intracellular signal transduction [GO:0035556];negative regulation of apoptotic process [GO:0043066];negative regulation of oxidative stress-induced intrinsic apoptotic signaling pathway [GO:1902176];negative regulation of …
P54727	UV excision repair protein RAD23 homolog B	5887	RAD23B	hsa:5887	No	-	cellular response to interleukin-7 [GO:0098761];embryonic organ development [GO:0048568];global genome nucleotide-excision repair [GO:0070911];nucleotide-excision repair [GO:0006289];nucleotide-excision repair, DNA damage recognition [GO:0000715];nucleotide-excision repair, DNA duplex unwinding [GO:0000717];nucleotide-excision repair, preincision complex assembly [GO:0006294];proteasome-mediated …	damaged DNA binding [GO:0003684];polyubiquitin modification-dependent protein binding [GO:0031593];proteasome binding [GO:0070628];single-stranded DNA binding [GO:0003697];ubiquitin binding [GO:0043130]	cytosol [GO:0005829];nucleoplasm [GO:0005654];nucleus [GO:0005634];proteasome complex [GO:0000502];XPC complex [GO:0071942]	cellular response to interleukin-7 [GO:0098761];embryonic organ development [GO:0048568];global genome nucleotide-excision repair [GO:0070911];nucleotide-excision repair [GO:0006289];nucleotide-excision repair, DNA damage recognition [GO:0000715];nucleotide-excision repair, DNA duplex unwinding [GO:0000717];nucleotide-excision repair, preincision complex assembly [GO:0006294];proteasome-mediated …
P14735	Insulin-degrading enzyme	3416	IDE	hsa:3416	No	-	amyloid-beta clearance [GO:0097242];amyloid-beta clearance by cellular catabolic process [GO:0150094];amyloid-beta metabolic process [GO:0050435];antigen processing and presentation of endogenous peptide antigen via MHC class I [GO:0019885];bradykinin catabolic process [GO:0010815];cellular protein catabolic process [GO:0044257];determination of adult lifespan [GO:0008340];hormone catabolic proce…	amyloid-beta binding [GO:0001540];ATP binding [GO:0005524];ATPase activity [GO:0016887];beta-endorphin binding [GO:0031626];endopeptidase activity [GO:0004175];identical protein binding [GO:0042802];insulin binding [GO:0043559];metalloendopeptidase activity [GO:0004222];peptide binding [GO:0042277];protein homodimerization activity [GO:0042803];protein-containing complex binding [GO:0044877];ubiq…	basolateral plasma membrane [GO:0016323];cell surface [GO:0009986];cytoplasm [GO:0005737];cytosol [GO:0005829];cytosolic proteasome complex [GO:0031597];external side of plasma membrane [GO:0009897];extracellular exosome [GO:0070062];extracellular space [GO:0005615];mitochondrion [GO:0005739];nucleus [GO:0005634];peroxisomal matrix [GO:0005782];peroxisome [GO:0005777]	amyloid-beta clearance [GO:0097242];amyloid-beta clearance by cellular catabolic process [GO:0150094];amyloid-beta metabolic process [GO:0050435];antigen processing and presentation of endogenous peptide antigen via MHC class I [GO:0019885];bradykinin catabolic process [GO:0010815];cellular protein catabolic process [GO:0044257];determination of adult lifespan [GO:0008340];hormone catabolic proce…
P78371	T-complex protein 1 subunit beta	10576	CCT2	hsa:10576	No	-	binding of sperm to zona pellucida [GO:0007339];chaperone mediated protein folding independent of cofactor [GO:0051086];chaperone-mediated protein complex assembly [GO:0051131];neutrophil degranulation [GO:0043312];positive regulation of establishment of protein localization to telomere [GO:1904851];positive regulation of protein localization to Cajal body [GO:1904871];positive regulation of telo…	ATP binding [GO:0005524];protein folding chaperone [GO:0044183];ubiquitin protein ligase binding [GO:0031625];unfolded protein binding [GO:0051082]	azurophil granule lumen [GO:0035578];cell body [GO:0044297];chaperonin-containing T-complex [GO:0005832];cytosol [GO:0005829];extracellular exosome [GO:0070062];extracellular region [GO:0005576];microtubule [GO:0005874];zona pellucida receptor complex [GO:0002199]	binding of sperm to zona pellucida [GO:0007339];chaperone mediated protein folding independent of cofactor [GO:0051086];chaperone-mediated protein complex assembly [GO:0051131];neutrophil degranulation [GO:0043312];positive regulation of establishment of protein localization to telomere [GO:1904851];positive regulation of protein localization to Cajal body [GO:1904871];positive regulation of telo…
P48723	Heat shock 70 kDa protein 13	6782	HSPA13	hsa:6782	No	-	cellular response to unfolded protein [GO:0034620];chaperone cofactor-dependent protein refolding [GO:0051085];protein refolding [GO:0042026];response to unfolded protein [GO:0006986]	ATP binding [GO:0005524];ATPase activity [GO:0016887];heat shock protein binding [GO:0031072];misfolded protein binding [GO:0051787];protein folding chaperone [GO:0044183];unfolded protein binding [GO:0051082]	cytoplasm [GO:0005737];endoplasmic reticulum [GO:0005783];extracellular exosome [GO:0070062];intracellular membrane-bounded organelle [GO:0043231];mitochondrion [GO:0005739]	cellular response to unfolded protein [GO:0034620];chaperone cofactor-dependent protein refolding [GO:0051085];protein refolding [GO:0042026];response to unfolded protein [GO:0006986];ATP binding [GO:0005524];ATPase activity [GO:0016887];heat shock protein binding [GO:0031072];misfolded protein binding [GO:0051787];protein folding chaperone [GO:0044183];unfolded protein binding [GO:0051082];cytop…
Q99613	Eukaryotic translation initiation factor 3 subunit C	8663	EIF3C	hsa:8663	No	-	formation of cytoplasmic translation initiation complex [GO:0001732];positive regulation of mRNA binding [GO:1902416];positive regulation of translation [GO:0045727];translational initiation [GO:0006413]	ribosome binding [GO:0043022];RNA binding [GO:0003723];translation initiation factor activity [GO:0003743];translation initiation factor binding [GO:0031369]	cytosol [GO:0005829];eukaryotic 43S preinitiation complex [GO:0016282];eukaryotic 48S preinitiation complex [GO:0033290];eukaryotic translation initiation factor 3 complex [GO:0005852]	formation of cytoplasmic translation initiation complex [GO:0001732];positive regulation of mRNA binding [GO:1902416];positive regulation of translation [GO:0045727];translational initiation [GO:0006413];ribosome binding [GO:0043022];RNA binding [GO:0003723];translation initiation factor activity [GO:0003743];translation initiation factor binding [GO:0031369];cytosol [GO:0005829];eukaryotic 43S p…
Q8IWU6	Extracellular sulfatase Sulf-1	23213	SULF1	hsa:23213	No	-	apoptotic process [GO:0006915];bone development [GO:0060348];cartilage development [GO:0051216];chondrocyte development [GO:0002063];embryonic skeletal system development [GO:0048706];esophagus smooth muscle contraction [GO:0014846];glial cell-derived neurotrophic factor receptor signaling pathway [GO:0035860];glomerular basement membrane development [GO:0032836];glomerular filtration [GO:0003094…	arylsulfatase activity [GO:0004065];calcium ion binding [GO:0005509];glycosaminoglycan binding [GO:0005539];N-acetylglucosamine-6-sulfatase activity [GO:0008449]	cell surface [GO:0009986];endoplasmic reticulum [GO:0005783];extracellular space [GO:0005615];Golgi apparatus [GO:0005794];Golgi stack [GO:0005795];membrane raft [GO:0045121];plasma membrane [GO:0005886]	apoptotic process [GO:0006915];bone development [GO:0060348];cartilage development [GO:0051216];chondrocyte development [GO:0002063];embryonic skeletal system development [GO:0048706];esophagus smooth muscle contraction [GO:0014846];glial cell-derived neurotrophic factor receptor signaling pathway [GO:0035860];glomerular basement membrane development [GO:0032836];glomerular filtration [GO:0003094…
O76003	Glutaredoxin-3	10539	GLRX3	hsa:10539	No	-	[2Fe-2S] cluster assembly [GO:0044571];cellular iron ion homeostasis [GO:0006879];negative regulation of cardiac muscle hypertrophy [GO:0010614];protein maturation by iron-sulfur cluster transfer [GO:0097428];regulation of the force of heart contraction [GO:0002026]	electron transfer activity [GO:0009055];identical protein binding [GO:0042802];iron-sulfur cluster binding [GO:0051536];metal ion binding [GO:0046872];protein disulfide oxidoreductase activity [GO:0015035];protein kinase C binding [GO:0005080];RNA binding [GO:0003723]	cell cortex [GO:0005938];cytosol [GO:0005829];dendrite [GO:0030425];nucleus [GO:0005634];Z disc [GO:0030018]	[2Fe-2S] cluster assembly [GO:0044571];cellular iron ion homeostasis [GO:0006879];negative regulation of cardiac muscle hypertrophy [GO:0010614];protein maturation by iron-sulfur cluster transfer [GO:0097428];regulation of the force of heart contraction [GO:0002026];electron transfer activity [GO:0009055];identical protein binding [GO:0042802];iron-sulfur cluster binding [GO:0051536];metal ion bi…
A0A0C4DGB5	Calpain inhibitor	-	CAST	-	No	-	-	-	cytosol [GO:0005829];endoplasmic reticulum [GO:0005783]	cytosol [GO:0005829];endoplasmic reticulum [GO:0005783]
Q5TEC6	Histone HIST2H3PS2	-	H3-2	-	No	-	-	DNA binding [GO:0003677];protein heterodimerization activity [GO:0046982]	nucleosome [GO:0000786];nucleus [GO:0005634]	DNA binding [GO:0003677];protein heterodimerization activity [GO:0046982];nucleosome [GO:0000786];nucleus [GO:0005634]
F5GYN4	Ubiquitinyl hydrolase 1	-	OTUB1	-	No	-	protein deubiquitination [GO:0016579]	cysteine-type peptidase activity [GO:0008234];thiol-dependent ubiquitin-specific protease activity [GO:0004843]	-	protein deubiquitination [GO:0016579];cysteine-type peptidase activity [GO:0008234];thiol-dependent ubiquitin-specific protease activity [GO:0004843]
Q9NQW7	Xaa-Pro aminopeptidase 1	7511	XPNPEP1	hsa:7511	No	-	bradykinin catabolic process [GO:0010815];proteolysis [GO:0006508]	aminopeptidase activity [GO:0004177];manganese ion binding [GO:0030145];metalloaminopeptidase activity [GO:0070006];protein homodimerization activity [GO:0042803]	cytoplasm [GO:0005737];cytosol [GO:0005829];extracellular exosome [GO:0070062]	bradykinin catabolic process [GO:0010815];proteolysis [GO:0006508];aminopeptidase activity [GO:0004177];manganese ion binding [GO:0030145];metalloaminopeptidase activity [GO:0070006];protein homodimerization activity [GO:0042803];cytoplasm [GO:0005737];cytosol [GO:0005829];extracellular exosome [GO:0070062]
E5RJR5	S-phase kinase-associated protein 1	-	SKP1	-	No	Protein modification; protein ubiquitination	protein ubiquitination [GO:0016567];ubiquitin-dependent protein catabolic process [GO:0006511]	-	SCF ubiquitin ligase complex [GO:0019005]	protein ubiquitination [GO:0016567];ubiquitin-dependent protein catabolic process [GO:0006511];SCF ubiquitin ligase complex [GO:0019005]
P05198	Eukaryotic translation initiation factor 2 subunit 1	1965	EIF2S1	hsa:1965	No	-	aging [GO:0007568];cellular response to amino acid starvation [GO:0034198];cellular response to heat [GO:0034605];cellular response to oxidative stress [GO:0034599];cellular response to UV [GO:0034644];negative regulation of guanyl-nucleotide exchange factor activity [GO:1905098];negative regulation of translational initiation in response to stress [GO:0032057];PERK-mediated unfolded protein resp…	ribosome binding [GO:0043022];RNA binding [GO:0003723];translation initiation factor activity [GO:0003743]	cytoplasmic stress granule [GO:0010494];cytosol [GO:0005829];eukaryotic 48S preinitiation complex [GO:0033290];eukaryotic translation initiation factor 2 complex [GO:0005850];eukaryotic translation initiation factor 2B complex [GO:0005851];extracellular exosome [GO:0070062];glial limiting end-foot [GO:0097451];membrane [GO:0016020];multi-eIF complex [GO:0043614];nucleus [GO:0005634];polysome [GO:…	aging [GO:0007568];cellular response to amino acid starvation [GO:0034198];cellular response to heat [GO:0034605];cellular response to oxidative stress [GO:0034599];cellular response to UV [GO:0034644];negative regulation of guanyl-nucleotide exchange factor activity [GO:1905098];negative regulation of translational initiation in response to stress [GO:0032057];PERK-mediated unfolded protein resp…
Q9UKZ9	Procollagen C-endopeptidase enhancer 2	26577	PCOLCE2	hsa:26577	No	-	cellular response to leukemia inhibitory factor [GO:1990830]	collagen binding [GO:0005518];heparin binding [GO:0008201];peptidase activator activity [GO:0016504]	extracellular region [GO:0005576]	cellular response to leukemia inhibitory factor [GO:1990830];collagen binding [GO:0005518];heparin binding [GO:0008201];peptidase activator activity [GO:0016504];extracellular region [GO:0005576]
P54577	Tyrosine--tRNA ligase, cytoplasmic	8565	YARS1	hsa:8565	No	-	apoptotic process [GO:0006915];tRNA aminoacylation for protein translation [GO:0006418];tyrosyl-tRNA aminoacylation [GO:0006437]	ATP binding [GO:0005524];interleukin-8 receptor binding [GO:0005153];RNA binding [GO:0003723];tRNA binding [GO:0000049];tyrosine-tRNA ligase activity [GO:0004831]	cytoplasm [GO:0005737];cytosol [GO:0005829];extracellular space [GO:0005615];nuclear body [GO:0016604]	apoptotic process [GO:0006915];tRNA aminoacylation for protein translation [GO:0006418];tyrosyl-tRNA aminoacylation [GO:0006437];ATP binding [GO:0005524];interleukin-8 receptor binding [GO:0005153];RNA binding [GO:0003723];tRNA binding [GO:0000049];tyrosine-tRNA ligase activity [GO:0004831];cytoplasm [GO:0005737];cytosol [GO:0005829];extracellular space [GO:0005615];nuclear body [GO:0016604]
E7EV71	Latent-transforming growth factor beta-binding protein 1	-	LTBP1	-	Yes	-	-	calcium ion binding [GO:0005509]	-	calcium ion binding [GO:0005509]
P04156	Major prion protein	5621	PRNP	hsa:5621	No	-	activation of protein kinase activity [GO:0032147];calcium-mediated signaling using intracellular calcium source [GO:0035584];cell cycle arrest [GO:0007050];cellular copper ion homeostasis [GO:0006878];cellular response to amyloid-beta [GO:1904646];cellular response to copper ion [GO:0071280];cellular response to drug [GO:0035690];dendritic spine maintenance [GO:0097062];learning or memory [GO:00…	amyloid-beta binding [GO:0001540];aspartic-type endopeptidase inhibitor activity [GO:0019828];ATP-dependent protein binding [GO:0043008];calcium ion binding [GO:0005509];chaperone binding [GO:0051087];copper ion binding [GO:0005507];cupric ion binding [GO:1903135];cuprous ion binding [GO:1903136];glycosaminoglycan binding [GO:0005539];identical protein binding [GO:0042802];ion channel binding [GO…	anchored component of external side of plasma membrane [GO:0031362];cell surface [GO:0009986];cytoplasm [GO:0005737];cytosol [GO:0005829];dendrite [GO:0030425];endoplasmic reticulum [GO:0005783];extracellular exosome [GO:0070062];extrinsic component of membrane [GO:0019898];Golgi apparatus [GO:0005794];inclusion body [GO:0016234];intracellular membrane-bounded organelle [GO:0043231];membrane raft…	activation of protein kinase activity [GO:0032147];calcium-mediated signaling using intracellular calcium source [GO:0035584];cell cycle arrest [GO:0007050];cellular copper ion homeostasis [GO:0006878];cellular response to amyloid-beta [GO:1904646];cellular response to copper ion [GO:0071280];cellular response to drug [GO:0035690];dendritic spine maintenance [GO:0097062];learning or memory [GO:00…
P78417	Glutathione S-transferase omega-1	9446	GSTO1	hsa:9446	No	-	cellular response to arsenic-containing substance [GO:0071243];glutathione derivative biosynthetic process [GO:1901687];interleukin-12-mediated signaling pathway [GO:0035722];L-ascorbic acid metabolic process [GO:0019852];methylation [GO:0032259];negative regulation of ryanodine-sensitive calcium-release channel activity [GO:0060315];oxidation-reduction process [GO:0055114];positive regulation of…	glutathione dehydrogenase (ascorbate) activity [GO:0045174];glutathione transferase activity [GO:0004364];methylarsonate reductase activity [GO:0050610];oxidoreductase activity [GO:0016491]	cytoplasm [GO:0005737];cytosol [GO:0005829];extracellular exosome [GO:0070062];nucleoplasm [GO:0005654]	cellular response to arsenic-containing substance [GO:0071243];glutathione derivative biosynthetic process [GO:1901687];interleukin-12-mediated signaling pathway [GO:0035722];L-ascorbic acid metabolic process [GO:0019852];methylation [GO:0032259];negative regulation of ryanodine-sensitive calcium-release channel activity [GO:0060315];oxidation-reduction process [GO:0055114];positive regulation of…
P26639	Threonine--tRNA ligase 1, cytoplasmic	6897	TARS1	hsa:6897	No	-	threonyl-tRNA aminoacylation [GO:0006435];tRNA aminoacylation for protein translation [GO:0006418]	aminoacyl-tRNA ligase activity [GO:0004812];ATP binding [GO:0005524];identical protein binding [GO:0042802];threonine-tRNA ligase activity [GO:0004829];tRNA binding [GO:0000049];zinc ion binding [GO:0008270]	actin cytoskeleton [GO:0015629];cytosol [GO:0005829];extracellular exosome [GO:0070062]	threonyl-tRNA aminoacylation [GO:0006435];tRNA aminoacylation for protein translation [GO:0006418];aminoacyl-tRNA ligase activity [GO:0004812];ATP binding [GO:0005524];identical protein binding [GO:0042802];threonine-tRNA ligase activity [GO:0004829];tRNA binding [GO:0000049];zinc ion binding [GO:0008270];actin cytoskeleton [GO:0015629];cytosol [GO:0005829];extracellular exosome [GO:0070062]
Q08431	Lactadherin	4240	MFGE8	hsa:4240	Yes	-	angiogenesis [GO:0001525];apoptotic cell clearance [GO:0043277];cell adhesion [GO:0007155];cellular protein metabolic process [GO:0044267];phagocytosis, engulfment [GO:0006911];phagocytosis, recognition [GO:0006910];positive regulation of phagocytosis [GO:0050766];post-translational protein modification [GO:0043687];single fertilization [GO:0007338]	integrin binding [GO:0005178];phosphatidylethanolamine binding [GO:0008429];phosphatidylserine binding [GO:0001786]	collagen-containing extracellular matrix [GO:0062023];endoplasmic reticulum lumen [GO:0005788];external side of plasma membrane [GO:0009897];extracellular exosome [GO:0070062];extracellular region [GO:0005576];extracellular space [GO:0005615];extracellular vesicle [GO:1903561];extrinsic component of plasma membrane [GO:0019897];membrane [GO:0016020]	angiogenesis [GO:0001525];apoptotic cell clearance [GO:0043277];cell adhesion [GO:0007155];cellular protein metabolic process [GO:0044267];phagocytosis, engulfment [GO:0006911];phagocytosis, recognition [GO:0006910];positive regulation of phagocytosis [GO:0050766];post-translational protein modification [GO:0043687];single fertilization [GO:0007338];integrin binding [GO:0005178];phosphatidylethan…
P62495	Eukaryotic peptide chain release factor subunit 1	2107	ETF1	hsa:2107	No	-	cytoplasmic translational termination [GO:0002184];nuclear-transcribed mRNA catabolic process, nonsense-mediated decay [GO:0000184];protein methylation [GO:0006479];regulation of translational termination [GO:0006449];translational termination [GO:0006415]	ribosome binding [GO:0043022];RNA binding [GO:0003723];sequence-specific mRNA binding [GO:1990825];translation release factor activity [GO:0003747];translation release factor activity, codon specific [GO:0016149];translation termination factor activity [GO:0008079]	cytoplasm [GO:0005737];cytosol [GO:0005829];translation release factor complex [GO:0018444]	cytoplasmic translational termination [GO:0002184];nuclear-transcribed mRNA catabolic process, nonsense-mediated decay [GO:0000184];protein methylation [GO:0006479];regulation of translational termination [GO:0006449];translational termination [GO:0006415];ribosome binding [GO:0043022];RNA binding [GO:0003723];sequence-specific mRNA binding [GO:1990825];translation release factor activity [GO:000…
P14866	Heterogeneous nuclear ribonucleoprotein L	3191	HNRNPL	hsa:3191	No	-	mRNA splicing, via spliceosome [GO:0000398];regulation of alternative mRNA splicing, via spliceosome [GO:0000381];regulation of RNA splicing [GO:0043484];regulation of translation [GO:0006417];RNA metabolic process [GO:0016070];RNA processing [GO:0006396]	mRNA binding [GO:0003729];pre-mRNA intronic binding [GO:0097157];RNA binding [GO:0003723];transcription regulatory region sequence-specific DNA binding [GO:0000976]	cytoplasm [GO:0005737];extracellular exosome [GO:0070062];membrane [GO:0016020];nucleoplasm [GO:0005654];nucleus [GO:0005634];pronucleus [GO:0045120];ribonucleoprotein complex [GO:1990904];ribonucleoprotein granule [GO:0035770]	mRNA splicing, via spliceosome [GO:0000398];regulation of alternative mRNA splicing, via spliceosome [GO:0000381];regulation of RNA splicing [GO:0043484];regulation of translation [GO:0006417];RNA metabolic process [GO:0016070];RNA processing [GO:0006396];mRNA binding [GO:0003729];pre-mRNA intronic binding [GO:0097157];RNA binding [GO:0003723];transcription regulatory region sequence-specific DNA…
P12107	Collagen alpha-1(XI) chain	1301	COL11A1	hsa:1301	Yes	-	cartilage condensation [GO:0001502];chondrocyte development [GO:0002063];collagen fibril organization [GO:0030199];detection of mechanical stimulus involved in sensory perception of sound [GO:0050910];embryonic skeletal system morphogenesis [GO:0048704];endodermal cell differentiation [GO:0035987];extracellular matrix organization [GO:0030198];inner ear morphogenesis [GO:0042472];ossification [GO…	extracellular matrix binding [GO:0050840];extracellular matrix structural constituent [GO:0005201];heparan sulfate binding [GO:1904399];heparin binding [GO:0008201];metal ion binding [GO:0046872];protein-macromolecule adaptor activity [GO:0030674]	collagen type XI trimer [GO:0005592];collagen-containing extracellular matrix [GO:0062023];endoplasmic reticulum lumen [GO:0005788];extracellular matrix [GO:0031012];extracellular region [GO:0005576];extracellular space [GO:0005615]	cartilage condensation [GO:0001502];chondrocyte development [GO:0002063];collagen fibril organization [GO:0030199];detection of mechanical stimulus involved in sensory perception of sound [GO:0050910];embryonic skeletal system morphogenesis [GO:0048704];endodermal cell differentiation [GO:0035987];extracellular matrix organization [GO:0030198];inner ear morphogenesis [GO:0042472];ossification [GO…
P07954	Fumarate hydratase, mitochondrial	2271	FH	hsa:2271	No	Carbohydrate metabolism; tricarboxylic acid cycle; (S)-malate from fumarate: step 1/1	cellular response to DNA damage stimulus [GO:0006974];DNA repair [GO:0006281];fumarate metabolic process [GO:0006106];homeostasis of number of cells within a tissue [GO:0048873];malate metabolic process [GO:0006108];negative regulation of histone H3-K36 methylation [GO:0000415];positive regulation of cold-induced thermogenesis [GO:0120162];positive regulation of double-strand break repair via non…	fumarate hydratase activity [GO:0004333];histone binding [GO:0042393]	chromosome [GO:0005694];cytoplasm [GO:0005737];cytosol [GO:0005829];extracellular exosome [GO:0070062];mitochondrial matrix [GO:0005759];mitochondrion [GO:0005739];nucleus [GO:0005634];site of double-strand break [GO:0035861];tricarboxylic acid cycle enzyme complex [GO:0045239]	cellular response to DNA damage stimulus [GO:0006974];DNA repair [GO:0006281];fumarate metabolic process [GO:0006106];homeostasis of number of cells within a tissue [GO:0048873];malate metabolic process [GO:0006108];negative regulation of histone H3-K36 methylation [GO:0000415];positive regulation of cold-induced thermogenesis [GO:0120162];positive regulation of double-strand break repair via non…
Q14847	LIM and SH3 domain protein 1	3927	LASP1	hsa:3927	No	-	ion transport [GO:0006811]	actin filament binding [GO:0051015];cadherin binding [GO:0045296];ion transmembrane transporter activity [GO:0015075];metal ion binding [GO:0046872]	cortical actin cytoskeleton [GO:0030864];cytoplasm [GO:0005737];focal adhesion [GO:0005925]	ion transport [GO:0006811];actin filament binding [GO:0051015];cadherin binding [GO:0045296];ion transmembrane transporter activity [GO:0015075];metal ion binding [GO:0046872];cortical actin cytoskeleton [GO:0030864];cytoplasm [GO:0005737];focal adhesion [GO:0005925]
Q12765	Secernin-1	9805	SCRN1	hsa:9805	No	-	exocytosis [GO:0006887]	cysteine-type exopeptidase activity [GO:0070004];dipeptidase activity [GO:0016805]	cytoplasm [GO:0005737];nuclear membrane [GO:0031965];nucleus [GO:0005634]	exocytosis [GO:0006887];cysteine-type exopeptidase activity [GO:0070004];dipeptidase activity [GO:0016805];cytoplasm [GO:0005737];nuclear membrane [GO:0031965];nucleus [GO:0005634]
P35606	Coatomer subunit beta'	9276	COPB2	hsa:9276	No	-	endoplasmic reticulum to Golgi vesicle-mediated transport [GO:0006888];intra-Golgi vesicle-mediated transport [GO:0006891];intracellular protein transport [GO:0006886];retrograde vesicle-mediated transport, Golgi to endoplasmic reticulum [GO:0006890];toxin transport [GO:1901998]	structural molecule activity [GO:0005198]	COPI vesicle coat [GO:0030126];cytosol [GO:0005829];endoplasmic reticulum membrane [GO:0005789];Golgi membrane [GO:0000139];transport vesicle [GO:0030133]	endoplasmic reticulum to Golgi vesicle-mediated transport [GO:0006888];intra-Golgi vesicle-mediated transport [GO:0006891];intracellular protein transport [GO:0006886];retrograde vesicle-mediated transport, Golgi to endoplasmic reticulum [GO:0006890];toxin transport [GO:1901998];structural molecule activity [GO:0005198];COPI vesicle coat [GO:0030126];cytosol [GO:0005829];endoplasmic reticulum mem…
A0A087X0T8	Cell adhesion molecule 1	-	CADM1	-	No	-	-	-	integral component of membrane [GO:0016021]	integral component of membrane [GO:0016021]
Q15907	Ras-related protein Rab-11B	9230	RAB11B	hsa:9230	No	-	amyloid-beta clearance by transcytosis [GO:0150093];cellular response to acidic pH [GO:0071468];constitutive secretory pathway [GO:0045054];establishment of protein localization to membrane [GO:0090150];exocytosis [GO:0006887];insulin secretion involved in cellular response to glucose stimulus [GO:0035773];melanosome transport [GO:0032402];post-translational protein modification [GO:0043687];rece…	cadherin binding [GO:0045296];GDP binding [GO:0019003];GTP binding [GO:0005525];GTPase activity [GO:0003924];myosin V binding [GO:0031489]	anchored component of synaptic vesicle membrane [GO:0098993];cytosol [GO:0005829];endosome [GO:0005768];extracellular exosome [GO:0070062];phagocytic vesicle [GO:0045335];phagocytic vesicle membrane [GO:0030670];recycling endosome [GO:0055037];recycling endosome membrane [GO:0055038];synaptic vesicle [GO:0008021]	amyloid-beta clearance by transcytosis [GO:0150093];cellular response to acidic pH [GO:0071468];constitutive secretory pathway [GO:0045054];establishment of protein localization to membrane [GO:0090150];exocytosis [GO:0006887];insulin secretion involved in cellular response to glucose stimulus [GO:0035773];melanosome transport [GO:0032402];post-translational protein modification [GO:0043687];rece…
Q9NQC3	Reticulon-4	57142	RTN4	hsa:57142	Yes	-	apoptotic process [GO:0006915];axonal fasciculation [GO:0007413];blastocyst formation [GO:0001825];cardiac epithelial to mesenchymal transition [GO:0060317];cell adhesion involved in sprouting angiogenesis [GO:0120078];cell migration involved in vasculogenesis [GO:0035441];cellular response to hypoxia [GO:0071456];cellular sphingolipid homeostasis [GO:0090156];central nervous system vasculogenesi…	cadherin binding [GO:0045296];protein homodimerization activity [GO:0042803];RNA binding [GO:0003723];ubiquitin protein ligase binding [GO:0031625]	cell junction [GO:0030054];cell projection [GO:0042995];endoplasmic reticulum [GO:0005783];endoplasmic reticulum membrane [GO:0005789];endoplasmic reticulum tubular network [GO:0071782];endoplasmic reticulum tubular network membrane [GO:0098826];integral component of endoplasmic reticulum membrane [GO:0030176];neuronal cell body [GO:0043025];nuclear envelope [GO:0005635];plasma membrane [GO:00058…	apoptotic process [GO:0006915];axonal fasciculation [GO:0007413];blastocyst formation [GO:0001825];cardiac epithelial to mesenchymal transition [GO:0060317];cell adhesion involved in sprouting angiogenesis [GO:0120078];cell migration involved in vasculogenesis [GO:0035441];cellular response to hypoxia [GO:0071456];cellular sphingolipid homeostasis [GO:0090156];central nervous system vasculogenesi…
P67809	Y-box-binding protein 1	4904	YBX1	hsa:4904	No	-	CRD-mediated mRNA stabilization [GO:0070934];embryonic morphogenesis [GO:0048598];epidermis development [GO:0008544];miRNA transport [GO:1990428];mRNA splicing, via spliceosome [GO:0000398];mRNA stabilization [GO:0048255];negative regulation of cellular senescence [GO:2000773];negative regulation of translation [GO:0017148];Notch signaling pathway [GO:0007219];positive regulation of cell division…	C5-methylcytidine-containing RNA binding [GO:0062153];DNA binding [GO:0003677];DNA-binding transcription activator activity, RNA polymerase II-specific [GO:0001228];double-stranded DNA binding [GO:0003690];GTPase binding [GO:0051020];miRNA binding [GO:0035198];nucleic acid binding [GO:0003676];RNA binding [GO:0003723];RNA polymerase II cis-regulatory region sequence-specific DNA binding [GO:00009…	CRD-mediated mRNA stability complex [GO:0070937];cytoplasm [GO:0005737];cytoplasmic stress granule [GO:0010494];cytosol [GO:0005829];extracellular exosome [GO:0070062];extracellular region [GO:0005576];histone pre-mRNA 3'end processing complex [GO:0071204];intracellular membrane-bounded organelle [GO:0043231];messenger ribonucleoprotein complex [GO:1990124];nuclear membrane [GO:0031965];nucleopla…	CRD-mediated mRNA stabilization [GO:0070934];embryonic morphogenesis [GO:0048598];epidermis development [GO:0008544];miRNA transport [GO:1990428];mRNA splicing, via spliceosome [GO:0000398];mRNA stabilization [GO:0048255];negative regulation of cellular senescence [GO:2000773];negative regulation of translation [GO:0017148];Notch signaling pathway [GO:0007219];positive regulation of cell division…
P28072	Proteasome subunit beta type-6	5694	PSMB6	hsa:5694	No	-	anaphase-promoting complex-dependent catabolic process [GO:0031145];antigen processing and presentation of exogenous peptide antigen via MHC class I, TAP-dependent [GO:0002479];Fc-epsilon receptor signaling pathway [GO:0038095];interleukin-1-mediated signaling pathway [GO:0070498];MAPK cascade [GO:0000165];negative regulation of canonical Wnt signaling pathway [GO:0090090];negative regulation of …	cadherin binding [GO:0045296];endopeptidase activity [GO:0004175];threonine-type endopeptidase activity [GO:0004298]	cytoplasm [GO:0005737];cytosol [GO:0005829];extracellular exosome [GO:0070062];nucleoplasm [GO:0005654];nucleus [GO:0005634];proteasome complex [GO:0000502];proteasome core complex [GO:0005839];proteasome core complex, beta-subunit complex [GO:0019774]	anaphase-promoting complex-dependent catabolic process [GO:0031145];antigen processing and presentation of exogenous peptide antigen via MHC class I, TAP-dependent [GO:0002479];Fc-epsilon receptor signaling pathway [GO:0038095];interleukin-1-mediated signaling pathway [GO:0070498];MAPK cascade [GO:0000165];negative regulation of canonical Wnt signaling pathway [GO:0090090];negative regulation of …
P62993	Growth factor receptor-bound protein 2	2885	GRB2	hsa:2885	No	-	actin cytoskeleton reorganization [GO:0031532];aging [GO:0007568];anatomical structure formation involved in morphogenesis [GO:0048646];axon guidance [GO:0007411];branching involved in labyrinthine layer morphogenesis [GO:0060670];cellular response to ionizing radiation [GO:0071479];cytokine-mediated signaling pathway [GO:0019221];entry of bacterium into host cell [GO:0035635];epidermal growth fa…	ephrin receptor binding [GO:0046875];epidermal growth factor receptor binding [GO:0005154];identical protein binding [GO:0042802];insulin receptor substrate binding [GO:0043560];neurotrophin TRKA receptor binding [GO:0005168];phosphotyrosine residue binding [GO:0001784];protein kinase binding [GO:0019901];protein phosphatase binding [GO:0019903];protein-containing complex binding [GO:0044877];pro…	cell-cell junction [GO:0005911];COP9 signalosome [GO:0008180];cytoplasm [GO:0005737];cytosol [GO:0005829];endosome [GO:0005768];extracellular exosome [GO:0070062];Golgi apparatus [GO:0005794];Grb2-EGFR complex [GO:0070436];nucleolus [GO:0005730];nucleoplasm [GO:0005654];nucleus [GO:0005634];plasma membrane [GO:0005886];vesicle membrane [GO:0012506]	actin cytoskeleton reorganization [GO:0031532];aging [GO:0007568];anatomical structure formation involved in morphogenesis [GO:0048646];axon guidance [GO:0007411];branching involved in labyrinthine layer morphogenesis [GO:0060670];cellular response to ionizing radiation [GO:0071479];cytokine-mediated signaling pathway [GO:0019221];entry of bacterium into host cell [GO:0035635];epidermal growth fa…
P00492	Hypoxanthine-guanine phosphoribosyltransferase	3251	HPRT1	hsa:3251	No	Purine metabolism; IMP biosynthesis via salvage pathway; IMP from hypoxanthine: step 1/1	adenine salvage [GO:0006168];central nervous system neuron development [GO:0021954];cerebral cortex neuron differentiation [GO:0021895];dendrite morphogenesis [GO:0048813];dopamine metabolic process [GO:0042417];GMP catabolic process [GO:0046038];GMP salvage [GO:0032263];grooming behavior [GO:0007625];guanine salvage [GO:0006178];hypoxanthine metabolic process [GO:0046100];hypoxanthine salvage [G…	guanine phosphoribosyltransferase activity [GO:0052657];hypoxanthine phosphoribosyltransferase activity [GO:0004422];identical protein binding [GO:0042802];magnesium ion binding [GO:0000287];nucleotide binding [GO:0000166]	cytoplasm [GO:0005737];cytosol [GO:0005829];extracellular exosome [GO:0070062]	adenine salvage [GO:0006168];central nervous system neuron development [GO:0021954];cerebral cortex neuron differentiation [GO:0021895];dendrite morphogenesis [GO:0048813];dopamine metabolic process [GO:0042417];GMP catabolic process [GO:0046038];GMP salvage [GO:0032263];grooming behavior [GO:0007625];guanine salvage [GO:0006178];hypoxanthine metabolic process [GO:0046100];hypoxanthine salvage [G…
P26640	Valine--tRNA ligase	7407	VARS1	hsa:7407	No	-	tRNA aminoacylation for protein translation [GO:0006418];valyl-tRNA aminoacylation [GO:0006438]	aminoacyl-tRNA editing activity [GO:0002161];ATP binding [GO:0005524];valine-tRNA ligase activity [GO:0004832]	cytosol [GO:0005829]	tRNA aminoacylation for protein translation [GO:0006418];valyl-tRNA aminoacylation [GO:0006438];aminoacyl-tRNA editing activity [GO:0002161];ATP binding [GO:0005524];valine-tRNA ligase activity [GO:0004832];cytosol [GO:0005829]
B5MCX3	Septin-2	-	SEPTIN2	-	No	-	cell division [GO:0051301]	GTP binding [GO:0005525]	actin cytoskeleton [GO:0015629];ciliary membrane [GO:0060170];cleavage furrow [GO:0032154];intercellular bridge [GO:0045171];midbody [GO:0030496];motile cilium [GO:0031514];nucleoplasm [GO:0005654];plasma membrane [GO:0005886];spindle [GO:0005819]	cell division [GO:0051301];GTP binding [GO:0005525];actin cytoskeleton [GO:0015629];ciliary membrane [GO:0060170];cleavage furrow [GO:0032154];intercellular bridge [GO:0045171];midbody [GO:0030496];motile cilium [GO:0031514];nucleoplasm [GO:0005654];plasma membrane [GO:0005886];spindle [GO:0005819]
Q9NY33	Dipeptidyl peptidase 3	10072	DPP3	hsa:10072	No	-	proteolysis [GO:0006508]	dipeptidyl-peptidase activity [GO:0008239];metalloaminopeptidase activity [GO:0070006];zinc ion binding [GO:0008270]	cytoplasm [GO:0005737];cytosol [GO:0005829];extracellular exosome [GO:0070062]	proteolysis [GO:0006508];dipeptidyl-peptidase activity [GO:0008239];metalloaminopeptidase activity [GO:0070006];zinc ion binding [GO:0008270];cytoplasm [GO:0005737];cytosol [GO:0005829];extracellular exosome [GO:0070062]
O14672	Disintegrin and metalloproteinase domain-containing protein 10	102	ADAM10	hsa:102	Yes	-	adherens junction organization [GO:0034332];amyloid precursor protein catabolic process [GO:0042987];amyloid-beta formation [GO:0034205];cell-cell signaling [GO:0007267];cellular protein metabolic process [GO:0044267];cochlea development [GO:0090102];constitutive protein ectodomain proteolysis [GO:0051089];extracellular matrix disassembly [GO:0022617];in utero embryonic development [GO:0001701];i…	endopeptidase activity [GO:0004175];integrin binding [GO:0005178];metal ion binding [GO:0046872];metalloendopeptidase activity [GO:0004222];metalloendopeptidase activity involved in amyloid precursor protein catabolic process [GO:1902945];metallopeptidase activity [GO:0008237];protein homodimerization activity [GO:0042803];protein kinase binding [GO:0019901];SH3 domain binding [GO:0017124];signal…	adherens junction [GO:0005912];axon [GO:0030424];cell surface [GO:0009986];clathrin-coated vesicle [GO:0030136];cytoplasm [GO:0005737];dendritic spine [GO:0043197];endoplasmic reticulum lumen [GO:0005788];extracellular exosome [GO:0070062];focal adhesion [GO:0005925];glutamatergic synapse [GO:0098978];Golgi apparatus [GO:0005794];Golgi membrane [GO:0000139];Golgi-associated vesicle [GO:0005798];i…	adherens junction organization [GO:0034332];amyloid precursor protein catabolic process [GO:0042987];amyloid-beta formation [GO:0034205];cell-cell signaling [GO:0007267];cellular protein metabolic process [GO:0044267];cochlea development [GO:0090102];constitutive protein ectodomain proteolysis [GO:0051089];extracellular matrix disassembly [GO:0022617];in utero embryonic development [GO:0001701];i…
Q9NVA2	Septin-11	55752	SEPTIN11	hsa:55752	No	-	cellular protein localization [GO:0034613];cytoskeleton-dependent cytokinesis [GO:0061640]	GTP binding [GO:0005525];GTPase activity [GO:0003924];molecular adaptor activity [GO:0060090]	axon [GO:0030424];cell division site [GO:0032153];dendritic spine [GO:0043197];glutamatergic synapse [GO:0098978];microtubule cytoskeleton [GO:0015630];septin complex [GO:0031105];septin ring [GO:0005940];stress fiber [GO:0001725]	cellular protein localization [GO:0034613];cytoskeleton-dependent cytokinesis [GO:0061640];GTP binding [GO:0005525];GTPase activity [GO:0003924];molecular adaptor activity [GO:0060090];axon [GO:0030424];cell division site [GO:0032153];dendritic spine [GO:0043197];glutamatergic synapse [GO:0098978];microtubule cytoskeleton [GO:0015630];septin complex [GO:0031105];septin ring [GO:0005940];stress fi…
P28482	Mitogen-activated protein kinase 1	5594	MAPK1	hsa:5594	No	-	activation of MAPK activity [GO:0000187];activation of MAPKK activity [GO:0000186];aging [GO:0007568];apoptotic process [GO:0006915];axon guidance [GO:0007411];B cell receptor signaling pathway [GO:0050853];Bergmann glial cell differentiation [GO:0060020];cardiac neural crest cell development involved in heart development [GO:0061308];caveolin-mediated endocytosis [GO:0072584];cell cycle [GO:0007…	ATP binding [GO:0005524];double-stranded DNA binding [GO:0003690];identical protein binding [GO:0042802];kinase activity [GO:0016301];MAP kinase activity [GO:0004707];MAP kinase kinase activity [GO:0004708];mitogen-activated protein kinase kinase kinase binding [GO:0031435];phosphatase binding [GO:0019902];phosphotyrosine residue binding [GO:0001784];protein serine/threonine kinase activity [GO:0…	axon [GO:0030424];azurophil granule lumen [GO:0035578];caveola [GO:0005901];cytoplasm [GO:0005737];cytoskeleton [GO:0005856];cytosol [GO:0005829];dendrite cytoplasm [GO:0032839];early endosome [GO:0005769];extracellular region [GO:0005576];ficolin-1-rich granule lumen [GO:1904813];focal adhesion [GO:0005925];Golgi apparatus [GO:0005794];late endosome [GO:0005770];microtubule organizing center [GO…	activation of MAPK activity [GO:0000187];activation of MAPKK activity [GO:0000186];aging [GO:0007568];apoptotic process [GO:0006915];axon guidance [GO:0007411];B cell receptor signaling pathway [GO:0050853];Bergmann glial cell differentiation [GO:0060020];cardiac neural crest cell development involved in heart development [GO:0061308];caveolin-mediated endocytosis [GO:0072584];cell cycle [GO:0007…
Q15904	V-type proton ATPase subunit S1	537	ATP6AP1	hsa:537	No	-	cellular iron ion homeostasis [GO:0006879];cellular response to increased oxygen levels [GO:0036295];establishment of organelle localization [GO:0051656];insulin receptor signaling pathway [GO:0008286];ion transmembrane transport [GO:0034220];pH reduction [GO:0045851];positive regulation of bone resorption [GO:0045780];positive regulation of ERK1 and ERK2 cascade [GO:0070374];positive regulation …	ATP binding [GO:0005524];Rab GTPase binding [GO:0017137]	endoplasmic reticulum membrane [GO:0005789];endoplasmic reticulum-Golgi intermediate compartment membrane [GO:0033116];endosome membrane [GO:0010008];extracellular exosome [GO:0070062];integral component of membrane [GO:0016021];plasma membrane proton-transporting V-type ATPase complex [GO:0033181];proton-transporting two-sector ATPase complex [GO:0016469];proton-transporting V-type ATPase, V1 do…	cellular iron ion homeostasis [GO:0006879];cellular response to increased oxygen levels [GO:0036295];establishment of organelle localization [GO:0051656];insulin receptor signaling pathway [GO:0008286];ion transmembrane transport [GO:0034220];pH reduction [GO:0045851];positive regulation of bone resorption [GO:0045780];positive regulation of ERK1 and ERK2 cascade [GO:0070374];positive regulation …
A0A3B3IS84	Coatomer subunit alpha	-	COPA	-	No	-	intracellular protein transport [GO:0006886];vesicle-mediated transport [GO:0016192]	structural molecule activity [GO:0005198]	COPI vesicle coat [GO:0030126];Golgi membrane [GO:0000139]	intracellular protein transport [GO:0006886];vesicle-mediated transport [GO:0016192];structural molecule activity [GO:0005198];COPI vesicle coat [GO:0030126];Golgi membrane [GO:0000139]
A0A2U3TZU2	Glucose-6-phosphate isomerase	2821	GPI	-	Yes	Carbohydrate degradation; glycolysis; D-glyceraldehyde 3-phosphate and glycerone phosphate from D-glucose: step 2/4	erythrocyte homeostasis [GO:0034101];gluconeogenesis [GO:0006094];glucose 6-phosphate metabolic process [GO:0051156];glucose homeostasis [GO:0042593];glycolytic process [GO:0006096];in utero embryonic development [GO:0001701];learning or memory [GO:0007611];mesoderm formation [GO:0001707];negative regulation of cysteine-type endopeptidase activity involved in apoptotic process [GO:0043154];negati…	cytokine activity [GO:0005125];glucose-6-phosphate isomerase activity [GO:0004347];monosaccharide binding [GO:0048029]	ciliary membrane [GO:0060170];cytosol [GO:0005829];extracellular space [GO:0005615];neuron projection [GO:0043005]	erythrocyte homeostasis [GO:0034101];gluconeogenesis [GO:0006094];glucose 6-phosphate metabolic process [GO:0051156];glucose homeostasis [GO:0042593];glycolytic process [GO:0006096];in utero embryonic development [GO:0001701];learning or memory [GO:0007611];mesoderm formation [GO:0001707];negative regulation of cysteine-type endopeptidase activity involved in apoptotic process [GO:0043154];negati…
A0A2C9F2P4	Palmitoyl-protein hydrolase 1	-	PPT1	-	No	-	protein depalmitoylation [GO:0002084]	palmitoyl-(protein) hydrolase activity [GO:0008474]	Golgi apparatus [GO:0005794];intracellular membrane-bounded organelle [GO:0043231]	protein depalmitoylation [GO:0002084];palmitoyl-(protein) hydrolase activity [GO:0008474];Golgi apparatus [GO:0005794];intracellular membrane-bounded organelle [GO:0043231]
O43847	Nardilysin	4898	NRDC	hsa:4898	No	-	negative regulation of cold-induced thermogenesis [GO:0120163];positive regulation of membrane protein ectodomain proteolysis [GO:0051044];regulation of endopeptidase activity [GO:0052548]	epidermal growth factor binding [GO:0048408];metal ion binding [GO:0046872];metalloendopeptidase activity [GO:0004222]	cell surface [GO:0009986];cytosol [GO:0005829];mitochondrion [GO:0005739]	negative regulation of cold-induced thermogenesis [GO:0120163];positive regulation of membrane protein ectodomain proteolysis [GO:0051044];regulation of endopeptidase activity [GO:0052548];epidermal growth factor binding [GO:0048408];metal ion binding [GO:0046872];metalloendopeptidase activity [GO:0004222];cell surface [GO:0009986];cytosol [GO:0005829];mitochondrion [GO:0005739]
P48444	Coatomer subunit delta	372	ARCN1	hsa:372	No	-	adult locomotory behavior [GO:0008344];cerebellar Purkinje cell layer maturation [GO:0021691];endoplasmic reticulum to Golgi vesicle-mediated transport [GO:0006888];Golgi localization [GO:0051645];intracellular protein transport [GO:0006886];pigmentation [GO:0043473];retrograde vesicle-mediated transport, Golgi to endoplasmic reticulum [GO:0006890]	RNA binding [GO:0003723]	COPI vesicle coat [GO:0030126];COPI-coated vesicle [GO:0030137];cytosol [GO:0005829];endoplasmic reticulum membrane [GO:0005789];Golgi membrane [GO:0000139];membrane [GO:0016020];transport vesicle [GO:0030133]	adult locomotory behavior [GO:0008344];cerebellar Purkinje cell layer maturation [GO:0021691];endoplasmic reticulum to Golgi vesicle-mediated transport [GO:0006888];Golgi localization [GO:0051645];intracellular protein transport [GO:0006886];pigmentation [GO:0043473];retrograde vesicle-mediated transport, Golgi to endoplasmic reticulum [GO:0006890];RNA binding [GO:0003723];COPI vesicle coat [GO:0…
Q96QK1	Vacuolar protein sorting-associated protein 35	55737	VPS35	hsa:55737	No	-	intracellular protein transport [GO:0006886];lysosome organization [GO:0007040];mitochondrial fragmentation involved in apoptotic process [GO:0043653];mitochondrion to lysosome transport [GO:0099074];negative regulation of cell death [GO:0060548];negative regulation of cellular protein localization [GO:1903828];negative regulation of gene expression [GO:0010629];negative regulation of inflammator…	D1 dopamine receptor binding [GO:0031748]	cytosol [GO:0005829];early endosome [GO:0005769];endosome [GO:0005768];endosome membrane [GO:0010008];extracellular exosome [GO:0070062];glutamatergic synapse [GO:0098978];late endosome [GO:0005770];lysosomal membrane [GO:0005765];lysosome [GO:0005764];mitochondrion-derived vesicle [GO:0099073];neuron projection [GO:0043005];neuronal cell body [GO:0043025];perinuclear region of cytoplasm [GO:0048…	intracellular protein transport [GO:0006886];lysosome organization [GO:0007040];mitochondrial fragmentation involved in apoptotic process [GO:0043653];mitochondrion to lysosome transport [GO:0099074];negative regulation of cell death [GO:0060548];negative regulation of cellular protein localization [GO:1903828];negative regulation of gene expression [GO:0010629];negative regulation of inflammator…
P62633	Cellular nucleic acid-binding protein	7555	CNBP	hsa:7555	No	-	cholesterol homeostasis [GO:0042632];G-quadruplex DNA formation [GO:0071919];negative regulation of transcription by RNA polymerase II [GO:0000122];positive regulation of cell population proliferation [GO:0008284];positive regulation of cytoplasmic translation [GO:2000767];positive regulation of transcription by RNA polymerase II [GO:0045944];positive regulation of transcription, DNA-templated [G…	G-quadruplex DNA binding [GO:0051880];mRNA binding [GO:0003729];RNA binding [GO:0003723];single-stranded DNA binding [GO:0003697];single-stranded RNA binding [GO:0003727];translation regulator activity [GO:0045182];zinc ion binding [GO:0008270]	cytoplasm [GO:0005737];cytosol [GO:0005829];endoplasmic reticulum [GO:0005783];nucleus [GO:0005634]	cholesterol homeostasis [GO:0042632];G-quadruplex DNA formation [GO:0071919];negative regulation of transcription by RNA polymerase II [GO:0000122];positive regulation of cell population proliferation [GO:0008284];positive regulation of cytoplasmic translation [GO:2000767];positive regulation of transcription by RNA polymerase II [GO:0045944];positive regulation of transcription, DNA-templated [G…
Q9UHD1	Cysteine and histidine-rich domain-containing protein 1	26973	CHORDC1	hsa:26973	No	-	centrosome duplication [GO:0051298];chaperone-mediated protein folding [GO:0061077];negative regulation of Rho-dependent protein serine/threonine kinase activity [GO:2000299];regulation of cellular response to heat [GO:1900034];regulation of centrosome duplication [GO:0010824]	ADP binding [GO:0043531];ATP binding [GO:0005524];Hsp90 protein binding [GO:0051879];zinc ion binding [GO:0008270]	-	centrosome duplication [GO:0051298];chaperone-mediated protein folding [GO:0061077];negative regulation of Rho-dependent protein serine/threonine kinase activity [GO:2000299];regulation of cellular response to heat [GO:1900034];regulation of centrosome duplication [GO:0010824];ADP binding [GO:0043531];ATP binding [GO:0005524];Hsp90 protein binding [GO:0051879];zinc ion binding [GO:0008270]
P27695	DNA-(apurinic or apyrimidinic site) endonuclease	328	APEX1	hsa:328	No	-	aging [GO:0007568];base-excision repair [GO:0006284];base-excision repair, base-free sugar-phosphate removal [GO:0006286];cell redox homeostasis [GO:0045454];cellular response to cAMP [GO:0071320];cellular response to hydrogen peroxide [GO:0070301];cellular response to peptide hormone stimulus [GO:0071375];DNA demethylation [GO:0080111];DNA recombination [GO:0006310];DNA repair [GO:0006281];negat…	3'-5' exonuclease activity [GO:0008408];chromatin DNA binding [GO:0031490];damaged DNA binding [GO:0003684];DNA binding [GO:0003677];DNA-(apurinic or apyrimidinic site) endonuclease activity [GO:0003906];double-stranded DNA 3'-5' exodeoxyribonuclease activity [GO:0008311];double-stranded DNA exodeoxyribonuclease activity [GO:0008309];double-stranded telomeric DNA binding [GO:0003691];endodeoxyrib…	centrosome [GO:0005813];cytoplasm [GO:0005737];endoplasmic reticulum [GO:0005783];mitochondrion [GO:0005739];nuclear chromosome, telomeric region [GO:0000784];nuclear speck [GO:0016607];nucleolus [GO:0005730];nucleoplasm [GO:0005654];nucleus [GO:0005634];perinuclear region of cytoplasm [GO:0048471];ribosome [GO:0005840];transcription regulator complex [GO:0005667]	aging [GO:0007568];base-excision repair [GO:0006284];base-excision repair, base-free sugar-phosphate removal [GO:0006286];cell redox homeostasis [GO:0045454];cellular response to cAMP [GO:0071320];cellular response to hydrogen peroxide [GO:0070301];cellular response to peptide hormone stimulus [GO:0071375];DNA demethylation [GO:0080111];DNA recombination [GO:0006310];DNA repair [GO:0006281];negat…
P02795	Metallothionein-2	4502	MT2A	hsa:4502	No	-	cellular copper ion homeostasis [GO:0006878];cellular response to cadmium ion [GO:0071276];cellular response to copper ion [GO:0071280];cellular response to erythropoietin [GO:0036018];cellular response to interleukin-3 [GO:0036016];cellular response to zinc ion [GO:0071294];cellular zinc ion homeostasis [GO:0006882];detoxification of copper ion [GO:0010273];interferon-gamma-mediated signaling pa…	metal ion binding [GO:0046872];zinc ion binding [GO:0008270]	cytoplasm [GO:0005737];cytosol [GO:0005829];nucleus [GO:0005634]	cellular copper ion homeostasis [GO:0006878];cellular response to cadmium ion [GO:0071276];cellular response to copper ion [GO:0071280];cellular response to erythropoietin [GO:0036018];cellular response to interleukin-3 [GO:0036016];cellular response to zinc ion [GO:0071294];cellular zinc ion homeostasis [GO:0006882];detoxification of copper ion [GO:0010273];interferon-gamma-mediated signaling pa…
Q96AE4	Far upstream element-binding protein 1	8880	FUBP1	hsa:8880	No	-	positive regulation of gene expression [GO:0010628];regulation of gene expression [GO:0010468]	mRNA binding [GO:0003729];RNA binding [GO:0003723];single-stranded DNA binding [GO:0003697]	cytoplasm [GO:0005737];nucleoplasm [GO:0005654];nucleus [GO:0005634]	positive regulation of gene expression [GO:0010628];regulation of gene expression [GO:0010468];mRNA binding [GO:0003729];RNA binding [GO:0003723];single-stranded DNA binding [GO:0003697];cytoplasm [GO:0005737];nucleoplasm [GO:0005654];nucleus [GO:0005634]
P16949	Stathmin	3925	STMN1	hsa:3925	No	-	axonogenesis [GO:0007409];brain development [GO:0007420];establishment of skin barrier [GO:0061436];hepatocyte growth factor receptor signaling pathway [GO:0048012];intracellular signal transduction [GO:0035556];microtubule depolymerization [GO:0007019];mitotic cytokinesis [GO:0000281];mitotic spindle organization [GO:0007052];negative regulation of guanyl-nucleotide exchange factor activity [GO:…	tubulin binding [GO:0015631]	cytoplasm [GO:0005737];cytosol [GO:0005829];extracellular exosome [GO:0070062];membrane [GO:0016020];microtubule [GO:0005874];neuron projection [GO:0043005]	axonogenesis [GO:0007409];brain development [GO:0007420];establishment of skin barrier [GO:0061436];hepatocyte growth factor receptor signaling pathway [GO:0048012];intracellular signal transduction [GO:0035556];microtubule depolymerization [GO:0007019];mitotic cytokinesis [GO:0000281];mitotic spindle organization [GO:0007052];negative regulation of guanyl-nucleotide exchange factor activity [GO:…
P04080	Cystatin-B	1476	CSTB	hsa:1476	No	-	adult locomotory behavior [GO:0008344];negative regulation of peptidase activity [GO:0010466];negative regulation of proteolysis [GO:0045861];neutrophil degranulation [GO:0043312]	cysteine-type endopeptidase inhibitor activity [GO:0004869];endopeptidase inhibitor activity [GO:0004866];protease binding [GO:0002020];RNA binding [GO:0003723]	collagen-containing extracellular matrix [GO:0062023];cytoplasm [GO:0005737];cytosol [GO:0005829];extracellular exosome [GO:0070062];extracellular region [GO:0005576];extracellular space [GO:0005615];ficolin-1-rich granule lumen [GO:1904813];nucleolus [GO:0005730];nucleus [GO:0005634];secretory granule lumen [GO:0034774];tertiary granule lumen [GO:1904724]	adult locomotory behavior [GO:0008344];negative regulation of peptidase activity [GO:0010466];negative regulation of proteolysis [GO:0045861];neutrophil degranulation [GO:0043312];cysteine-type endopeptidase inhibitor activity [GO:0004869];endopeptidase inhibitor activity [GO:0004866];protease binding [GO:0002020];RNA binding [GO:0003723];collagen-containing extracellular matrix [GO:0062023];cyto…
P52597	Heterogeneous nuclear ribonucleoprotein F	3185	HNRNPF	hsa:3185	No	-	fibroblast growth factor receptor signaling pathway [GO:0008543];interleukin-12-mediated signaling pathway [GO:0035722];mRNA splicing, via spliceosome [GO:0000398];regulation of RNA splicing [GO:0043484];RNA metabolic process [GO:0016070];RNA processing [GO:0006396]	RNA binding [GO:0003723];single-stranded RNA binding [GO:0003727];TBP-class protein binding [GO:0017025]	catalytic step 2 spliceosome [GO:0071013];cytosol [GO:0005829];membrane [GO:0016020];nucleoplasm [GO:0005654];nucleus [GO:0005634];plasma membrane [GO:0005886];ribonucleoprotein complex [GO:1990904]	fibroblast growth factor receptor signaling pathway [GO:0008543];interleukin-12-mediated signaling pathway [GO:0035722];mRNA splicing, via spliceosome [GO:0000398];regulation of RNA splicing [GO:0043484];RNA metabolic process [GO:0016070];RNA processing [GO:0006396];RNA binding [GO:0003723];single-stranded RNA binding [GO:0003727];TBP-class protein binding [GO:0017025];catalytic step 2 spliceosom…
F5GWE5	Phosphatidylinositol transfer protein alpha isoform	-	PITPNA	-	No	-	-	phospholipid transporter activity [GO:0005548]	-	phospholipid transporter activity [GO:0005548]
P15531	Nucleoside diphosphate kinase A	4830	NME1	hsa:4830	No	-	cellular response to drug [GO:0035690];cellular response to fatty acid [GO:0071398];cellular response to glucose stimulus [GO:0071333];CTP biosynthetic process [GO:0006241];endocytosis [GO:0006897];GTP biosynthetic process [GO:0006183];hippocampus development [GO:0021766];lactation [GO:0007595];negative regulation of cell population proliferation [GO:0008285];negative regulation of gene expressio…	ATP binding [GO:0005524];deoxyribonuclease activity [GO:0004536];enzyme binding [GO:0019899];gamma-tubulin binding [GO:0043015];GTP binding [GO:0005525];identical protein binding [GO:0042802];intermediate filament binding [GO:0019215];magnesium ion binding [GO:0000287];nucleoside diphosphate kinase activity [GO:0004550];ribosomal small subunit binding [GO:0043024];RNA binding [GO:0003723];RNA pol…	centrosome [GO:0005813];cytoplasm [GO:0005737];cytosol [GO:0005829];extracellular exosome [GO:0070062];intermediate filament [GO:0005882];membrane [GO:0016020];mitochondrial outer membrane [GO:0005741];nucleus [GO:0005634];perinuclear region of cytoplasm [GO:0048471];ruffle membrane [GO:0032587]	cellular response to drug [GO:0035690];cellular response to fatty acid [GO:0071398];cellular response to glucose stimulus [GO:0071333];CTP biosynthetic process [GO:0006241];endocytosis [GO:0006897];GTP biosynthetic process [GO:0006183];hippocampus development [GO:0021766];lactation [GO:0007595];negative regulation of cell population proliferation [GO:0008285];negative regulation of gene expressio…
P04179	Superoxide dismutase [Mn], mitochondrial	6648	SOD2	hsa:6648	No	-	acetylcholine-mediated vasodilation involved in regulation of systemic arterial blood pressure [GO:0003069];age-dependent response to reactive oxygen species [GO:0001315];cellular response to ethanol [GO:0071361];cellular response to oxidative stress [GO:0034599];detection of oxygen [GO:0003032];erythrophore differentiation [GO:0048773];glutathione metabolic process [GO:0006749];heart development…	DNA binding [GO:0003677];enzyme binding [GO:0019899];identical protein binding [GO:0042802];manganese ion binding [GO:0030145];metal ion binding [GO:0046872];oxygen binding [GO:0019825];superoxide dismutase activity [GO:0004784]	extracellular exosome [GO:0070062];mitochondrial matrix [GO:0005759];mitochondrial nucleoid [GO:0042645];mitochondrion [GO:0005739]	acetylcholine-mediated vasodilation involved in regulation of systemic arterial blood pressure [GO:0003069];age-dependent response to reactive oxygen species [GO:0001315];cellular response to ethanol [GO:0071361];cellular response to oxidative stress [GO:0034599];detection of oxygen [GO:0003032];erythrophore differentiation [GO:0048773];glutathione metabolic process [GO:0006749];heart development…
Q16643	Drebrin	1627	DBN1	hsa:1627	No	-	actin filament organization [GO:0007015];cell communication by chemical coupling [GO:0010643];cell communication by electrical coupling [GO:0010644];cytoplasmic sequestering of protein [GO:0051220];maintenance of protein location in cell [GO:0032507];neural precursor cell proliferation [GO:0061351];neuron projection morphogenesis [GO:0048812];positive regulation of axon extension [GO:0045773];pos…	actin binding [GO:0003779];actin filament binding [GO:0051015];cadherin binding [GO:0045296];profilin binding [GO:0005522]	actin cytoskeleton [GO:0015629];actomyosin [GO:0042641];cortical actin cytoskeleton [GO:0030864];cortical cytoskeleton [GO:0030863];cytoplasm [GO:0005737];cytoskeleton [GO:0005856];dendrite [GO:0030425];gap junction [GO:0005921];glutamatergic synapse [GO:0098978];growth cone [GO:0030426];lamellipodium [GO:0030027];plasma membrane [GO:0005886];postsynaptic cytosol [GO:0099524];postsynaptic density…	actin filament organization [GO:0007015];cell communication by chemical coupling [GO:0010643];cell communication by electrical coupling [GO:0010644];cytoplasmic sequestering of protein [GO:0051220];maintenance of protein location in cell [GO:0032507];neural precursor cell proliferation [GO:0061351];neuron projection morphogenesis [GO:0048812];positive regulation of axon extension [GO:0045773];pos…
Q99436	Proteasome subunit beta type-7	5695	PSMB7	hsa:5695	No	-	anaphase-promoting complex-dependent catabolic process [GO:0031145];antigen processing and presentation of exogenous peptide antigen via MHC class I, TAP-dependent [GO:0002479];Fc-epsilon receptor signaling pathway [GO:0038095];interleukin-1-mediated signaling pathway [GO:0070498];MAPK cascade [GO:0000165];negative regulation of canonical Wnt signaling pathway [GO:0090090];negative regulation of …	endopeptidase activity [GO:0004175];threonine-type endopeptidase activity [GO:0004298]	cytoplasm [GO:0005737];cytosol [GO:0005829];extracellular region [GO:0005576];ficolin-1-rich granule lumen [GO:1904813];nucleoplasm [GO:0005654];nucleus [GO:0005634];proteasome complex [GO:0000502];proteasome core complex [GO:0005839];proteasome core complex, beta-subunit complex [GO:0019774];secretory granule lumen [GO:0034774]	anaphase-promoting complex-dependent catabolic process [GO:0031145];antigen processing and presentation of exogenous peptide antigen via MHC class I, TAP-dependent [GO:0002479];Fc-epsilon receptor signaling pathway [GO:0038095];interleukin-1-mediated signaling pathway [GO:0070498];MAPK cascade [GO:0000165];negative regulation of canonical Wnt signaling pathway [GO:0090090];negative regulation of …
P23381	Tryptophan--tRNA ligase, cytoplasmic	7453	WARS1	hsa:7453	No	-	angiogenesis [GO:0001525];negative regulation of cell population proliferation [GO:0008285];negative regulation of protein kinase activity [GO:0006469];negative regulation of protein phosphorylation [GO:0001933];positive regulation of gene expression [GO:0010628];positive regulation of protein-containing complex assembly [GO:0031334];regulation of angiogenesis [GO:0045765];regulation of protein A…	ATP binding [GO:0005524];kinase inhibitor activity [GO:0019210];protein domain specific binding [GO:0019904];protein homodimerization activity [GO:0042803];protein kinase binding [GO:0019901];tryptophan-tRNA ligase activity [GO:0004830]	cytoplasm [GO:0005737];cytosol [GO:0005829];extracellular exosome [GO:0070062];nucleus [GO:0005634];protein-containing complex [GO:0032991]	angiogenesis [GO:0001525];negative regulation of cell population proliferation [GO:0008285];negative regulation of protein kinase activity [GO:0006469];negative regulation of protein phosphorylation [GO:0001933];positive regulation of gene expression [GO:0010628];positive regulation of protein-containing complex assembly [GO:0031334];regulation of angiogenesis [GO:0045765];regulation of protein A…
F8W543	Nucleosome assembly protein 1-like 1	4673	NAP1L1	-	No	-	nucleosome assembly [GO:0006334]	-	nucleus [GO:0005634]	nucleosome assembly [GO:0006334];nucleus [GO:0005634]
P15374	Ubiquitin carboxyl-terminal hydrolase isozyme L3	7347	UCHL3	hsa:7347	No	-	post-translational protein modification [GO:0043687];protein catabolic process [GO:0030163];protein deubiquitination [GO:0016579];protein ubiquitination [GO:0016567];ubiquitin-dependent protein catabolic process [GO:0006511]	NEDD8-specific protease activity [GO:0019784];peptidase activity [GO:0008233];thiol-dependent ubiquitin-specific protease activity [GO:0004843];ubiquitin binding [GO:0043130]	cytoplasm [GO:0005737];cytosol [GO:0005829];nucleoplasm [GO:0005654]	post-translational protein modification [GO:0043687];protein catabolic process [GO:0030163];protein deubiquitination [GO:0016579];protein ubiquitination [GO:0016567];ubiquitin-dependent protein catabolic process [GO:0006511];NEDD8-specific protease activity [GO:0019784];peptidase activity [GO:0008233];thiol-dependent ubiquitin-specific protease activity [GO:0004843];ubiquitin binding [GO:0043130]…
A0A087WTB8	Ubiquitin carboxyl-terminal hydrolase	7347	UCHL3	-	No	-	ubiquitin-dependent protein catabolic process [GO:0006511]	cysteine-type peptidase activity [GO:0008234];thiol-dependent ubiquitin-specific protease activity [GO:0004843]	-	ubiquitin-dependent protein catabolic process [GO:0006511];cysteine-type peptidase activity [GO:0008234];thiol-dependent ubiquitin-specific protease activity [GO:0004843]
H7BYX6	Neural cell adhesion molecule 1	-	NCAM1	-	Yes	-	cell adhesion [GO:0007155]	-	cytosol [GO:0005829];plasma membrane [GO:0005886]	cell adhesion [GO:0007155];cytosol [GO:0005829];plasma membrane [GO:0005886]
Q9BY32	Inosine triphosphate pyrophosphatase	3704	ITPA	hsa:3704	No	-	chromosome organization [GO:0051276];deoxyribonucleoside triphosphate catabolic process [GO:0009204];ITP catabolic process [GO:0006193];nucleoside triphosphate catabolic process [GO:0009143];purine nucleotide catabolic process [GO:0006195]	dITP diphosphatase activity [GO:0035870];dTTP diphosphatase activity [GO:0036218];identical protein binding [GO:0042802];metal ion binding [GO:0046872];NADH pyrophosphatase activity [GO:0035529];nucleoside-triphosphate diphosphatase activity [GO:0047429];nucleotide binding [GO:0000166]	cytoplasm [GO:0005737];cytosol [GO:0005829];nuclear body [GO:0016604];nucleoplasm [GO:0005654]	chromosome organization [GO:0051276];deoxyribonucleoside triphosphate catabolic process [GO:0009204];ITP catabolic process [GO:0006193];nucleoside triphosphate catabolic process [GO:0009143];purine nucleotide catabolic process [GO:0006195];dITP diphosphatase activity [GO:0035870];dTTP diphosphatase activity [GO:0036218];identical protein binding [GO:0042802];metal ion binding [GO:0046872];NADH py…
P55145	Mesencephalic astrocyte-derived neurotrophic factor	7873	MANF	hsa:7873	No	-	dopaminergic neuron differentiation [GO:0071542];neuron projection development [GO:0031175];platelet degranulation [GO:0002576];regulation of response to endoplasmic reticulum stress [GO:1905897];response to unfolded protein [GO:0006986]	growth factor activity [GO:0008083];RNA binding [GO:0003723];sulfatide binding [GO:0120146]	cytosol [GO:0005829];endoplasmic reticulum [GO:0005783];endoplasmic reticulum lumen [GO:0005788];extracellular region [GO:0005576];extracellular space [GO:0005615];nucleus [GO:0005634];perinuclear region of cytoplasm [GO:0048471];sarcoplasmic reticulum lumen [GO:0033018]	dopaminergic neuron differentiation [GO:0071542];neuron projection development [GO:0031175];platelet degranulation [GO:0002576];regulation of response to endoplasmic reticulum stress [GO:1905897];response to unfolded protein [GO:0006986];growth factor activity [GO:0008083];RNA binding [GO:0003723];sulfatide binding [GO:0120146];cytosol [GO:0005829];endoplasmic reticulum [GO:0005783];endoplasmic r…
P35241	Radixin	5962	RDX	hsa:5962	No	-	apical protein localization [GO:0045176];barbed-end actin filament capping [GO:0051016];cellular response to platelet-derived growth factor stimulus [GO:0036120];cellular response to thyroid hormone stimulus [GO:0097067];establishment of endothelial barrier [GO:0061028];establishment of protein localization [GO:0045184];microvillus assembly [GO:0030033];negative regulation of adherens junction or…	actin binding [GO:0003779];ATPase binding [GO:0051117];cadherin binding [GO:0045296];protein domain specific binding [GO:0019904];protein kinase A binding [GO:0051018];RNA binding [GO:0003723]	adherens junction [GO:0005912];apical plasma membrane [GO:0016324];cell periphery [GO:0071944];cell tip [GO:0051286];cleavage furrow [GO:0032154];cortical actin cytoskeleton [GO:0030864];extracellular exosome [GO:0070062];extracellular space [GO:0005615];filopodium [GO:0030175];focal adhesion [GO:0005925];lamellipodium [GO:0030027];microvillus [GO:0005902];midbody [GO:0030496];plasma membrane [GO…	apical protein localization [GO:0045176];barbed-end actin filament capping [GO:0051016];cellular response to platelet-derived growth factor stimulus [GO:0036120];cellular response to thyroid hormone stimulus [GO:0097067];establishment of endothelial barrier [GO:0061028];establishment of protein localization [GO:0045184];microvillus assembly [GO:0030033];negative regulation of adherens junction or…
P50991	T-complex protein 1 subunit delta	10575	CCT4	hsa:10575	No	-	binding of sperm to zona pellucida [GO:0007339];positive regulation of establishment of protein localization to telomere [GO:1904851];positive regulation of protein localization to Cajal body [GO:1904871];positive regulation of telomerase activity [GO:0051973];positive regulation of telomerase RNA localization to Cajal body [GO:1904874];positive regulation of telomere maintenance via telomerase […	ATP binding [GO:0005524];RNA binding [GO:0003723];unfolded protein binding [GO:0051082]	cell body [GO:0044297];cell projection [GO:0042995];centrosome [GO:0005813];chaperonin-containing T-complex [GO:0005832];cytosol [GO:0005829];extracellular exosome [GO:0070062];melanosome [GO:0042470];microtubule [GO:0005874];nucleoplasm [GO:0005654];zona pellucida receptor complex [GO:0002199]	binding of sperm to zona pellucida [GO:0007339];positive regulation of establishment of protein localization to telomere [GO:1904851];positive regulation of protein localization to Cajal body [GO:1904871];positive regulation of telomerase activity [GO:0051973];positive regulation of telomerase RNA localization to Cajal body [GO:1904874];positive regulation of telomere maintenance via telomerase […
P53618	Coatomer subunit beta	1315	COPB1	hsa:1315	No	-	endoplasmic reticulum to Golgi vesicle-mediated transport [GO:0006888];intra-Golgi vesicle-mediated transport [GO:0006891];intracellular protein transport [GO:0006886];neutrophil degranulation [GO:0043312];retrograde vesicle-mediated transport, Golgi to endoplasmic reticulum [GO:0006890];viral process [GO:0016032]	structural molecule activity [GO:0005198]	COPI vesicle coat [GO:0030126];cytosol [GO:0005829];endoplasmic reticulum membrane [GO:0005789];endoplasmic reticulum-Golgi intermediate compartment [GO:0005793];ficolin-1-rich granule membrane [GO:0101003];Golgi apparatus [GO:0005794];Golgi membrane [GO:0000139];Golgi-associated vesicle [GO:0005798];intracellular membrane-bounded organelle [GO:0043231];membrane [GO:0016020];plasma membrane [GO:0…	endoplasmic reticulum to Golgi vesicle-mediated transport [GO:0006888];intra-Golgi vesicle-mediated transport [GO:0006891];intracellular protein transport [GO:0006886];neutrophil degranulation [GO:0043312];retrograde vesicle-mediated transport, Golgi to endoplasmic reticulum [GO:0006890];viral process [GO:0016032];structural molecule activity [GO:0005198];COPI vesicle coat [GO:0030126];cytosol [G…
P56537	Eukaryotic translation initiation factor 6	3692	EIF6	hsa:3692	No	-	assembly of large subunit precursor of preribosome [GO:1902626];gene silencing by miRNA [GO:0035195];maturation of 5.8S rRNA [GO:0000460];maturation of LSU-rRNA [GO:0000470];mature ribosome assembly [GO:0042256];miRNA mediated inhibition of translation [GO:0035278];positive regulation of translation [GO:0045727];regulation of fatty acid biosynthetic process [GO:0042304];regulation of glycolytic p…	ribosomal large subunit binding [GO:0043023];ribosome binding [GO:0043022];translation initiation factor activity [GO:0003743]	cytoplasm [GO:0005737];cytosol [GO:0005829];extracellular exosome [GO:0070062];lamin filament [GO:0005638];nucleolus [GO:0005730];nucleoplasm [GO:0005654];nucleus [GO:0005634];preribosome, large subunit precursor [GO:0030687]	assembly of large subunit precursor of preribosome [GO:1902626];gene silencing by miRNA [GO:0035195];maturation of 5.8S rRNA [GO:0000460];maturation of LSU-rRNA [GO:0000470];mature ribosome assembly [GO:0042256];miRNA mediated inhibition of translation [GO:0035278];positive regulation of translation [GO:0045727];regulation of fatty acid biosynthetic process [GO:0042304];regulation of glycolytic p…
Q14103	Heterogeneous nuclear ribonucleoprotein D0	3184	HNRNPD	hsa:3184	No	-	3'-UTR-mediated mRNA destabilization [GO:0061158];cellular response to amino acid stimulus [GO:0071230];cellular response to estradiol stimulus [GO:0071392];cellular response to nitric oxide [GO:0071732];cellular response to putrescine [GO:1904586];cerebellum development [GO:0021549];circadian regulation of translation [GO:0097167];hepatocyte dedifferentiation [GO:1990828];liver development [GO:0…	chromatin binding [GO:0003682];histone deacetylase binding [GO:0042826];minor groove of adenine-thymine-rich DNA binding [GO:0003680];mRNA 3'-UTR AU-rich region binding [GO:0035925];RNA binding [GO:0003723];sequence-specific DNA binding [GO:0043565];sequence-specific double-stranded DNA binding [GO:1990837];telomeric DNA binding [GO:0042162];transcription factor binding [GO:0008134]	cytosol [GO:0005829];nuclear chromatin [GO:0000790];nucleoplasm [GO:0005654];nucleus [GO:0005634];ribonucleoprotein complex [GO:1990904]	3'-UTR-mediated mRNA destabilization [GO:0061158];cellular response to amino acid stimulus [GO:0071230];cellular response to estradiol stimulus [GO:0071392];cellular response to nitric oxide [GO:0071732];cellular response to putrescine [GO:1904586];cerebellum development [GO:0021549];circadian regulation of translation [GO:0097167];hepatocyte dedifferentiation [GO:1990828];liver development [GO:0…
P20700	Lamin-B1	4001	LMNB1	hsa:4001	No	-	interleukin-12-mediated signaling pathway [GO:0035722]	phospholipase binding [GO:0043274];sequence-specific double-stranded DNA binding [GO:1990837];structural molecule activity [GO:0005198]	lamin filament [GO:0005638];membrane [GO:0016020];nuclear envelope [GO:0005635];nuclear inner membrane [GO:0005637];nuclear matrix [GO:0016363];nuclear membrane [GO:0031965];nucleoplasm [GO:0005654];nucleus [GO:0005634]	interleukin-12-mediated signaling pathway [GO:0035722];phospholipase binding [GO:0043274];sequence-specific double-stranded DNA binding [GO:1990837];structural molecule activity [GO:0005198];lamin filament [GO:0005638];membrane [GO:0016020];nuclear envelope [GO:0005635];nuclear inner membrane [GO:0005637];nuclear matrix [GO:0016363];nuclear membrane [GO:0031965];nucleoplasm [GO:0005654];nucleus […
Q76M96	Coiled-coil domain-containing protein 80	151887	CCDC80	hsa:151887	No	-	extracellular matrix organization [GO:0030198];positive regulation of cell-substrate adhesion [GO:0010811];response to bacterium [GO:0009617]	fibronectin binding [GO:0001968];heparin binding [GO:0008201]	basement membrane [GO:0005604];interstitial matrix [GO:0005614]	extracellular matrix organization [GO:0030198];positive regulation of cell-substrate adhesion [GO:0010811];response to bacterium [GO:0009617];fibronectin binding [GO:0001968];heparin binding [GO:0008201];basement membrane [GO:0005604];interstitial matrix [GO:0005614]
E5RIW3	Tubulin-specific chaperone A	-	TBCA	-	No	-	post-chaperonin tubulin folding pathway [GO:0007023];tubulin complex assembly [GO:0007021]	beta-tubulin binding [GO:0048487]	cytoplasm [GO:0005737];microtubule [GO:0005874];microtubule cytoskeleton [GO:0015630];nucleolus [GO:0005730]	post-chaperonin tubulin folding pathway [GO:0007023];tubulin complex assembly [GO:0007021];beta-tubulin binding [GO:0048487];cytoplasm [GO:0005737];microtubule [GO:0005874];microtubule cytoskeleton [GO:0015630];nucleolus [GO:0005730]
F8VSA6	NEDD8	-	NEDD8	-	No	-	-	-	-	-
P38646	Stress-70 protein, mitochondrial	3313	HSPA9	hsa:3313	No	-	cellular response to unfolded protein [GO:0034620];chaperone cofactor-dependent protein refolding [GO:0051085];erythrocyte differentiation [GO:0030218];inner mitochondrial membrane organization [GO:0007007];interleukin-12-mediated signaling pathway [GO:0035722];iron-sulfur cluster assembly [GO:0016226];negative regulation of apoptotic process [GO:0043066];negative regulation of erythrocyte differ…	ATP binding [GO:0005524];ATPase activity [GO:0016887];heat shock protein binding [GO:0031072];misfolded protein binding [GO:0051787];protein folding chaperone [GO:0044183];RNA binding [GO:0003723];ubiquitin protein ligase binding [GO:0031625];unfolded protein binding [GO:0051082]	cytoplasm [GO:0005737];extracellular exosome [GO:0070062];focal adhesion [GO:0005925];MIB complex [GO:0140275];mitochondrial matrix [GO:0005759];mitochondrial nucleoid [GO:0042645];mitochondrion [GO:0005739];nucleolus [GO:0005730];SAM complex [GO:0001401]	cellular response to unfolded protein [GO:0034620];chaperone cofactor-dependent protein refolding [GO:0051085];erythrocyte differentiation [GO:0030218];inner mitochondrial membrane organization [GO:0007007];interleukin-12-mediated signaling pathway [GO:0035722];iron-sulfur cluster assembly [GO:0016226];negative regulation of apoptotic process [GO:0043066];negative regulation of erythrocyte differ…
F8WE12	-	-	-	-	No	-	-	-	-	-
P47755	F-actin-capping protein subunit alpha-2	830	CAPZA2	hsa:830	No	-	actin cytoskeleton organization [GO:0030036];antigen processing and presentation of exogenous peptide antigen via MHC class II [GO:0019886];barbed-end actin filament capping [GO:0051016];blood coagulation [GO:0007596];endoplasmic reticulum to Golgi vesicle-mediated transport [GO:0006888];innate immune response [GO:0045087];protein-containing complex assembly [GO:0065003]	actin filament binding [GO:0051015]	actin cytoskeleton [GO:0015629];brush border [GO:0005903];cortical cytoskeleton [GO:0030863];cytosol [GO:0005829];extracellular exosome [GO:0070062];extracellular region [GO:0005576];F-actin capping protein complex [GO:0008290];membrane [GO:0016020]	actin cytoskeleton organization [GO:0030036];antigen processing and presentation of exogenous peptide antigen via MHC class II [GO:0019886];barbed-end actin filament capping [GO:0051016];blood coagulation [GO:0007596];endoplasmic reticulum to Golgi vesicle-mediated transport [GO:0006888];innate immune response [GO:0045087];protein-containing complex assembly [GO:0065003];actin filament binding [G…
P55735	Protein SEC13 homolog	6396	SEC13	hsa:6396	No	-	antigen processing and presentation of exogenous peptide antigen via MHC class II [GO:0019886];antigen processing and presentation of peptide antigen via MHC class I [GO:0002474];COPII vesicle coating [GO:0048208];COPII-coated vesicle budding [GO:0090114];COPII-coated vesicle cargo loading [GO:0090110];intracellular protein transport [GO:0006886];intracellular transport of virus [GO:0075733];mRNA…	identical protein binding [GO:0042802];structural molecule activity [GO:0005198]	COPII vesicle coat [GO:0030127];cytosol [GO:0005829];endoplasmic reticulum membrane [GO:0005789];ER to Golgi transport vesicle membrane [GO:0012507];extracellular exosome [GO:0070062];GATOR2 complex [GO:0061700];Golgi membrane [GO:0000139];host cell [GO:0043657];intracellular membrane-bounded organelle [GO:0043231];lysosomal membrane [GO:0005765];nuclear envelope [GO:0005635];nuclear pore outer r…	antigen processing and presentation of exogenous peptide antigen via MHC class II [GO:0019886];antigen processing and presentation of peptide antigen via MHC class I [GO:0002474];COPII vesicle coating [GO:0048208];COPII-coated vesicle budding [GO:0090114];COPII-coated vesicle cargo loading [GO:0090110];intracellular protein transport [GO:0006886];intracellular transport of virus [GO:0075733];mRNA…
P52907	F-actin-capping protein subunit alpha-1	829	CAPZA1	hsa:829	No	-	actin cytoskeleton organization [GO:0030036];antigen processing and presentation of exogenous peptide antigen via MHC class II [GO:0019886];barbed-end actin filament capping [GO:0051016];blood coagulation [GO:0007596];cell junction assembly [GO:0034329];endoplasmic reticulum to Golgi vesicle-mediated transport [GO:0006888];innate immune response [GO:0045087];interleukin-12-mediated signaling path…	actin binding [GO:0003779];actin filament binding [GO:0051015];cadherin binding [GO:0045296]	actin cytoskeleton [GO:0015629];cytoskeleton [GO:0005856];cytosol [GO:0005829];extracellular exosome [GO:0070062];extracellular region [GO:0005576];F-actin capping protein complex [GO:0008290];WASH complex [GO:0071203]	actin cytoskeleton organization [GO:0030036];antigen processing and presentation of exogenous peptide antigen via MHC class II [GO:0019886];barbed-end actin filament capping [GO:0051016];blood coagulation [GO:0007596];cell junction assembly [GO:0034329];endoplasmic reticulum to Golgi vesicle-mediated transport [GO:0006888];innate immune response [GO:0045087];interleukin-12-mediated signaling path…
P49773	Histidine triad nucleotide-binding protein 1	3094	HINT1	hsa:3094	No	-	intrinsic apoptotic signaling pathway by p53 class mediator [GO:0072332];positive regulation of calcium-mediated signaling [GO:0050850];purine ribonucleotide catabolic process [GO:0009154];regulation of transcription, DNA-templated [GO:0006355];signal transduction [GO:0007165]	adenosine 5'-monophosphoramidase activity [GO:0043530];hydrolase activity [GO:0016787];nucleotide binding [GO:0000166];protein kinase C binding [GO:0005080]	cytoplasm [GO:0005737];cytoskeleton [GO:0005856];cytosol [GO:0005829];extracellular exosome [GO:0070062];histone deacetylase complex [GO:0000118];nucleoplasm [GO:0005654];nucleus [GO:0005634];plasma membrane [GO:0005886]	intrinsic apoptotic signaling pathway by p53 class mediator [GO:0072332];positive regulation of calcium-mediated signaling [GO:0050850];purine ribonucleotide catabolic process [GO:0009154];regulation of transcription, DNA-templated [GO:0006355];signal transduction [GO:0007165];adenosine 5'-monophosphoramidase activity [GO:0043530];hydrolase activity [GO:0016787];nucleotide binding [GO:0000166];pr…
Q9Y617	Phosphoserine aminotransferase	29968	PSAT1	hsa:29968	No	Amino-acid biosynthesis; L-serine biosynthesis; L-serine from 3-phospho-D-glycerate: step 2/3;Cofactor biosynthesis; pyridoxine 5'-phosphate biosynthesis; pyridoxine 5'-phosphate from D-erythrose 4-phosphate: step 3/5	L-serine biosynthetic process [GO:0006564];pyridoxine biosynthetic process [GO:0008615]	identical protein binding [GO:0042802];O-phospho-L-serine:2-oxoglutarate aminotransferase activity [GO:0004648];pyridoxal phosphate binding [GO:0030170]	cytoplasm [GO:0005737];cytosol [GO:0005829];extracellular exosome [GO:0070062]	L-serine biosynthetic process [GO:0006564];pyridoxine biosynthetic process [GO:0008615];identical protein binding [GO:0042802];O-phospho-L-serine:2-oxoglutarate aminotransferase activity [GO:0004648];pyridoxal phosphate binding [GO:0030170];cytoplasm [GO:0005737];cytosol [GO:0005829];extracellular exosome [GO:0070062]
O94979	Protein transport protein Sec31A	22872	SEC31A	hsa:22872	No	-	antigen processing and presentation of exogenous peptide antigen via MHC class II [GO:0019886];antigen processing and presentation of peptide antigen via MHC class I [GO:0002474];COPII vesicle coating [GO:0048208];COPII-coated vesicle budding [GO:0090114];COPII-coated vesicle cargo loading [GO:0090110];endoplasmic reticulum organization [GO:0007029];endoplasmic reticulum to Golgi vesicle-mediated…	calcium-dependent protein binding [GO:0048306];structural molecule activity [GO:0005198]	COPII vesicle coat [GO:0030127];COPII-coated ER to Golgi transport vesicle [GO:0030134];cytoplasm [GO:0005737];cytosol [GO:0005829];endoplasmic reticulum [GO:0005783];endoplasmic reticulum exit site [GO:0070971];endoplasmic reticulum membrane [GO:0005789];ER to Golgi transport vesicle membrane [GO:0012507];Golgi membrane [GO:0000139];intracellular membrane-bounded organelle [GO:0043231];perinucle…	antigen processing and presentation of exogenous peptide antigen via MHC class II [GO:0019886];antigen processing and presentation of peptide antigen via MHC class I [GO:0002474];COPII vesicle coating [GO:0048208];COPII-coated vesicle budding [GO:0090114];COPII-coated vesicle cargo loading [GO:0090110];endoplasmic reticulum organization [GO:0007029];endoplasmic reticulum to Golgi vesicle-mediated…
Q14152	Eukaryotic translation initiation factor 3 subunit A	8661	EIF3A	hsa:8661	No	-	formation of cytoplasmic translation initiation complex [GO:0001732];IRES-dependent viral translational initiation [GO:0075522];negative regulation of ERK1 and ERK2 cascade [GO:0070373];translation reinitiation [GO:0002188];translational initiation [GO:0006413];viral translational termination-reinitiation [GO:0075525]	mRNA binding [GO:0003729];receptor tyrosine kinase binding [GO:0030971];RNA binding [GO:0003723];structural molecule activity [GO:0005198];translation initiation factor activity [GO:0003743]	cytoplasm [GO:0005737];cytosol [GO:0005829];eukaryotic 43S preinitiation complex [GO:0016282];eukaryotic 48S preinitiation complex [GO:0033290];eukaryotic translation initiation factor 3 complex [GO:0005852];eukaryotic translation initiation factor 3 complex, eIF3e [GO:0071540];eukaryotic translation initiation factor 3 complex, eIF3m [GO:0071541];membrane [GO:0016020];microtubule [GO:0005874];mu…	formation of cytoplasmic translation initiation complex [GO:0001732];IRES-dependent viral translational initiation [GO:0075522];negative regulation of ERK1 and ERK2 cascade [GO:0070373];translation reinitiation [GO:0002188];translational initiation [GO:0006413];viral translational termination-reinitiation [GO:0075525];mRNA binding [GO:0003729];receptor tyrosine kinase binding [GO:0030971];RNA bin…
P17655	Calpain-2 catalytic subunit	824	CAPN2	hsa:824	No	-	behavioral response to pain [GO:0048266];blastocyst development [GO:0001824];cellular response to amino acid stimulus [GO:0071230];cellular response to interferon-beta [GO:0035458];cellular response to lipopolysaccharide [GO:0071222];extracellular matrix disassembly [GO:0022617];female pregnancy [GO:0007565];myoblast fusion [GO:0007520];positive regulation of cardiac muscle cell apoptotic process…	calcium ion binding [GO:0005509];calcium-dependent cysteine-type endopeptidase activity [GO:0004198];cysteine-type peptidase activity [GO:0008234];cytoskeletal protein binding [GO:0008092];enzyme binding [GO:0019899];protein-containing complex binding [GO:0044877]	chromatin [GO:0000785];cortical actin cytoskeleton [GO:0030864];cytoplasm [GO:0005737];cytosol [GO:0005829];dendrite [GO:0030425];endoplasmic reticulum [GO:0005783];external side of plasma membrane [GO:0009897];extracellular exosome [GO:0070062];focal adhesion [GO:0005925];Golgi apparatus [GO:0005794];lysosome [GO:0005764];membrane raft [GO:0045121];mitochondrial intermembrane space [GO:0005758];…	behavioral response to pain [GO:0048266];blastocyst development [GO:0001824];cellular response to amino acid stimulus [GO:0071230];cellular response to interferon-beta [GO:0035458];cellular response to lipopolysaccharide [GO:0071222];extracellular matrix disassembly [GO:0022617];female pregnancy [GO:0007565];myoblast fusion [GO:0007520];positive regulation of cardiac muscle cell apoptotic process…
P04040	Catalase	847	CAT	hsa:847	No	-	aerobic respiration [GO:0009060];aging [GO:0007568];cellular response to growth factor stimulus [GO:0071363];cellular response to oxidative stress [GO:0034599];cholesterol metabolic process [GO:0008203];hemoglobin metabolic process [GO:0020027];hydrogen peroxide catabolic process [GO:0042744];negative regulation of apoptotic process [GO:0043066];negative regulation of NF-kappaB transcription fact…	aminoacylase activity [GO:0004046];antioxidant activity [GO:0016209];catalase activity [GO:0004096];enzyme binding [GO:0019899];heme binding [GO:0020037];identical protein binding [GO:0042802];metal ion binding [GO:0046872];NADP binding [GO:0050661];oxidoreductase activity, acting on peroxide as acceptor [GO:0016684];peroxisome targeting sequence binding [GO:0000268];protein homodimerization acti…	cytoplasm [GO:0005737];cytosol [GO:0005829];endoplasmic reticulum [GO:0005783];extracellular exosome [GO:0070062];extracellular region [GO:0005576];ficolin-1-rich granule lumen [GO:1904813];focal adhesion [GO:0005925];Golgi apparatus [GO:0005794];intracellular membrane-bounded organelle [GO:0043231];lysosome [GO:0005764];membrane [GO:0016020];mitochondrial intermembrane space [GO:0005758];mitocho…	aerobic respiration [GO:0009060];aging [GO:0007568];cellular response to growth factor stimulus [GO:0071363];cellular response to oxidative stress [GO:0034599];cholesterol metabolic process [GO:0008203];hemoglobin metabolic process [GO:0020027];hydrogen peroxide catabolic process [GO:0042744];negative regulation of apoptotic process [GO:0043066];negative regulation of NF-kappaB transcription fact…
P53041	Serine/threonine-protein phosphatase 5	5536	PPP5C	hsa:5536	No	-	cellular response to cadmium ion [GO:0071276];cellular response to hydrogen peroxide [GO:0070301];DNA repair [GO:0006281];histone dephosphorylation [GO:0016576];MAPK cascade [GO:0000165];mitotic cell cycle [GO:0000278];negative regulation of neuron death [GO:1901215];negative regulation of protein phosphorylation [GO:0001933];peptidyl-serine dephosphorylation [GO:0070262];peptidyl-threonine depho…	ADP binding [GO:0043531];ATP binding [GO:0005524];G-protein alpha-subunit binding [GO:0001965];Hsp90 protein binding [GO:0051879];identical protein binding [GO:0042802];lipid binding [GO:0008289];metal ion binding [GO:0046872];microtubule binding [GO:0008017];phosphatase activity [GO:0016791];phosphoprotein phosphatase activity [GO:0004721];protein serine/threonine phosphatase activity [GO:000472…	chaperone complex [GO:0101031];cytosol [GO:0005829];intracellular membrane-bounded organelle [GO:0043231];nucleoplasm [GO:0005654];nucleus [GO:0005634];perikaryon [GO:0043204];plasma membrane [GO:0005886];protein-containing complex [GO:0032991];proximal dendrite [GO:1990635]	cellular response to cadmium ion [GO:0071276];cellular response to hydrogen peroxide [GO:0070301];DNA repair [GO:0006281];histone dephosphorylation [GO:0016576];MAPK cascade [GO:0000165];mitotic cell cycle [GO:0000278];negative regulation of neuron death [GO:1901215];negative regulation of protein phosphorylation [GO:0001933];peptidyl-serine dephosphorylation [GO:0070262];peptidyl-threonine depho…
Q9NZM1	Myoferlin	26509	MYOF	hsa:26509	No	-	blood circulation [GO:0008015];cellular response to heat [GO:0034605];glycerol metabolic process [GO:0006071];membrane fusion [GO:0061025];muscle contraction [GO:0006936];muscle fiber development [GO:0048747];myoblast fusion [GO:0007520];plasma membrane organization [GO:0007009];plasma membrane repair [GO:0001778];regulation of vascular endothelial growth factor receptor signaling pathway [GO:003…	metal ion binding [GO:0046872];phospholipid binding [GO:0005543]	caveola [GO:0005901];cytoplasmic vesicle [GO:0031410];cytoplasmic vesicle membrane [GO:0030659];extracellular exosome [GO:0070062];integral component of membrane [GO:0016021];intracellular membrane-bounded organelle [GO:0043231];nuclear envelope [GO:0005635];nuclear membrane [GO:0031965];plasma membrane [GO:0005886]	blood circulation [GO:0008015];cellular response to heat [GO:0034605];glycerol metabolic process [GO:0006071];membrane fusion [GO:0061025];muscle contraction [GO:0006936];muscle fiber development [GO:0048747];myoblast fusion [GO:0007520];plasma membrane organization [GO:0007009];plasma membrane repair [GO:0001778];regulation of vascular endothelial growth factor receptor signaling pathway [GO:003…
P43034	Platelet-activating factor acetylhydrolase IB subunit beta	5048	PAFAH1B1	hsa:5048	No	-	acrosome assembly [GO:0001675];actin cytoskeleton organization [GO:0030036];adult locomotory behavior [GO:0008344];ameboidal-type cell migration [GO:0001667];auditory receptor cell development [GO:0060117];brain morphogenesis [GO:0048854];cerebral cortex development [GO:0021987];cerebral cortex neuron differentiation [GO:0021895];chemical synaptic transmission [GO:0007268];ciliary basal body-plas…	dynactin binding [GO:0034452];dynein complex binding [GO:0070840];dynein intermediate chain binding [GO:0045505];heparin binding [GO:0008201];identical protein binding [GO:0042802];microtubule binding [GO:0008017];microtubule plus-end binding [GO:0051010];phospholipase binding [GO:0043274];phosphoprotein binding [GO:0051219]	astral microtubule [GO:0000235];axon cytoplasm [GO:1904115];cell cortex [GO:0005938];cell leading edge [GO:0031252];central region of growth cone [GO:0090724];centrosome [GO:0005813];cytoplasmic microtubule [GO:0005881];cytosol [GO:0005829];extracellular exosome [GO:0070062];kinesin complex [GO:0005871];kinetochore [GO:0000776];microtubule associated complex [GO:0005875];motile cilium [GO:0031514…	acrosome assembly [GO:0001675];actin cytoskeleton organization [GO:0030036];adult locomotory behavior [GO:0008344];ameboidal-type cell migration [GO:0001667];auditory receptor cell development [GO:0060117];brain morphogenesis [GO:0048854];cerebral cortex development [GO:0021987];cerebral cortex neuron differentiation [GO:0021895];chemical synaptic transmission [GO:0007268];ciliary basal body-plas…
A0A087WYS1	UTP--glucose-1-phosphate uridylyltransferase	-	UGP2	-	No	Glycan biosynthesis; glycogen biosynthesis	UDP-glucose metabolic process [GO:0006011]	UTP:glucose-1-phosphate uridylyltransferase activity [GO:0003983]	-	UDP-glucose metabolic process [GO:0006011];UTP:glucose-1-phosphate uridylyltransferase activity [GO:0003983]
Q4ZHG4	Fibronectin type III domain-containing protein 1	84624	FNDC1	hsa:84624	No	-	-	-	extracellular region [GO:0005576];nuclear speck [GO:0016607]	extracellular region [GO:0005576];nuclear speck [GO:0016607]
E7EPK1	Septin-7	-	SEPTIN7	-	No	-	spermatogenesis [GO:0007283]	GTP binding [GO:0005525]	cleavage furrow [GO:0032154];condensed chromosome kinetochore [GO:0000777];midbody [GO:0030496];motile cilium [GO:0031514];septin complex [GO:0031105];spindle [GO:0005819]	spermatogenesis [GO:0007283];GTP binding [GO:0005525];cleavage furrow [GO:0032154];condensed chromosome kinetochore [GO:0000777];midbody [GO:0030496];motile cilium [GO:0031514];septin complex [GO:0031105];spindle [GO:0005819]
Q14247	Src substrate cortactin	2017	CTTN	hsa:2017	No	-	actin cytoskeleton reorganization [GO:0031532];actin filament polymerization [GO:0030041];cell motility [GO:0048870];dendritic spine maintenance [GO:0097062];focal adhesion assembly [GO:0048041];intracellular protein transport [GO:0006886];lamellipodium organization [GO:0097581];membrane organization [GO:0061024];negative regulation of extrinsic apoptotic signaling pathway [GO:2001237];neuron pro…	actin filament binding [GO:0051015];cadherin binding [GO:0045296];profilin binding [GO:0005522]	cell cortex [GO:0005938];clathrin-coated pit [GO:0005905];cortical actin cytoskeleton [GO:0030864];cortical cytoskeleton [GO:0030863];cytoplasm [GO:0005737];cytoskeleton [GO:0005856];cytosol [GO:0005829];dendritic spine [GO:0043197];focal adhesion [GO:0005925];Golgi apparatus [GO:0005794];intracellular membrane-bounded organelle [GO:0043231];lamellipodium [GO:0030027];mitotic spindle midzone [GO:…	actin cytoskeleton reorganization [GO:0031532];actin filament polymerization [GO:0030041];cell motility [GO:0048870];dendritic spine maintenance [GO:0097062];focal adhesion assembly [GO:0048041];intracellular protein transport [GO:0006886];lamellipodium organization [GO:0097581];membrane organization [GO:0061024];negative regulation of extrinsic apoptotic signaling pathway [GO:2001237];neuron pro…
Q13867	Bleomycin hydrolase	642	BLMH	hsa:642	No	-	homocysteine catabolic process [GO:0043418];protein polyubiquitination [GO:0000209];proteolysis [GO:0006508];response to drug [GO:0042493];response to toxic substance [GO:0009636]	aminopeptidase activity [GO:0004177];carboxypeptidase activity [GO:0004180];cysteine-type endopeptidase activity [GO:0004197];cysteine-type peptidase activity [GO:0008234];identical protein binding [GO:0042802]	cytoplasm [GO:0005737];cytosol [GO:0005829];extracellular exosome [GO:0070062];nucleus [GO:0005634]	homocysteine catabolic process [GO:0043418];protein polyubiquitination [GO:0000209];proteolysis [GO:0006508];response to drug [GO:0042493];response to toxic substance [GO:0009636];aminopeptidase activity [GO:0004177];carboxypeptidase activity [GO:0004180];cysteine-type endopeptidase activity [GO:0004197];cysteine-type peptidase activity [GO:0008234];identical protein binding [GO:0042802];cytoplas…
P63000	Ras-related C3 botulinum toxin substrate 1	5879	RAC1	hsa:5879	No	-	actin cytoskeleton organization [GO:0030036];actin filament organization [GO:0007015];actin filament polymerization [GO:0030041];anatomical structure morphogenesis [GO:0009653];blood coagulation [GO:0007596];bone resorption [GO:0045453];cell adhesion [GO:0007155];cell motility [GO:0048870];cell population proliferation [GO:0008283];cell projection assembly [GO:0030031];cell-matrix adhesion [GO:00…	ATPase binding [GO:0051117];enzyme binding [GO:0019899];GTP binding [GO:0005525];GTPase activity [GO:0003924];histone deacetylase binding [GO:0042826];protein kinase binding [GO:0019901];protein-containing complex binding [GO:0044877];Rab GTPase binding [GO:0017137];Rho GDP-dissociation inhibitor binding [GO:0051022];thioesterase binding [GO:0031996]	cell cortex [GO:0005938];cell projection [GO:0042995];cytoplasm [GO:0005737];cytoplasmic ribonucleoprotein granule [GO:0036464];cytoplasmic vesicle [GO:0031410];cytoskeleton [GO:0005856];cytosol [GO:0005829];dendritic spine [GO:0043197];endoplasmic reticulum membrane [GO:0005789];extracellular exosome [GO:0070062];extrinsic component of cytoplasmic side of plasma membrane [GO:0031234];ficolin-1-r…	actin cytoskeleton organization [GO:0030036];actin filament organization [GO:0007015];actin filament polymerization [GO:0030041];anatomical structure morphogenesis [GO:0009653];blood coagulation [GO:0007596];bone resorption [GO:0045453];cell adhesion [GO:0007155];cell motility [GO:0048870];cell population proliferation [GO:0008283];cell projection assembly [GO:0030031];cell-matrix adhesion [GO:00…
Q9BT78	COP9 signalosome complex subunit 4	51138	COPS4	hsa:51138	No	-	nucleotide-excision repair, DNA damage recognition [GO:0000715];post-translational protein modification [GO:0043687];protein deneddylation [GO:0000338];transcription-coupled nucleotide-excision repair [GO:0006283]	NEDD8-specific protease activity [GO:0019784]	cell junction [GO:0030054];COP9 signalosome [GO:0008180];cytosol [GO:0005829];nuclear speck [GO:0016607];nucleoplasm [GO:0005654];nucleus [GO:0005634];synaptic vesicle [GO:0008021]	nucleotide-excision repair, DNA damage recognition [GO:0000715];post-translational protein modification [GO:0043687];protein deneddylation [GO:0000338];transcription-coupled nucleotide-excision repair [GO:0006283];NEDD8-specific protease activity [GO:0019784];cell junction [GO:0030054];COP9 signalosome [GO:0008180];cytosol [GO:0005829];nuclear speck [GO:0016607];nucleoplasm [GO:0005654];nucleus […
A0A0A0MSA9	Poliovirus receptor	5817	PVR	-	No	-	-	-	integral component of membrane [GO:0016021]	integral component of membrane [GO:0016021]
B4E1E0	CTP synthase	1503	CTPS1	-	No	Pyrimidine metabolism; CTP biosynthesis via de novo pathway; CTP from UDP: step 2/2	'de novo' CTP biosynthetic process [GO:0044210];glutamine metabolic process [GO:0006541]	ATP binding [GO:0005524];CTP synthase activity [GO:0003883]	-	'de novo' CTP biosynthetic process [GO:0044210];glutamine metabolic process [GO:0006541];ATP binding [GO:0005524];CTP synthase activity [GO:0003883]
P05362	Intercellular adhesion molecule 1	3383	ICAM1	hsa:3383	Yes	-	acute inflammatory response to antigenic stimulus [GO:0002438];adhesion of symbiont to host [GO:0044406];cell adhesion [GO:0007155];cell adhesion mediated by integrin [GO:0033627];cell aging [GO:0007569];cellular response to alkaloid [GO:0071312];cellular response to amyloid-beta [GO:1904646];cellular response to dexamethasone stimulus [GO:0071549];cellular response to glucose stimulus [GO:007133…	integrin binding [GO:0005178];signaling receptor activity [GO:0038023];transmembrane signaling receptor activity [GO:0004888];virus receptor activity [GO:0001618]	cell surface [GO:0009986];collagen-containing extracellular matrix [GO:0062023];external side of plasma membrane [GO:0009897];extracellular exosome [GO:0070062];extracellular space [GO:0005615];focal adhesion [GO:0005925];immunological synapse [GO:0001772];integral component of plasma membrane [GO:0005887];membrane [GO:0016020];membrane raft [GO:0045121];plasma membrane [GO:0005886]	acute inflammatory response to antigenic stimulus [GO:0002438];adhesion of symbiont to host [GO:0044406];cell adhesion [GO:0007155];cell adhesion mediated by integrin [GO:0033627];cell aging [GO:0007569];cellular response to alkaloid [GO:0071312];cellular response to amyloid-beta [GO:1904646];cellular response to dexamethasone stimulus [GO:0071549];cellular response to glucose stimulus [GO:007133…
Q9UNZ2	NSFL1 cofactor p47	55968	NSFL1C	hsa:55968	No	-	autophagosome assembly [GO:0000045];establishment of mitotic spindle orientation [GO:0000132];Golgi organization [GO:0007030];membrane fusion [GO:0061025];negative regulation of protein localization to centrosome [GO:1904780];nuclear envelope reassembly [GO:0031468];positive regulation of mitotic centrosome separation [GO:0046604];proteasome-mediated ubiquitin-dependent protein catabolic process …	ATPase binding [GO:0051117];phospholipid binding [GO:0005543];ubiquitin binding [GO:0043130]	chromosome [GO:0005694];cytosol [GO:0005829];Golgi stack [GO:0005795];intermediate filament cytoskeleton [GO:0045111];nucleoplasm [GO:0005654];nucleus [GO:0005634];plasma membrane [GO:0005886];spindle pole centrosome [GO:0031616];VCP-NSFL1C complex [GO:1990730]	autophagosome assembly [GO:0000045];establishment of mitotic spindle orientation [GO:0000132];Golgi organization [GO:0007030];membrane fusion [GO:0061025];negative regulation of protein localization to centrosome [GO:1904780];nuclear envelope reassembly [GO:0031468];positive regulation of mitotic centrosome separation [GO:0046604];proteasome-mediated ubiquitin-dependent protein catabolic process …
Q9P2B2	Prostaglandin F2 receptor negative regulator	5738	PTGFRN	hsa:5738	No	-	lipid droplet organization [GO:0034389];myoblast fusion involved in skeletal muscle regeneration [GO:0014905]	-	cell surface [GO:0009986];endoplasmic reticulum membrane [GO:0005789];Golgi apparatus [GO:0005794];integral component of membrane [GO:0016021]	lipid droplet organization [GO:0034389];myoblast fusion involved in skeletal muscle regeneration [GO:0014905];cell surface [GO:0009986];endoplasmic reticulum membrane [GO:0005789];Golgi apparatus [GO:0005794];integral component of membrane [GO:0016021]
Q9Y263	Phospholipase A-2-activating protein	9373	PLAA	hsa:9373	No	-	cellular response to lipopolysaccharide [GO:0071222];inflammatory response [GO:0006954];macroautophagy [GO:0016236];negative regulation of protein K63-linked ubiquitination [GO:1900045];phospholipid metabolic process [GO:0006644];positive regulation of dendrite extension [GO:1903861];positive regulation of neuron migration [GO:2001224];positive regulation of phospholipase A2 activity [GO:0032430]…	phospholipase A2 activator activity [GO:0016005];ubiquitin binding [GO:0043130]	cytoplasm [GO:0005737];extracellular exosome [GO:0070062];nucleus [GO:0005634];synapse [GO:0045202]	cellular response to lipopolysaccharide [GO:0071222];inflammatory response [GO:0006954];macroautophagy [GO:0016236];negative regulation of protein K63-linked ubiquitination [GO:1900045];phospholipid metabolic process [GO:0006644];positive regulation of dendrite extension [GO:1903861];positive regulation of neuron migration [GO:2001224];positive regulation of phospholipase A2 activity [GO:0032430]…
A0A0C4DFW8	Protein xylosyltransferase	-	XYLT2	-	No	Glycan metabolism; heparan sulfate biosynthesis	heparan sulfate proteoglycan biosynthetic process [GO:0015012]	metal ion binding [GO:0046872];protein xylosyltransferase activity [GO:0030158]	Golgi membrane [GO:0000139];integral component of membrane [GO:0016021]	heparan sulfate proteoglycan biosynthetic process [GO:0015012];metal ion binding [GO:0046872];protein xylosyltransferase activity [GO:0030158];Golgi membrane [GO:0000139];integral component of membrane [GO:0016021]
Q92598	Heat shock protein 105 kDa	10808	HSPH1	hsa:10808	No	-	chaperone cofactor-dependent protein refolding [GO:0051085];positive regulation of MHC class I biosynthetic process [GO:0045345];positive regulation of NK T cell activation [GO:0051135];receptor-mediated endocytosis [GO:0006898];regulation of cellular response to heat [GO:1900034];response to unfolded protein [GO:0006986]	adenyl-nucleotide exchange factor activity [GO:0000774];alpha-tubulin binding [GO:0043014];ATP binding [GO:0005524]	cytoplasm [GO:0005737];cytosol [GO:0005829];endocytic vesicle lumen [GO:0071682];extracellular exosome [GO:0070062];extracellular region [GO:0005576];microtubule [GO:0005874];nucleoplasm [GO:0005654];nucleus [GO:0005634];protein-containing complex [GO:0032991]	chaperone cofactor-dependent protein refolding [GO:0051085];positive regulation of MHC class I biosynthetic process [GO:0045345];positive regulation of NK T cell activation [GO:0051135];receptor-mediated endocytosis [GO:0006898];regulation of cellular response to heat [GO:1900034];response to unfolded protein [GO:0006986];adenyl-nucleotide exchange factor activity [GO:0000774];alpha-tubulin bindi…
P19367	Hexokinase-1	3098	HK1	hsa:3098	No	Carbohydrate metabolism; hexose metabolism;Carbohydrate degradation; glycolysis; D-glyceraldehyde 3-phosphate and glycerone phosphate from D-glucose: step 1/4	canonical glycolysis [GO:0061621];carbohydrate phosphorylation [GO:0046835];cellular glucose homeostasis [GO:0001678];establishment of protein localization to mitochondrion [GO:0072655];fructose 6-phosphate metabolic process [GO:0006002];glucose 6-phosphate metabolic process [GO:0051156];glycolytic process [GO:0006096];inflammatory response [GO:0006954];innate immune response [GO:0045087];mainten…	ATP binding [GO:0005524];fructokinase activity [GO:0008865];glucokinase activity [GO:0004340];glucose binding [GO:0005536];hexokinase activity [GO:0004396];identical protein binding [GO:0042802];mannokinase activity [GO:0019158];peptidoglycan binding [GO:0042834]	cytosol [GO:0005829];membrane raft [GO:0045121];mitochondrial outer membrane [GO:0005741];mitochondrion [GO:0005739]	canonical glycolysis [GO:0061621];carbohydrate phosphorylation [GO:0046835];cellular glucose homeostasis [GO:0001678];establishment of protein localization to mitochondrion [GO:0072655];fructose 6-phosphate metabolic process [GO:0006002];glucose 6-phosphate metabolic process [GO:0051156];glycolytic process [GO:0006096];inflammatory response [GO:0006954];innate immune response [GO:0045087];mainten…
P30040	Endoplasmic reticulum resident protein 29	10961	ERP29	hsa:10961	No	-	activation of MAPK activity [GO:0000187];intracellular protein transport [GO:0006886];negative regulation of gene expression [GO:0010629];negative regulation of protein secretion [GO:0050709];positive regulation of gene expression [GO:0010628];positive regulation of protein phosphorylation [GO:0001934];protein folding [GO:0006457];protein secretion [GO:0009306];protein unfolding [GO:0043335];regu…	chaperone binding [GO:0051087];protein homodimerization activity [GO:0042803]	cell surface [GO:0009986];endoplasmic reticulum [GO:0005783];endoplasmic reticulum lumen [GO:0005788];melanosome [GO:0042470];membrane [GO:0016020];smooth endoplasmic reticulum [GO:0005790];transport vesicle [GO:0030133]	activation of MAPK activity [GO:0000187];intracellular protein transport [GO:0006886];negative regulation of gene expression [GO:0010629];negative regulation of protein secretion [GO:0050709];positive regulation of gene expression [GO:0010628];positive regulation of protein phosphorylation [GO:0001934];protein folding [GO:0006457];protein secretion [GO:0009306];protein unfolding [GO:0043335];regu…
O60506	Heterogeneous nuclear ribonucleoprotein Q	10492	SYNCRIP	hsa:10492	No	-	cellular response to interferon-gamma [GO:0071346];CRD-mediated mRNA stabilization [GO:0070934];mRNA splicing, via spliceosome [GO:0000398];negative regulation of translation [GO:0017148];osteoblast differentiation [GO:0001649];RNA processing [GO:0006396];RNA splicing [GO:0008380];viral process [GO:0016032]	mRNA 5'-UTR binding [GO:0048027];mRNA binding [GO:0003729];poly(A) binding [GO:0008143];RNA binding [GO:0003723]	catalytic step 2 spliceosome [GO:0071013];CRD-mediated mRNA stability complex [GO:0070937];endoplasmic reticulum [GO:0005783];GAIT complex [GO:0097452];histone pre-mRNA 3'end processing complex [GO:0071204];membrane [GO:0016020];nucleoplasm [GO:0005654];nucleus [GO:0005634];ribonucleoprotein complex [GO:1990904]	cellular response to interferon-gamma [GO:0071346];CRD-mediated mRNA stabilization [GO:0070934];mRNA splicing, via spliceosome [GO:0000398];negative regulation of translation [GO:0017148];osteoblast differentiation [GO:0001649];RNA processing [GO:0006396];RNA splicing [GO:0008380];viral process [GO:0016032];mRNA 5'-UTR binding [GO:0048027];mRNA binding [GO:0003729];poly(A) binding [GO:0008143];RN…
Q15942	Zyxin	7791	ZYX	hsa:7791	No	-	cell-cell signaling [GO:0007267];cell-matrix adhesion [GO:0007160];cellular response to interferon-gamma [GO:0071346];integrin-mediated signaling pathway [GO:0007229];regulation of inflammatory response [GO:0050727];signal transduction [GO:0007165];stress fiber assembly [GO:0043149];transforming growth factor beta receptor signaling pathway [GO:0007179];viral process [GO:0016032]	metal ion binding [GO:0046872];RNA binding [GO:0003723]	adherens junction [GO:0005912];cytoplasm [GO:0005737];cytosol [GO:0005829];focal adhesion [GO:0005925];nucleus [GO:0005634];phagocytic vesicle [GO:0045335];stress fiber [GO:0001725]	cell-cell signaling [GO:0007267];cell-matrix adhesion [GO:0007160];cellular response to interferon-gamma [GO:0071346];integrin-mediated signaling pathway [GO:0007229];regulation of inflammatory response [GO:0050727];signal transduction [GO:0007165];stress fiber assembly [GO:0043149];transforming growth factor beta receptor signaling pathway [GO:0007179];viral process [GO:0016032];metal ion bindin…
O95394	Phosphoacetylglucosamine mutase	5238	PGM3	hsa:5238	No	Nucleotide-sugar biosynthesis; UDP-N-acetyl-alpha-D-glucosamine biosynthesis; N-acetyl-alpha-D-glucosamine 1-phosphate from alpha-D-glucosamine 6-phosphate (route I): step 2/2	carbohydrate metabolic process [GO:0005975];glucosamine metabolic process [GO:0006041];glucose 1-phosphate metabolic process [GO:0019255];hemopoiesis [GO:0030097];protein N-linked glycosylation [GO:0006487];protein O-linked glycosylation [GO:0006493];spermatogenesis [GO:0007283];UDP-N-acetylglucosamine biosynthetic process [GO:0006048]	magnesium ion binding [GO:0000287];phosphoacetylglucosamine mutase activity [GO:0004610];phosphoglucomutase activity [GO:0004614]	cytosol [GO:0005829]	carbohydrate metabolic process [GO:0005975];glucosamine metabolic process [GO:0006041];glucose 1-phosphate metabolic process [GO:0019255];hemopoiesis [GO:0030097];protein N-linked glycosylation [GO:0006487];protein O-linked glycosylation [GO:0006493];spermatogenesis [GO:0007283];UDP-N-acetylglucosamine biosynthetic process [GO:0006048];magnesium ion binding [GO:0000287];phosphoacetylglucosamine m…
O75116	Rho-associated protein kinase 2	9475	ROCK2	hsa:9475	No	-	actomyosin structure organization [GO:0031032];aortic valve morphogenesis [GO:0003180];cellular response to acetylcholine [GO:1905145];cellular response to testosterone stimulus [GO:0071394];centrosome duplication [GO:0051298];cortical actin cytoskeleton organization [GO:0030866];embryonic morphogenesis [GO:0048598];ephrin receptor signaling pathway [GO:0048013];G protein-coupled receptor signali…	ATP binding [GO:0005524];GTP-Rho binding [GO:0017049];metal ion binding [GO:0046872];protein serine/threonine kinase activity [GO:0004674];Rho-dependent protein serine/threonine kinase activity [GO:0072518];RNA binding [GO:0003723];structural molecule activity [GO:0005198];tau protein binding [GO:0048156];tau-protein kinase activity [GO:0050321]	centrosome [GO:0005813];cytoplasm [GO:0005737];cytoplasmic ribonucleoprotein granule [GO:0036464];cytoskeleton [GO:0005856];cytosol [GO:0005829];nucleus [GO:0005634];plasma membrane [GO:0005886]	actomyosin structure organization [GO:0031032];aortic valve morphogenesis [GO:0003180];cellular response to acetylcholine [GO:1905145];cellular response to testosterone stimulus [GO:0071394];centrosome duplication [GO:0051298];cortical actin cytoskeleton organization [GO:0030866];embryonic morphogenesis [GO:0048598];ephrin receptor signaling pathway [GO:0048013];G protein-coupled receptor signali…
P04632	Calpain small subunit 1	826	CAPNS1	hsa:826	No	-	cornification [GO:0070268];extracellular matrix disassembly [GO:0022617];positive regulation of cell population proliferation [GO:0008284];regulation of macroautophagy [GO:0016241]	calcium ion binding [GO:0005509];calcium-dependent cysteine-type endopeptidase activity [GO:0004198]	cytosol [GO:0005829];extracellular exosome [GO:0070062];membrane [GO:0016020];plasma membrane [GO:0005886]	cornification [GO:0070268];extracellular matrix disassembly [GO:0022617];positive regulation of cell population proliferation [GO:0008284];regulation of macroautophagy [GO:0016241];calcium ion binding [GO:0005509];calcium-dependent cysteine-type endopeptidase activity [GO:0004198];cytosol [GO:0005829];extracellular exosome [GO:0070062];membrane [GO:0016020];plasma membrane [GO:0005886]
Q9NZU0	Leucine-rich repeat transmembrane protein FLRT3	23767	FLRT3	hsa:23767	No	-	axon guidance [GO:0007411];cell-cell adhesion via plasma-membrane adhesion molecules [GO:0098742];embryonic morphogenesis [GO:0048598];fibroblast growth factor receptor signaling pathway [GO:0008543];head development [GO:0060322];heart development [GO:0007507];neuron projection development [GO:0031175];neuron projection extension [GO:1990138];positive regulation of synapse assembly [GO:0051965];p…	chemorepellent activity [GO:0045499];fibroblast growth factor receptor binding [GO:0005104];protein homodimerization activity [GO:0042803];protein-macromolecule adaptor activity [GO:0030674]	axon terminus [GO:0043679];axonal growth cone [GO:0044295];cell junction [GO:0030054];cell-cell junction [GO:0005911];cytosol [GO:0005829];endoplasmic reticulum membrane [GO:0005789];extracellular matrix [GO:0031012];extracellular space [GO:0005615];focal adhesion [GO:0005925];glutamatergic synapse [GO:0098978];growth cone membrane [GO:0032584];integral component of plasma membrane [GO:0005887];i…	axon guidance [GO:0007411];cell-cell adhesion via plasma-membrane adhesion molecules [GO:0098742];embryonic morphogenesis [GO:0048598];fibroblast growth factor receptor signaling pathway [GO:0008543];head development [GO:0060322];heart development [GO:0007507];neuron projection development [GO:0031175];neuron projection extension [GO:1990138];positive regulation of synapse assembly [GO:0051965];p…
P01024	Complement C3	718	C3	hsa:718	Yes	-	amyloid-beta clearance [GO:0097242];cell surface receptor signaling pathway involved in cell-cell signaling [GO:1905114];cellular protein metabolic process [GO:0044267];complement activation [GO:0006956];complement activation, alternative pathway [GO:0006957];complement activation, classical pathway [GO:0006958];complement-dependent cytotoxicity [GO:0097278];complement-mediated synapse pruning [G…	C5L2 anaphylatoxin chemotactic receptor binding [GO:0031715];endopeptidase inhibitor activity [GO:0004866];signaling receptor binding [GO:0005102]	azurophil granule lumen [GO:0035578];blood microparticle [GO:0072562];cell surface [GO:0009986];endoplasmic reticulum lumen [GO:0005788];extracellular exosome [GO:0070062];extracellular region [GO:0005576];extracellular space [GO:0005615];plasma membrane [GO:0005886];protein-containing complex [GO:0032991];secretory granule lumen [GO:0034774]	amyloid-beta clearance [GO:0097242];cell surface receptor signaling pathway involved in cell-cell signaling [GO:1905114];cellular protein metabolic process [GO:0044267];complement activation [GO:0006956];complement activation, alternative pathway [GO:0006957];complement activation, classical pathway [GO:0006958];complement-dependent cytotoxicity [GO:0097278];complement-mediated synapse pruning [G…
P60953	Cell division control protein 42 homolog	998	CDC42	hsa:998	No	-	actin cytoskeleton organization [GO:0030036];actin filament branching [GO:0090135];actin filament organization [GO:0007015];adherens junction organization [GO:0034332];blood coagulation [GO:0007596];cardiac conduction system development [GO:0003161];Cdc42 protein signal transduction [GO:0032488];cell junction assembly [GO:0034329];cell migration [GO:0016477];cell projection assembly [GO:0030031];…	apolipoprotein A-I receptor binding [GO:0034191];GBD domain binding [GO:0032427];GTP binding [GO:0005525];GTP-dependent protein binding [GO:0030742];GTPase activity [GO:0003924];identical protein binding [GO:0042802];mitogen-activated protein kinase kinase kinase binding [GO:0031435];protein kinase binding [GO:0019901];thioesterase binding [GO:0031996];ubiquitin protein ligase activity [GO:006163…	apical part of cell [GO:0045177];cell-cell junction [GO:0005911];cytoplasm [GO:0005737];cytoplasmic ribonucleoprotein granule [GO:0036464];cytosol [GO:0005829];dendritic spine [GO:0043197];endoplasmic reticulum membrane [GO:0005789];extracellular exosome [GO:0070062];filopodium [GO:0030175];focal adhesion [GO:0005925];Golgi membrane [GO:0000139];Golgi transport complex [GO:0017119];leading edge m…	actin cytoskeleton organization [GO:0030036];actin filament branching [GO:0090135];actin filament organization [GO:0007015];adherens junction organization [GO:0034332];blood coagulation [GO:0007596];cardiac conduction system development [GO:0003161];Cdc42 protein signal transduction [GO:0032488];cell junction assembly [GO:0034329];cell migration [GO:0016477];cell projection assembly [GO:0030031];…
P26599	Polypyrimidine tract-binding protein 1	5725	PTBP1	hsa:5725	No	-	fibroblast growth factor receptor signaling pathway [GO:0008543];IRES-dependent viral translational initiation [GO:0075522];mRNA processing [GO:0006397];mRNA splicing, via spliceosome [GO:0000398];negative regulation of mRNA splicing, via spliceosome [GO:0048025];negative regulation of muscle cell differentiation [GO:0051148];negative regulation of RNA splicing [GO:0033119];positive regulation of…	mRNA binding [GO:0003729];poly-pyrimidine tract binding [GO:0008187];pre-mRNA binding [GO:0036002];RNA binding [GO:0003723]	extracellular exosome [GO:0070062];membrane [GO:0016020];nucleolus [GO:0005730];nucleoplasm [GO:0005654];nucleus [GO:0005634]	fibroblast growth factor receptor signaling pathway [GO:0008543];IRES-dependent viral translational initiation [GO:0075522];mRNA processing [GO:0006397];mRNA splicing, via spliceosome [GO:0000398];negative regulation of mRNA splicing, via spliceosome [GO:0048025];negative regulation of muscle cell differentiation [GO:0051148];negative regulation of RNA splicing [GO:0033119];positive regulation of…
E9PIR7	Thioredoxin-disulfide reductase	-	TXNRD1	-	No	-	cell redox homeostasis [GO:0045454]	flavin adenine dinucleotide binding [GO:0050660];thioredoxin-disulfide reductase activity [GO:0004791]	-	cell redox homeostasis [GO:0045454];flavin adenine dinucleotide binding [GO:0050660];thioredoxin-disulfide reductase activity [GO:0004791]
O95834	Echinoderm microtubule-associated protein-like 2	24139	EML2	hsa:24139	No	-	microtubule cytoskeleton organization [GO:0000226];negative regulation of microtubule polymerization [GO:0031115];regulation of microtubule nucleation [GO:0010968];sensory perception of sound [GO:0007605];visual perception [GO:0007601]	microtubule binding [GO:0008017];protein C-terminus binding [GO:0008022];signaling receptor binding [GO:0005102];tubulin binding [GO:0015631]	cytoplasm [GO:0005737];microtubule [GO:0005874];microtubule associated complex [GO:0005875];spindle [GO:0005819]	microtubule cytoskeleton organization [GO:0000226];negative regulation of microtubule polymerization [GO:0031115];regulation of microtubule nucleation [GO:0010968];sensory perception of sound [GO:0007605];visual perception [GO:0007601];microtubule binding [GO:0008017];protein C-terminus binding [GO:0008022];signaling receptor binding [GO:0005102];tubulin binding [GO:0015631];cytoplasm [GO:0005737…
Q86SR1	Polypeptide N-acetylgalactosaminyltransferase 10	55568	GALNT10	hsa:55568	No	Protein modification; protein glycosylation	O-glycan processing [GO:0016266];protein O-linked glycosylation [GO:0006493]	carbohydrate binding [GO:0030246];metal ion binding [GO:0046872];polypeptide N-acetylgalactosaminyltransferase activity [GO:0004653]	Golgi apparatus [GO:0005794];Golgi membrane [GO:0000139];integral component of membrane [GO:0016021]	O-glycan processing [GO:0016266];protein O-linked glycosylation [GO:0006493];carbohydrate binding [GO:0030246];metal ion binding [GO:0046872];polypeptide N-acetylgalactosaminyltransferase activity [GO:0004653];Golgi apparatus [GO:0005794];Golgi membrane [GO:0000139];integral component of membrane [GO:0016021]
Q9Y678	Coatomer subunit gamma-1	22820	COPG1	hsa:22820	No	-	endoplasmic reticulum to Golgi vesicle-mediated transport [GO:0006888];establishment of Golgi localization [GO:0051683];intra-Golgi vesicle-mediated transport [GO:0006891];intracellular protein transport [GO:0006886];organelle transport along microtubule [GO:0072384];protein secretion [GO:0009306];retrograde vesicle-mediated transport, Golgi to endoplasmic reticulum [GO:0006890]	structural molecule activity [GO:0005198]	COPI vesicle coat [GO:0030126];cytosol [GO:0005829];endoplasmic reticulum [GO:0005783];endoplasmic reticulum membrane [GO:0005789];endoplasmic reticulum-Golgi intermediate compartment [GO:0005793];Golgi apparatus [GO:0005794];Golgi membrane [GO:0000139];membrane [GO:0016020];transport vesicle [GO:0030133]	endoplasmic reticulum to Golgi vesicle-mediated transport [GO:0006888];establishment of Golgi localization [GO:0051683];intra-Golgi vesicle-mediated transport [GO:0006891];intracellular protein transport [GO:0006886];organelle transport along microtubule [GO:0072384];protein secretion [GO:0009306];retrograde vesicle-mediated transport, Golgi to endoplasmic reticulum [GO:0006890];structural molecu…
Q9H173	Nucleotide exchange factor SIL1	64374	SIL1	hsa:64374	No	-	intracellular protein transport [GO:0006886];protein folding [GO:0006457]	unfolded protein binding [GO:0051082]	endoplasmic reticulum [GO:0005783];endoplasmic reticulum lumen [GO:0005788];extracellular space [GO:0005615]	intracellular protein transport [GO:0006886];protein folding [GO:0006457];unfolded protein binding [GO:0051082];endoplasmic reticulum [GO:0005783];endoplasmic reticulum lumen [GO:0005788];extracellular space [GO:0005615]
O95881	Thioredoxin domain-containing protein 12	51060	TXNDC12	hsa:51060	No	-	negative regulation of cell death [GO:0060548];negative regulation of endoplasmic reticulum stress-induced intrinsic apoptotic signaling pathway [GO:1902236]	peptide disulfide oxidoreductase activity [GO:0015037];protein-disulfide reductase (glutathione) activity [GO:0019153]	endoplasmic reticulum [GO:0005783];endoplasmic reticulum lumen [GO:0005788]	negative regulation of cell death [GO:0060548];negative regulation of endoplasmic reticulum stress-induced intrinsic apoptotic signaling pathway [GO:1902236];peptide disulfide oxidoreductase activity [GO:0015037];protein-disulfide reductase (glutathione) activity [GO:0019153];endoplasmic reticulum [GO:0005783];endoplasmic reticulum lumen [GO:0005788]
Q96HE7	ERO1-like protein alpha	30001	ERO1A	hsa:30001	No	-	animal organ senescence [GO:0010260];brown fat cell differentiation [GO:0050873];cell redox homeostasis [GO:0045454];cellular protein modification process [GO:0006464];cellular response to hypoxia [GO:0071456];cellular response to oxidative stress [GO:0034599];chaperone cofactor-dependent protein refolding [GO:0051085];endoplasmic reticulum unfolded protein response [GO:0030968];extracellular mat…	oxidoreductase activity [GO:0016491];oxidoreductase activity, acting on a sulfur group of donors, disulfide as acceptor [GO:0016671];protein disulfide isomerase activity [GO:0003756];protein disulfide oxidoreductase activity [GO:0015035]	dendrite [GO:0030425];endoplasmic reticulum [GO:0005783];endoplasmic reticulum lumen [GO:0005788];endoplasmic reticulum membrane [GO:0005789];intracellular membrane-bounded organelle [GO:0043231];membrane [GO:0016020]	animal organ senescence [GO:0010260];brown fat cell differentiation [GO:0050873];cell redox homeostasis [GO:0045454];cellular protein modification process [GO:0006464];cellular response to hypoxia [GO:0071456];cellular response to oxidative stress [GO:0034599];chaperone cofactor-dependent protein refolding [GO:0051085];endoplasmic reticulum unfolded protein response [GO:0030968];extracellular mat…
P60983	Glia maturation factor beta	2764	GMFB	hsa:2764	No	-	actin filament debranching [GO:0071846];learning [GO:0007612];locomotory behavior [GO:0007626];negative regulation of Arp2/3 complex-mediated actin nucleation [GO:0034316];nervous system development [GO:0007399];protein phosphorylation [GO:0006468]	actin binding [GO:0003779];Arp2/3 complex binding [GO:0071933];enzyme activator activity [GO:0008047];growth factor activity [GO:0008083];protein kinase inhibitor activity [GO:0004860]	-	actin filament debranching [GO:0071846];learning [GO:0007612];locomotory behavior [GO:0007626];negative regulation of Arp2/3 complex-mediated actin nucleation [GO:0034316];nervous system development [GO:0007399];protein phosphorylation [GO:0006468];actin binding [GO:0003779];Arp2/3 complex binding [GO:0071933];enzyme activator activity [GO:0008047];growth factor activity [GO:0008083];protein kina…
P22304	Iduronate 2-sulfatase	3423	IDS	hsa:3423	No	-	chondroitin sulfate catabolic process [GO:0030207];glycosaminoglycan catabolic process [GO:0006027]	calcium ion binding [GO:0005509];iduronate-2-sulfatase activity [GO:0004423];sulfuric ester hydrolase activity [GO:0008484]	lysosomal lumen [GO:0043202];lysosome [GO:0005764]	chondroitin sulfate catabolic process [GO:0030207];glycosaminoglycan catabolic process [GO:0006027];calcium ion binding [GO:0005509];iduronate-2-sulfatase activity [GO:0004423];sulfuric ester hydrolase activity [GO:0008484];lysosomal lumen [GO:0043202];lysosome [GO:0005764]
O00499	Myc box-dependent-interacting protein 1	274	BIN1	hsa:274	No	-	cytoskeleton organization [GO:0007010];endocytosis [GO:0006897];endosome to lysosome transport [GO:0008333];lipid tube assembly [GO:0060988];membrane organization [GO:0061024];negative regulation of amyloid-beta formation [GO:1902430];negative regulation of aspartic-type endopeptidase activity involved in amyloid precursor protein catabolic process [GO:1902960];negative regulation of calcium ion …	actin filament binding [GO:0051015];aspartic-type endopeptidase inhibitor activity [GO:0019828];chaperone binding [GO:0051087];clathrin binding [GO:0030276];identical protein binding [GO:0042802];phospholipid binding [GO:0005543];protease binding [GO:0002020];RNA polymerase binding [GO:0070063];tau protein binding [GO:0048156]	actin cytoskeleton [GO:0015629];axon [GO:0030424];axon initial segment [GO:0043194];cytoplasm [GO:0005737];cytosol [GO:0005829];endosome [GO:0005768];I band [GO:0031674];lipid tube [GO:0060987];membrane [GO:0016020];node of Ranvier [GO:0033268];nuclear envelope [GO:0005635];nucleus [GO:0005634];plasma membrane [GO:0005886];synaptic vesicle [GO:0008021];T-tubule [GO:0030315];Z disc [GO:0030018]	cytoskeleton organization [GO:0007010];endocytosis [GO:0006897];endosome to lysosome transport [GO:0008333];lipid tube assembly [GO:0060988];membrane organization [GO:0061024];negative regulation of amyloid-beta formation [GO:1902430];negative regulation of aspartic-type endopeptidase activity involved in amyloid precursor protein catabolic process [GO:1902960];negative regulation of calcium ion …
B8ZZU8	Elongin-B	-	ELOB	-	No	-	transcription elongation from RNA polymerase II promoter [GO:0006368]	translation elongation factor activity [GO:0003746]	elongin complex [GO:0070449];VCB complex [GO:0030891]	transcription elongation from RNA polymerase II promoter [GO:0006368];translation elongation factor activity [GO:0003746];elongin complex [GO:0070449];VCB complex [GO:0030891]
P00367	Glutamate dehydrogenase 1, mitochondrial	2746	GLUD1	hsa:2746	No	-	cellular amino acid biosynthetic process [GO:0008652];glutamate biosynthetic process [GO:0006537];glutamate catabolic process [GO:0006538];glutamine metabolic process [GO:0006541];positive regulation of insulin secretion [GO:0032024];substantia nigra development [GO:0021762];tricarboxylic acid metabolic process [GO:0072350]	ADP binding [GO:0043531];ATP binding [GO:0005524];glutamate dehydrogenase (NAD+) activity [GO:0004352];glutamate dehydrogenase [NAD(P)+] activity [GO:0004353];GTP binding [GO:0005525];identical protein binding [GO:0042802];leucine binding [GO:0070728];NAD+ binding [GO:0070403]	cytoplasm [GO:0005737];endoplasmic reticulum [GO:0005783];mitochondrial matrix [GO:0005759];mitochondrion [GO:0005739]	cellular amino acid biosynthetic process [GO:0008652];glutamate biosynthetic process [GO:0006537];glutamate catabolic process [GO:0006538];glutamine metabolic process [GO:0006541];positive regulation of insulin secretion [GO:0032024];substantia nigra development [GO:0021762];tricarboxylic acid metabolic process [GO:0072350];ADP binding [GO:0043531];ATP binding [GO:0005524];glutamate dehydrogenase…
P29144	Tripeptidyl-peptidase 2	7174	TPP2	hsa:7174	No	-	protein polyubiquitination [GO:0000209];proteolysis [GO:0006508]	endopeptidase activity [GO:0004175];identical protein binding [GO:0042802];serine-type endopeptidase activity [GO:0004252];tripeptidyl-peptidase activity [GO:0008240]	cytoplasm [GO:0005737];cytosol [GO:0005829];nuclear body [GO:0016604];nucleoplasm [GO:0005654]	protein polyubiquitination [GO:0000209];proteolysis [GO:0006508];endopeptidase activity [GO:0004175];identical protein binding [GO:0042802];serine-type endopeptidase activity [GO:0004252];tripeptidyl-peptidase activity [GO:0008240];cytoplasm [GO:0005737];cytosol [GO:0005829];nuclear body [GO:0016604];nucleoplasm [GO:0005654]
Q14764	Major vault protein	9961	MVP	hsa:9961	No	-	ERBB signaling pathway [GO:0038127];mRNA transport [GO:0051028];negative regulation of epidermal growth factor receptor signaling pathway [GO:0042059];negative regulation of protein autophosphorylation [GO:0031953];negative regulation of protein tyrosine kinase activity [GO:0061099];neutrophil degranulation [GO:0043312];protein transport [GO:0015031]	identical protein binding [GO:0042802];protein kinase binding [GO:0019901];protein phosphatase binding [GO:0019903]	cytoplasm [GO:0005737];cytoskeleton [GO:0005856];cytosol [GO:0005829];extracellular exosome [GO:0070062];extracellular region [GO:0005576];ficolin-1-rich granule lumen [GO:1904813];membrane [GO:0016020];nuclear pore [GO:0005643];nucleus [GO:0005634];perinuclear region of cytoplasm [GO:0048471];secretory granule lumen [GO:0034774]	ERBB signaling pathway [GO:0038127];mRNA transport [GO:0051028];negative regulation of epidermal growth factor receptor signaling pathway [GO:0042059];negative regulation of protein autophosphorylation [GO:0031953];negative regulation of protein tyrosine kinase activity [GO:0061099];neutrophil degranulation [GO:0043312];protein transport [GO:0015031];identical protein binding [GO:0042802];protein…
O75436	Vacuolar protein sorting-associated protein 26A	9559	VPS26A	hsa:9559	No	-	intracellular protein transport [GO:0006886];regulation of macroautophagy [GO:0016241];retrograde transport, endosome to Golgi [GO:0042147];retrograde transport, endosome to plasma membrane [GO:1990126];Wnt signaling pathway [GO:0016055]	-	cytosol [GO:0005829];early endosome [GO:0005769];endosome [GO:0005768];endosome membrane [GO:0010008];lysosome [GO:0005764];retromer complex [GO:0030904];retromer, cargo-selective complex [GO:0030906];tubular endosome [GO:0097422];vesicle [GO:0031982]	intracellular protein transport [GO:0006886];regulation of macroautophagy [GO:0016241];retrograde transport, endosome to Golgi [GO:0042147];retrograde transport, endosome to plasma membrane [GO:1990126];Wnt signaling pathway [GO:0016055];cytosol [GO:0005829];early endosome [GO:0005769];endosome [GO:0005768];endosome membrane [GO:0010008];lysosome [GO:0005764];retromer complex [GO:0030904];retrome…
Q15366	Poly(rC)-binding protein 2	5094	PCBP2	hsa:5094	No	-	defense response to virus [GO:0051607];innate immune response [GO:0045087];IRES-dependent viral translational initiation [GO:0075522];mRNA metabolic process [GO:0016071];mRNA splicing, via spliceosome [GO:0000398];negative regulation of defense response to virus [GO:0050687];negative regulation of type I interferon production [GO:0032480];proteasome-mediated ubiquitin-dependent protein catabolic …	C-rich single-stranded DNA binding [GO:1990829];enzyme binding [GO:0019899];mRNA binding [GO:0003729];RNA binding [GO:0003723];single-stranded DNA binding [GO:0003697];ubiquitin protein ligase binding [GO:0031625]	cytoplasm [GO:0005737];cytosol [GO:0005829];extracellular exosome [GO:0070062];focal adhesion [GO:0005925];membrane [GO:0016020];nucleoplasm [GO:0005654];nucleus [GO:0005634]	defense response to virus [GO:0051607];innate immune response [GO:0045087];IRES-dependent viral translational initiation [GO:0075522];mRNA metabolic process [GO:0016071];mRNA splicing, via spliceosome [GO:0000398];negative regulation of defense response to virus [GO:0050687];negative regulation of type I interferon production [GO:0032480];proteasome-mediated ubiquitin-dependent protein catabolic …
P21810	Biglycan	633	BGN	hsa:633	Yes	-	blood vessel remodeling [GO:0001974];chondroitin sulfate biosynthetic process [GO:0030206];chondroitin sulfate catabolic process [GO:0030207];dermatan sulfate biosynthetic process [GO:0030208];extracellular matrix organization [GO:0030198];peptide cross-linking via chondroitin 4-sulfate glycosaminoglycan [GO:0019800]	extracellular matrix binding [GO:0050840];extracellular matrix structural constituent [GO:0005201];extracellular matrix structural constituent conferring compression resistance [GO:0030021];glycosaminoglycan binding [GO:0005539]	cell surface [GO:0009986];collagen-containing extracellular matrix [GO:0062023];extracellular exosome [GO:0070062];extracellular matrix [GO:0031012];extracellular region [GO:0005576];extracellular space [GO:0005615];Golgi lumen [GO:0005796];lysosomal lumen [GO:0043202];sarcolemma [GO:0042383];transport vesicle [GO:0030133]	blood vessel remodeling [GO:0001974];chondroitin sulfate biosynthetic process [GO:0030206];chondroitin sulfate catabolic process [GO:0030207];dermatan sulfate biosynthetic process [GO:0030208];extracellular matrix organization [GO:0030198];peptide cross-linking via chondroitin 4-sulfate glycosaminoglycan [GO:0019800];extracellular matrix binding [GO:0050840];extracellular matrix structural consti…
E7ET40	Urokinase-type plasminogen activator	-	PLAU	-	Yes	-	plasminogen activation [GO:0031639]	serine-type endopeptidase activity [GO:0004252]	-	plasminogen activation [GO:0031639];serine-type endopeptidase activity [GO:0004252]
P28065	Proteasome subunit beta type-9	5698	PSMB9	hsa:5698	No	-	anaphase-promoting complex-dependent catabolic process [GO:0031145];antigen processing and presentation of exogenous peptide antigen via MHC class I, TAP-dependent [GO:0002479];Fc-epsilon receptor signaling pathway [GO:0038095];interleukin-1-mediated signaling pathway [GO:0070498];MAPK cascade [GO:0000165];negative regulation of canonical Wnt signaling pathway [GO:0090090];negative regulation of …	endopeptidase activity [GO:0004175];threonine-type endopeptidase activity [GO:0004298]	cytoplasm [GO:0005737];cytosol [GO:0005829];extracellular exosome [GO:0070062];nucleoplasm [GO:0005654];nucleus [GO:0005634];proteasome complex [GO:0000502];proteasome core complex [GO:0005839];proteasome core complex, beta-subunit complex [GO:0019774];spermatoproteasome complex [GO:1990111]	anaphase-promoting complex-dependent catabolic process [GO:0031145];antigen processing and presentation of exogenous peptide antigen via MHC class I, TAP-dependent [GO:0002479];Fc-epsilon receptor signaling pathway [GO:0038095];interleukin-1-mediated signaling pathway [GO:0070498];MAPK cascade [GO:0000165];negative regulation of canonical Wnt signaling pathway [GO:0090090];negative regulation of …
Q9P0L0	Vesicle-associated membrane protein-associated protein A	9218	VAPA	hsa:9218	No	-	cell death [GO:0008219];COPII-coated vesicle budding [GO:0090114];endoplasmic reticulum to Golgi vesicle-mediated transport [GO:0006888];membrane fusion [GO:0061025];negative regulation by host of viral genome replication [GO:0044828];neuron projection development [GO:0031175];neutrophil degranulation [GO:0043312];positive regulation by host of viral genome replication [GO:0044829];positive regul…	cadherin binding [GO:0045296];FFAT motif binding [GO:0033149];microtubule binding [GO:0008017];protein domain specific binding [GO:0019904];protein heterodimerization activity [GO:0046982]	azurophil granule membrane [GO:0035577];bicellular tight junction [GO:0005923];endoplasmic reticulum [GO:0005783];endoplasmic reticulum membrane [GO:0005789];Golgi membrane [GO:0000139];integral component of membrane [GO:0016021];microtubule cytoskeleton [GO:0015630];nuclear membrane [GO:0031965];plasma membrane [GO:0005886];vesicle [GO:0031982]	cell death [GO:0008219];COPII-coated vesicle budding [GO:0090114];endoplasmic reticulum to Golgi vesicle-mediated transport [GO:0006888];membrane fusion [GO:0061025];negative regulation by host of viral genome replication [GO:0044828];neuron projection development [GO:0031175];neutrophil degranulation [GO:0043312];positive regulation by host of viral genome replication [GO:0044829];positive regul…
P17405	Sphingomyelin phosphodiesterase	6609	SMPD1	hsa:6609	No	-	ceramide biosynthetic process [GO:0046513];cholesterol metabolic process [GO:0008203];glycosphingolipid metabolic process [GO:0006687];negative regulation of MAP kinase activity [GO:0043407];nervous system development [GO:0007399];positive regulation of apoptotic process [GO:0043065];positive regulation of protein dephosphorylation [GO:0035307];response to cocaine [GO:0042220];response to drug [G…	acid sphingomyelin phosphodiesterase activity [GO:0061750];hydrolase activity, acting on glycosyl bonds [GO:0016798];phosphoric diester hydrolase activity [GO:0008081];sphingomyelin phosphodiesterase activity [GO:0004767];zinc ion binding [GO:0008270]	endosome [GO:0005768];extracellular exosome [GO:0070062];extracellular space [GO:0005615];lamellar body [GO:0042599];lysosomal lumen [GO:0043202];lysosome [GO:0005764];plasma membrane [GO:0005886]	ceramide biosynthetic process [GO:0046513];cholesterol metabolic process [GO:0008203];glycosphingolipid metabolic process [GO:0006687];negative regulation of MAP kinase activity [GO:0043407];nervous system development [GO:0007399];positive regulation of apoptotic process [GO:0043065];positive regulation of protein dephosphorylation [GO:0035307];response to cocaine [GO:0042220];response to drug [G…
Q9UHD8	Septin-9	10801	SEPTIN9	hsa:10801	No	-	cellular protein localization [GO:0034613];cytoskeleton-dependent cytokinesis [GO:0061640];positive regulation of non-motile cilium assembly [GO:1902857]	cadherin binding [GO:0045296];GTP binding [GO:0005525];GTPase activity [GO:0003924];molecular adaptor activity [GO:0060090]	actin cytoskeleton [GO:0015629];axoneme [GO:0005930];cell division site [GO:0032153];cytoplasm [GO:0005737];microtubule [GO:0005874];microtubule cytoskeleton [GO:0015630];non-motile cilium [GO:0097730];perinuclear region of cytoplasm [GO:0048471];septin complex [GO:0031105];septin ring [GO:0005940];stress fiber [GO:0001725]	cellular protein localization [GO:0034613];cytoskeleton-dependent cytokinesis [GO:0061640];positive regulation of non-motile cilium assembly [GO:1902857];cadherin binding [GO:0045296];GTP binding [GO:0005525];GTPase activity [GO:0003924];molecular adaptor activity [GO:0060090];actin cytoskeleton [GO:0015629];axoneme [GO:0005930];cell division site [GO:0032153];cytoplasm [GO:0005737];microtubule […
Q9Y265	RuvB-like 1	8607	RUVBL1	hsa:8607	No	-	beta-catenin-TCF complex assembly [GO:1904837];box C/D snoRNP assembly [GO:0000492];cell cycle [GO:0007049];cell division [GO:0051301];CENP-A containing nucleosome assembly [GO:0034080];chromatin remodeling [GO:0006338];DNA recombination [GO:0006310];DNA repair [GO:0006281];histone acetylation [GO:0016573];histone H2A acetylation [GO:0043968];histone H4 acetylation [GO:0043967];positive regulatio…	5'-3' DNA helicase activity [GO:0043139];ADP binding [GO:0043531];ATP binding [GO:0005524];ATPase activity [GO:0016887];ATPase binding [GO:0051117];cadherin binding [GO:0045296];DNA helicase activity [GO:0003678];TBP-class protein binding [GO:0017025];TFIID-class transcription factor complex binding [GO:0001094];transcription coactivator activity [GO:0003713]	cytosol [GO:0005829];extracellular exosome [GO:0070062];Ino80 complex [GO:0031011];membrane [GO:0016020];microtubule organizing center [GO:0005815];MLL1 complex [GO:0071339];NuA4 histone acetyltransferase complex [GO:0035267];nuclear matrix [GO:0016363];nucleoplasm [GO:0005654];nucleus [GO:0005634];R2TP complex [GO:0097255];ribonucleoprotein complex [GO:1990904];Swr1 complex [GO:0000812]	beta-catenin-TCF complex assembly [GO:1904837];box C/D snoRNP assembly [GO:0000492];cell cycle [GO:0007049];cell division [GO:0051301];CENP-A containing nucleosome assembly [GO:0034080];chromatin remodeling [GO:0006338];DNA recombination [GO:0006310];DNA repair [GO:0006281];histone acetylation [GO:0016573];histone H2A acetylation [GO:0043968];histone H4 acetylation [GO:0043967];positive regulatio…
[truncated: 274 more rows]
