# Supplementary material for: Schwann cells regulate tumor cells and cancer-associated fibroblasts in the pancreatic ductal adenocarcinoma microenvironment
Source: Nat Commun. 2023 Jul 31;14:4600. doi: 10.1038/s41467-023-40314-w (PMC10390497; doi:10.1038/s41467-023-40314-w)
Supplement: Supplementary file 7 — Source Data [file 41467_2023_40314_MOESM7_ESM.xlsx]

## Sheet: Figure 1b
	Normal	Tumor
Schwann cells area	0	360.833
	986.11	634.125
	0	1067.17
	7996.93	857.625
	0	61708.2
	0	2066.37
	1378.6	1134.17
	466.92	3075.38
	0	756.5
	3875.26	721.625
	443.31	2295.2
	6341.46	2351.5
	0	1484.72
	801.9	691.333
	0	2103.93
	10843.9	2526.75
	1132.16	2064.5
	0	1062.17
	0	2927.12
	3788.4	484
	0	0
	9115.02	1300.65
	6201.41	1351.22
	7473.42	7388.27
	0	7180.3
	917.88	2856.78
	1519.88	2036.25
	8842.8	8616.83
	0	3185
	1786.47	5333.75
	0	853.8
	0	3127.33
	22141.5	1560.4
	0	21478.1
	0	756.25
	0	1274.11
	5134.5	3459.93
	2424.3	12194.9
	3193.25	1999.75
	2117.21	932
	1162.96	11309.6
	29145.1	81805.8
	2899.1	29678.5
	2737.29	2414.23
	0	2843.12
	11397.6	78.5
	22160.9	819
	0	2807.19
	1563.25	2516.88
	6270.85	809.333
	3292.15	5116.47
	7142.66	2490.62
	269.47	321.917
	7633.44	6244.72
	1345.71	11824.3
	5775.63	3300.92
	14214.4	355.4
	558.64	30324.8
	13653.8	0
	748.05	198.5
	3994	3624.1
	9478.3	5050.5
	842.38	0
	0	6330.67
	286.08	2324.5
	2837.91	2886.14
	14048.3	7760.09
	0	2252.15
	0	0
	3171.42	2084.94
	8792.44	3671.22
	6113.57	321.917
	3686.29	7614.62
	7382.6	25070.7
	5257.19	1587
	27464.7	3639.62
	882.73	454.375
	5810.73	1927
	0	2176.83
	0	4955.5
	0	467.667
	0	3008.33
	156.42	67750
	0	1104.5
	0	1548.14
	1242.21	1798.61
	0	1625.67
	0	85
	3946.41	0
	19023.4	2990.25
	686.28	853.062
	877.1	1691.83
	877.83	1279.42
	16580.5	2042.25
	0	1357.03
	0	2424.04
	3957.63	233.75
	623.34	36442.6
	10306.8	36224.1
	0	20955.8
	3451.79	20211.1
	12980.4	19546.5
	2701.16	19320.7
	0	17380.8
	3699.14	16494.1
	5865.77	15553.8
	1936.43	14693.5
	1894.28	13487.2
	3218.9	12859.2
	0	10813.3
	0	10304.3
	0	9842.2
	0	8524.74
	530	8065.83
	1117	7422.31
	699	7358.65
	303	7299.87
	1259	6947.86
	0	6164.2
	0	5301.3
	0	5071.27
	0	4939.77
	730	4838.89
	764	4817.38
	792	4643.9
	276	4624.73
	2258.67	4507.78
	954.6	3564.75
	477.667	3467.09
	0	3405.79
	0	3315.87
	1506	3294.71
	1081.33	2744.92
	1011.5	2656.88
	0	2643.53
	0	2630.27
	1105	2535.18
	0	2502.93
	0	2188.53
	0	2106.4
	0	2066.49
	0	2032.7
	0	2024.14
	0	1772.84
	0	1765.55
	0	1713.23
	0	1709.64
	0	1687.45
	0	1632.1
	0	1579.2
	0	1502.67
	0	1459.59
	0	1401.78
	0	1349.64
	0	1281.38
	0	1261
	0	1233.45
	0	1210.4
	0	1149.19
	0	876.983
	0	852.4
	0	826.117
	0	821.278
	0	807.467
	0	789.495
	0	650.295
	0	627.833
	0	623.957
	0	608.3
	0	495.2
	0	477.408
	0	460.083
	0	437.467
	0	387.24
	0	380.333
	0	378.585
	0	361.718
	0	357.75
	0	337.902
	0	303.667
	0	222.43
	0	171.083
	0	162.858
	0	128.325
	0	376.045
	0	301.36
	0	0

## Sheet: Figure 1c
	Normal	Tumor
Number of Regions with Schwann cells	1	26
	0	22
	0	14
	3	14
	2	13
	0	11
	1	11
	0	11
	9	11
	7	11
	0	11
	0	11
	2	11
	0	10
	0	10
	1	9
	1	9
	9	9
	2	9
	2	9
	2	8
	0	8
	0	7
	0	7
	2	7
	3	7
	0	7
	3	7
	1	7
	0	7
	1	6
	0	6
	3	6
	0	6
	0	6
	0	6
	0	6
	0	6
	1	5
	0	5
	0	5
	0	5
	6	5
	5	4
	2	4
	0	4
	3	4
	0	4
	0	4
	4	4
	0	4
	5	4
	0	3
	2	3
	3	3
	0	3
	6	3
	0	3
	0	3
	0	3
	2	2
	0	2
	3	2
	0	2
	0	2
	5	2
	8	2
	5	2
	0	2
	0	2
	1	2
	4	2
	3	2
	0	2
	0	1
	0	1
	0	1
	0	1
	1	1
	0	1
	2	1
	0	1
	1	1
	0	1
	0	1
	0	1
	0	1
	2	1
	3	1
	1	1
	0	1
	0	0
	4	0
	0	0
	4	0
	0	0
	9	0
	0	0
	5	3
	4	5
	9	5
	2	10
	3	0.5
	1	2.5
	1	0.428571
	3	0.666667
	0	2.33333
	0	2
	0	2
	0	2.75
	0	0.25
	0	7.5
	0	1
	0	2.5
	0	0.75
	1	3
	0	0.5
	0	2
	0	2.25
	0	1
	0	6
	0	4.5
	0	3.75
	0	5
	2	2.5
	0	2.25
	0	0.25
	0	1.75
	0	1.33333
	2	2
	1	2.33333
	0	0.75
	1	4.33333
	3	7.33333
	4	6.25
	4	1
	3	1.33333
	1	1.66667
	3	0.5
	3	0.75
	0	1.75
	2	3
	5	1.25
	1	4
	3	2.5
	1	0.75
	1	3
	0	5.25
	0	5.25
	0	2
	0	2
	0	5
	0	1.5
	0	2
	0	3.25
	0	1
	0	4
	0	1.66667
	0	1
	0	2
	0	3.66667
	2	0.666667
	2	1.5
	0	2.33333
	0	3
	0	0.333333
	1	1
	2	1.33333
	0	5.5
	3	9.66667
	2	1
	0	2
	2	4.25
	5	5.5
	6	2
	2	2.75
	2	1.75
	3	2
	2	1.5
	2	1.75
	2	1
	0	7
	0	2
	4	3.25
	3	1
	1	0.75
	4	3.33333

## Sheet: Figure 1d
Survival Table
SC_3190		Time	Status	Cumulative Proportion Surviving at the Time		N of Cumulative Events	N of Remaining Cases
				Estimate	Std. Error
0	1	4	1	0.992	0.008	1	125
	2	6	1	0.984	0.011	2	124
	3	17	1	0.976	0.014	3	123
	4	28	1	0.968	0.016	4	122
	5	55	1	0.96	0.017	5	121
	6	59	1	0.952	0.019	6	120
	7	68	1	0.944	0.02	7	119
	8	76	1	0.937	0.022	8	118
	9	84	1	0.929	0.023	9	117
	10	89	1	0.921	0.024	10	116
	11	90	1	0.913	0.025	11	115
	12	114	1	0.905	0.026	12	114
	13	120	1	0.897	0.027	13	113
	14	121	1	0.889	0.028	14	112
	15	133	1	0.881	0.029	15	111
	16	135	1	0.873	0.03	16	110
	17	151	1	0.865	0.03	17	109
	18	155	1	0.857	0.031	18	108
	19	156	1	0.849	0.032	19	107
	20	171	1	0.841	0.033	20	106
	21	172	1	0.833	0.033	21	105
	22	195	1	0.825	0.034	22	104
	23	210	1	0.817	0.034	23	103
	24	213	1	0.81	0.035	24	102
	25	234	1	0.802	0.036	25	101
	26	240	1	.	.	26	100
	27	240	1	0.786	0.037	27	99
	28	243	1	0.778	0.037	28	98
	29	259	1	0.77	0.037	29	97
	30	261	1	0.762	0.038	30	96
	31	266	1	0.754	0.038	31	95
	32	272	1	0.746	0.039	32	94
	33	275	1	0.738	0.039	33	93
	34	281	1	0.73	0.04	34	92
	35	284	1	0.722	0.04	35	91
	36	293	1	0.714	0.04	36	90
	37	300	1	0.706	0.041	37	89
	38	303	1	0.698	0.041	38	88
	39	311	1	0.69	0.041	39	87
	40	330	1	0.683	0.041	40	86
	41	333	1	0.675	0.042	41	85
	42	348	1	0.667	0.042	42	84
	43	374	1	0.659	0.042	43	83
	44	377	1	0.651	0.042	44	82
	45	381	1	0.643	0.043	45	81
	46	392	1	0.635	0.043	46	80
	47	402	1	0.627	0.043	47	79
	48	403	1	0.619	0.043	48	78
	49	421	1	0.611	0.043	49	77
	50	429	1	0.603	0.044	50	76
	51	435	1	0.595	0.044	51	75
	52	436	1	0.587	0.044	52	74
	53	446	1	.	.	53	73
	54	446	1	0.571	0.044	54	72
	55	448	1	0.563	0.044	55	71
	56	450	1	0.556	0.044	56	70
	57	467	1	0.548	0.044	57	69
	58	469	1	.	.	58	68
	59	469	1	0.532	0.044	59	67
	60	473	1	0.524	0.044	60	66
	61	495	1	0.516	0.045	61	65
	62	498	1	0.508	0.045	62	64
	63	500	1	0.5	0.045	63	63
	64	514	1	0.492	0.045	64	62
	65	515	1	0.484	0.045	65	61
	66	517	1	0.476	0.044	66	60
	67	523	1	0.468	0.044	67	59
	68	557	1	0.46	0.044	68	58
	69	561	1	0.452	0.044	69	57
	70	562	1	0.444	0.044	70	56
	71	570	1	0.437	0.044	71	55
	72	602	1	0.429	0.044	72	54
	73	605	1	0.421	0.044	73	53
	74	615	1	0.413	0.044	74	52
	75	617	1	0.405	0.044	75	51
	76	692	1	0.397	0.044	76	50
	77	693	0	.	.	76	49
	78	700	1	0.389	0.043	77	48
	79	701	1	0.381	0.043	78	47
	80	741	1	0.373	0.043	79	46
	81	748	1	0.364	0.043	80	45
	82	777	1	0.356	0.043	81	44
	83	826	1	0.348	0.043	82	43
	84	846	1	0.34	0.042	83	42
	85	851	1	0.332	0.042	84	41
	86	885	1	0.324	0.042	85	40
	87	983	0	.	.	85	39
	88	987	1	0.316	0.042	86	38
	89	1004	1	0.307	0.041	87	37
	90	1085	1	0.299	0.041	88	36
	91	1095	0	.	.	88	35
	92	1097	0	.	.	88	34
	93	1117	1	0.29	0.041	89	33
	94	1156	1	0.281	0.04	90	32
	95	1160	0	.	.	90	31
	96	1176	0	.	.	90	30
	97	1189	0	.	.	90	29
	98	1190	1	0.272	0.04	91	28
	99	1222	0	.	.	91	27
	100	1231	1	0.262	0.04	92	26
	101	1275	1	0.252	0.04	93	25
	102	1349	0	.	.	93	24
	103	1368	0	.	.	93	23
	104	1372	1	0.241	0.039	94	22
	105	1372	0	.	.	94	21
	106	1380	0	.	.	94	20
	107	1401	1	0.229	0.039	95	19
	108	1403	0	.	.	95	18
	109	1450	0	.	.	95	17
	110	1463	0	.	.	95	16
	111	1473	0	.	.	95	15
	112	1489	1	0.213	0.039	96	14
	113	1522	0	.	.	96	13
	114	1540	0	.	.	96	12
	115	1543	0	.	.	96	11
	116	1551	0	.	.	96	10
	117	1587	0	.	.	96	9
	118	1617	0	.	.	96	8
	119	1620	0	.	.	96	7
	120	1620	0	.	.	96	6
	121	1625	0	.	.	96	5
	122	1630	0	.	.	96	4
	123	1693	0	.	.	96	3
	124	1701	0	.	.	96	2
	125	1701	0	.	.	96	1
	126	1703	0	.	.	96	0
1	1	58	1	0.984	0.016	1	60
	2	152	1	0.967	0.023	2	59
	3	156	1	0.951	0.028	3	58
	4	163	1	0.934	0.032	4	57
	5	181	1	0.918	0.035	5	56
	6	220	1	0.902	0.038	6	55
	7	230	1	0.885	0.041	7	54
	8	244	1	0.869	0.043	8	53
	9	246	1	0.852	0.045	9	52
	10	261	1	0.836	0.047	10	51
	11	273	1	0.82	0.049	11	50
	12	280	1	0.803	0.051	12	49
	13	284	1	0.787	0.052	13	48
	14	288	1	0.77	0.054	14	47
	15	307	1	0.754	0.055	15	46
	16	321	1	0.738	0.056	16	45
	17	327	1	0.721	0.057	17	44
	18	331	1	0.705	0.058	18	43
	19	333	1	0.689	0.059	19	42
	20	344	1	0.672	0.06	20	41
	21	356	1	0.656	0.061	21	40
	22	365	1	0.639	0.061	22	39
	23	375	1	0.623	0.062	23	38
	24	382	1	0.607	0.063	24	37
	25	395	1	0.59	0.063	25	36
	26	396	1	.	.	26	35
	27	396	1	0.557	0.064	27	34
	28	400	1	0.541	0.064	28	33
	29	411	1	0.525	0.064	29	32
	30	412	1	0.508	0.064	30	31
	31	416	1	0.492	0.064	31	30
	32	436	1	0.475	0.064	32	29
	33	458	1	0.459	0.064	33	28
	34	468	1	0.443	0.064	34	27
	35	472	1	0.426	0.063	35	26
	36	489	1	0.41	0.063	36	25
	37	493	1	0.393	0.063	37	24
	38	500	1	0.377	0.062	38	23
	39	523	1	0.361	0.061	39	22
	40	537	1	0.344	0.061	40	21
	41	550	1	0.328	0.06	41	20
	42	572	1	0.311	0.059	42	19
	43	610	1	0.295	0.058	43	18
	44	689	1	0.279	0.057	44	17
	45	699	1	0.262	0.056	45	16
	46	705	1	0.246	0.055	46	15
	47	715	1	0.23	0.054	47	14
	48	736	1	0.213	0.052	48	13
	49	748	1	0.197	0.051	49	12
	50	791	1	0.18	0.049	50	11
	51	810	1	0.164	0.047	51	10
	52	876	1	0.148	0.045	52	9
	53	925	1	0.131	0.043	53	8
	54	1032	1	0.115	0.041	54	7
	55	1053	1	0.098	0.038	55	6
	56	1080	1	0.082	0.035	56	5
	57	1097	0	.	.	56	4
	58	1147	0	.	.	56	3
	59	1393	0	.	.	56	2
	60	1475	0	.	.	56	1
	61	1667	0	.	.	56	0
Overall Comparisons
	Chi-Square	df	Sig.
Log Rank (Mantel-Cox)	5.294	1	0.021
Test of equality of survival distributions for the different levels of SC_3190.

## Sheet: Figure 4a
Panc-1	ctrl	SC
RSC96	1.10414	1.58631
	0.894437	1.63481
	1.12553	1.63766
	0.870185	1.69472
	0.965763	1.36805
	0.863053	2.05136
	0.881598	1.72468
	1.01997	1.82596
	0.954351	1.75749
	0.988588	1.87019
	1	1.67618
	1.05849	1.9786
	0.891583	1.82454
	1.17689	1.96862
	1.20542	1.79743
	1
CFPAC-1	ctrl	SC
RSC96	1.11735	5.52127
	1.33707	3.06218
	1.1641	5.97008
	1.47733	3.0575
	1.28565	2.30949
	0.822814	7.223
	0.542309	5.81113
	0.626461	5.32492
	0.617111	6.07293
	1.00982	5.45115

## Sheet: Figure 4 b
Panc-1	ctrl	SC
sNF96.2	0.998513	2.2225
	1.31318	2.23489
	0.634291	2.02924
	1.11249	2.22498
	0.941526	2.21011
CFPAC-1	ctrl	SC
sNF96.2	0.931264	3.08481
	1.21397	2.03437
	0.920177	2.9878
	0.953437	2.20621
	0.981153	2.58869

## Sheet: Figure 4 c
Panc-1	ctrl	SC
RSC96	0.912888	1.96002
invasion	1.28282	1.81384
	1.04415	2.16587
	0.704057	2.41348
	1.05609	2.05251
CFPAC-1	ctrl	SC
RSC96	0.890899	1.49221
invasion	1.14874	1.58168
	1.11988	1.36906
	0.880316	1.76737
	0.960169	1.36232

## Sheet: Figure 4d
Panc-1	ctrl	SC
sNF96.2	0.98081	2.55597
invasion	0.91951	2.73987
	0.836887	2.71322
	1.20203	3.31556
	1.06077	2.9904
CFPAC-1	ctrl	SC
sNF96.2	0.890899	1.59034
invasion	1.14874	1.40177
	1.11988	1.61343
	0.880316	1.29594
	0.960169	1.54224

## Sheet: Figure 4e
Panc-1
	control			RSC96 CM
E-Cadherin	1.14076	1.1019	0.795536	0.594604	0.346277	0.558644
N-Cadherin	1.11729	1.12506	0.795536	1.64718	1.8025	2.41162
Vimentin	0.95705	1	1.04729	1.39152	1.31646	1.41095
CFPAC-1
	control			RSC96 CM
E-Cadherin	1.05214	0.854607	1.11214	0.221186	0.209255	0.494257
N-Cadherin	1.0313	1.19152	1.35497	1.8785	1.50113	1.52501
Vimentin	1.00029	0.843836	1.07676	1.21426	1.18106	1.24404

## Sheet: Figure 4g
Panc-1 RSC96
day	control			RSC96 CM
1	0.223	0.214	0.216	0.222	0.222	0.231
2	0.247	0.24	0.236	0.279	0.275	0.265
3	0.306	0.309	0.314	0.397	0.41	0.407
4	0.472	0.439	0.445	0.713	0.627	0.62
5	0.739	0.758	0.777	1.237	1.023	1.089
Panc-1 sNF96.2
Day1	control			sNF96.2 CM
1	0.19	0.194	0.189	0.193	0.195	0.193
2	0.223	0.225	0.23	0.248	0.244	0.257
3	0.279	0.247	0.255	0.353	0.344	0.347
4	0.301	0.305	0.311	0.569	0.566	0.606
5	0.4	0.384	0.409	0.876	0.782	0.816

## Sheet: Figure 4 h
CFPAC-1 RSC96
Day	control			RSC96 CM
1	0.207	0.218	0.219	0.224	0.235	0.234
2	0.257	0.259	0.263	0.301	0.304	0.298
3	0.322	0.303	0.317	0.373	0.365	0.355
4	0.376	0.396	0.386	0.463	0.459	0.434
5	0.437	0.436	0.408	0.507	0.52	0.546
CFPAC-1 sNF96.2
	control			sNF96.2 CM
1	0.299	0.304	0.304	0.304	0.302	0.324
2	0.409	0.403	0.424	0.481	0.474	0.493
3	0.656	0.711	0.638	0.724	0.801	0.741
4	0.981	1.033	1.122	1.292	1.369	1.456
5	1.572	1.633	1.499	2.073	1.986	2.176

[truncated: 60 more sheets: Figure 4 i, Figure 4 j, Figure 4 l, Figure 4 m, Figure 4 n, Figrue 4 o, Figure 5c, Figure 5d, Figure 5f, Figure 5g, Figure 5h, Figure 5j, Figure 5k, Figure 5l, Figure 5m, Figure 5n, Figure 6a, Figure 6b, Figure 6c, Figure 6d …]
